# Supplementary material for: Evolution and exchange of plasmids in pathogenic Neisseria
Source: mSphere. 2023 Oct 18;8(6):e00441-23. doi: 10.1128/msphere.00441-23 (PMC10732060; doi:10.1128/msphere.00441-23)
Supplement: Table S1 — N. meningitidis data set. [file msphere.00441-23-s0002.xlsx]

## Sheet: Export
id	isolate	country	year	disease	source	abcZ	adk	aroE	fumC	gdh	pdhC	pgm	ST (MLST)	clonal_complex (MLST)	references
7	7891	Finland	1975	invasive (unspecified/other)	CSF	1	1	2	1	3	2	3	5	ST-5 complex	Wang et al. 1992 Infect Immun 60:5267-82;Maiden et al. 1998 Proc Natl Acad Sci U S A 95:3140-5;Thompson et al. 2003 Microbiology 149:1849-58;Urwin et al. 2004 Infect Immun 72:5955-62;Jolley et al. 2005 Mol Biol Evol 22:562-9;Bennett et al. 2007 BMC Biol 5:35;Didelot et al. 2009 Microbiology 155:3176-86;Bratcher et al. 2014 BMC Genomics 15:1138;Watkins et al. 2017 Sci Rep 7:41126;Diallo et al. 201…
19	S3131	Ghana	1973	invasive (unspecified/other)		1	3	3	1	4	2	3	4	ST-4 complex	Maiden et al. 1998 Proc Natl Acad Sci U S A 95:3140-5;Thompson et al. 2003 Microbiology 149:1849-58;Jolley et al. 2004 BMC Microbiol 4:34;Urwin et al. 2004 Infect Immun 72:5955-62;Jolley et al. 2005 Mol Biol Evol 22:562-9;Bennett et al. 2007 BMC Biol 5:35;Didelot et al. 2009 Microbiology 155:3176-86;Bratcher et al. 2014 BMC Genomics 15:1138;Watkins et al. 2017 Sci Rep 7:41126
24	S4355	Denmark	1974	invasive (unspecified/other)	CSF	1	1	2	1	3	2	3	5	ST-5 complex	Wang et al. 1992 Infect Immun 60:5267-82;Maiden et al. 1998 Proc Natl Acad Sci U S A 95:3140-5;Thompson et al. 2003 Microbiology 149:1849-58;Jolley et al. 2004 BMC Microbiol 4:34;Urwin et al. 2004 Infect Immun 72:5955-62;Jolley et al. 2005 Mol Biol Evol 22:562-9;Bennett et al. 2007 BMC Biol 5:35;Didelot et al. 2009 Microbiology 155:3176-86;Bratcher et al. 2014 BMC Genomics 15:1138;Watkins et al. …
30	14	Germany	1999	carrier	throat swab	16	2	6	25	17	25	22	53	ST-53 complex	Claus et al. 2005 J Infect Dis 191:1263-71;Schoen et al. 2008 Proc Natl Acad Sci U S A 105:3473-8;Bennett et al. 2010 BMC Genomics 11:652;Budroni et al. 2011 Proc Natl Acad Sci U S A 108:4494-9;Katz et al. 2011 J Bacteriol 193:3633-41;Bennett et al. 2012 Microbiology 158:1570-80;Bennett et al. 2013 Int J Syst Evol Microbiol 63:3920-6;Klughammer et al. 2017 PLoS One 12:e0169892;Diallo et al. 2019 …
35	26	Niger	1963	invasive (unspecified/other)		1	3	3	1	4	2	3	4	ST-4 complex	Maiden et al. 1998 Proc Natl Acad Sci U S A 95:3140-5;Thompson et al. 2003 Microbiology 149:1849-58;Jolley et al. 2004 BMC Microbiol 4:34;Urwin et al. 2004 Infect Immun 72:5955-62;Jolley et al. 2005 Mol Biol Evol 22:562-9;Bennett et al. 2007 BMC Biol 5:35;Didelot et al. 2009 Microbiology 155:3176-86;Bratcher et al. 2014 BMC Genomics 15:1138;Watkins et al. 2017 Sci Rep 7:41126
67	S5611	Australia	1977	invasive (unspecified/other)	CSF	1	3	1	1	1	1	3	1	ST-1 complex	Maiden et al. 1998 Proc Natl Acad Sci U S A 95:3140-5;Thompson et al. 2003 Microbiology 149:1849-58;Jolley et al. 2004 BMC Microbiol 4:34;Urwin et al. 2004 Infect Immun 72:5955-62;Jolley et al. 2005 Mol Biol Evol 22:562-9;Bennett et al. 2007 BMC Biol 5:35;Didelot et al. 2009 Microbiology 155:3176-86;Bratcher et al. 2014 BMC Genomics 15:1138;Watkins et al. 2017 Sci Rep 7:41126
84	IAL2229	Brazil	1976			1	1	2	1	3	2	3	5	ST-5 complex	Maiden et al. 1998 Proc Natl Acad Sci U S A 95:3140-5;Thompson et al. 2003 Microbiology 149:1849-58;Urwin et al. 2004 Infect Immun 72:5955-62;Jolley et al. 2005 Mol Biol Evol 22:562-9;Bennett et al. 2007 BMC Biol 5:35;Didelot et al. 2009 Microbiology 155:3176-86;Bratcher et al. 2014 BMC Genomics 15:1138;Watkins et al. 2017 Sci Rep 7:41126;Diallo et al. 2017 BMC Genomics 18:398
237	H44/76	Norway	1976	invasive (unspecified/other)		4	10	5	4	6	3	8	32	ST-32 complex	Maiden et al. 1998 Proc Natl Acad Sci U S A 95:3140-5;Thompson et al. 2003 Microbiology 149:1849-58;Jolley et al. 2004 BMC Microbiol 4:34;Urwin et al. 2004 Infect Immun 72:5955-62;Jolley et al. 2005 Mol Biol Evol 22:562-9;Bennett et al. 2007 BMC Biol 5:35;Didelot et al. 2009 Microbiology 155:3176-86;Bennett et al. 2010 BMC Genomics 11:652;Budroni et al. 2011 Proc Natl Acad Sci U S A 108:4494-9;Br…
239	154	China	1966	invasive (unspecified/other)		1	1	2	1	3	2	11	6	ST-5 complex	Maiden et al. 1998 Proc Natl Acad Sci U S A 95:3140-5;Thompson et al. 2003 Microbiology 149:1849-58;Jolley et al. 2004 BMC Microbiol 4:34;Urwin et al. 2004 Infect Immun 72:5955-62;Jolley et al. 2005 Mol Biol Evol 22:562-9;Bennett et al. 2007 BMC Biol 5:35;Didelot et al. 2009 Microbiology 155:3176-86;Bratcher et al. 2014 BMC Genomics 15:1138;Watkins et al. 2017 Sci Rep 7:41126;Diallo et al. 2017 B…
240	MC58	UK	1983	invasive (unspecified/other)		4	10	5	4	5	3	2	74	ST-32 complex	Tettelin et al. 2000 Science 287:1809-15;Stabler et al. 2005 Microbiology 151:2907-22;Bennett et al. 2010 BMC Genomics 11:652;Budroni et al. 2011 Proc Natl Acad Sci U S A 108:4494-9;Katz et al. 2011 J Bacteriol 193:3633-41;Bennett et al. 2012 Microbiology 158:1570-80;Bennett et al. 2013 Int J Syst Evol Microbiol 63:3920-6;Klughammer et al. 2017 PLoS One 12:e0169892;Diallo et al. 2019 Sci Rep 9:13…
316	D8	Mali	1990	invasive (unspecified/other)		1	3	3	1	4	2	3	4	ST-4 complex	Maiden et al. 1998 Proc Natl Acad Sci U S A 95:3140-5;Thompson et al. 2003 Microbiology 149:1849-58;Urwin et al. 2004 Infect Immun 72:5955-62;Jolley et al. 2005 Mol Biol Evol 22:562-9;Bennett et al. 2007 BMC Biol 5:35;Didelot et al. 2009 Microbiology 155:3176-86;Bratcher et al. 2014 BMC Genomics 15:1138;Watkins et al. 2017 Sci Rep 7:41126
488	106	Morocco	1967	invasive (unspecified/other)		1	3	1	1	1	1	3	1	ST-1 complex	Wang et al. 1992 Infect Immun 60:5267-82;Maiden et al. 1998 Proc Natl Acad Sci U S A 95:3140-5;Thompson et al. 2003 Microbiology 149:1849-58;Jolley et al. 2004 BMC Microbiol 4:34;Urwin et al. 2004 Infect Immun 72:5955-62;Jolley et al. 2005 Mol Biol Evol 22:562-9;Bennett et al. 2007 BMC Biol 5:35;Didelot et al. 2009 Microbiology 155:3176-86;Bratcher et al. 2014 BMC Genomics 15:1138;Watkins et al. …
613	Z2491	The Gambia	1983	meningitis	CSF	1	3	3	1	4	2	3	4	ST-4 complex	Dempsey et al. 1995 J Bacteriol 177:6390-400;Maiden et al. 1998 Proc Natl Acad Sci U S A 95:3140-5;Parkhill et al. 2000 Nature 404:502-6;Thompson et al. 2003 Microbiology 149:1849-58;Jolley et al. 2004 BMC Microbiol 4:34;Urwin et al. 2004 Infect Immun 72:5955-62;Jolley et al. 2005 Mol Biol Evol 22:562-9;Stabler et al. 2005 Microbiology 151:2907-22;Bennett et al. 2007 BMC Biol 5:35;Didelot et al. …
638	G2136	UK [England]	1986	invasive (unspecified/other)		2	3	7	2	8	5	2	8	ST-8 complex	Maiden et al. 1998 Proc Natl Acad Sci U S A 95:3140-5;Thompson et al. 2003 Microbiology 149:1849-58;Jolley et al. 2004 BMC Microbiol 4:34;Urwin et al. 2004 Infect Immun 72:5955-62;Jolley et al. 2005 Mol Biol Evol 22:562-9;Bennett et al. 2007 BMC Biol 5:35;Didelot et al. 2009 Microbiology 155:3176-86;Budroni et al. 2011 Proc Natl Acad Sci U S A 108:4494-9;Bratcher et al. 2014 BMC Genomics 15:1138;…
698	FAM18	USA	1983	invasive (unspecified/other)		2	3	4	3	8	4	6	11	ST-11 complex	Feavers et al. 1999 J Clin Microbiol 37:3883-7;Stabler et al. 2005 Microbiology 151:2907-22;Bentley et al. 2007 PLoS Genet 3:e23;Bennett et al. 2010 BMC Genomics 11:652;Budroni et al. 2011 Proc Natl Acad Sci U S A 108:4494-9;Katz et al. 2011 J Bacteriol 193:3633-41;Bennett et al. 2012 Microbiology 158:1570-80;Jolley et al. 2012 J Clin Microbiol 50:3046-53;Bennett et al. 2013 Int J Syst Evol Micro…
872	OX9930042	UK [England]	1999	carrier	throat swab	11	4	38	15	22	40	13	1630	ST-1136 complex	Spinsanti et al. 2021 PLoS Pathog 17:e1009461
873	OX9930046	UK [England]	1999	carrier	throat swab	7	5	1	13	36	53	15	213	ST-213 complex	Spinsanti et al. 2021 PLoS Pathog 17:e1009461
874	OX9930056	UK [England]	1999	carrier	throat swab	20	6	63	9	9	515	9	8095	ST-41/44 complex	Spinsanti et al. 2021 PLoS Pathog 17:e1009461
876	OX9930086	UK [England]	1999	carrier	throat swab	17	5	19	17	3	26	2	60	ST-60 complex	Spinsanti et al. 2021 PLoS Pathog 17:e1009461
877	OX9930092	UK [England]	1999	carrier	throat swab	2	16	6	17	9	18	8	168	ST-167 complex	Spinsanti et al. 2021 PLoS Pathog 17:e1009461
878	OX9930097	UK [England]	1999	carrier	throat swab	9	7	6	17	11	18	17	1636	ST-167 complex	Spinsanti et al. 2021 PLoS Pathog 17:e1009461
879	OX9930124	UK [England]	1999	carrier	throat swab	8	7	6	17	9	18	8	279	ST-167 complex	Spinsanti et al. 2021 PLoS Pathog 17:e1009461
882	OX9930136	UK [England]	1999	carrier	throat swab	4	10	15	9	8	11	9	269	ST-269 complex	Spinsanti et al. 2021 PLoS Pathog 17:e1009461
883	OX9930142	UK [England]	1999	carrier	throat swab	11	5	18	8	11	4	21	184	ST-22 complex	Spinsanti et al. 2021 PLoS Pathog 17:e1009461
884	OX9930150	UK [England]	1999	carrier	throat swab	16	2	159	92	77	25	112	1117	ST-1117 complex	Spinsanti et al. 2021 PLoS Pathog 17:e1009461
885	OX9930151	UK [England]	1999	carrier	throat swab	2	6	9	5	9	6	156	13201	ST-41/44 complex	Spinsanti et al. 2021 PLoS Pathog 17:e1009461
886	OX9930203	UK [England]	1999	carrier	throat swab	7	5	4	13	36	6	15	1644	ST-213 complex	Spinsanti et al. 2021 PLoS Pathog 17:e1009461
887	OX9930357	UK [England]	1999	carrier	throat swab	12	6	9	9	9	6	9	43	ST-41/44 complex	Spinsanti et al. 2021 PLoS Pathog 17:e1009461;Earle et al. 2021 PLoS Pathog 17:e1009992
888	OX9930372	UK [England]	1999	carrier	throat swab	8	3	6	17	29	18	9	1418	ST-103 complex	Spinsanti et al. 2021 PLoS Pathog 17:e1009461
889	OX9930386	UK [England]	1999	carrier	throat swab	11	5	18	8	11	24	21	22	ST-22 complex	Spinsanti et al. 2021 PLoS Pathog 17:e1009461
890	OX9930407	UK [England]	1999	carrier	throat swab	12	91	6	181	177	186	8	2121		Spinsanti et al. 2021 PLoS Pathog 17:e1009461
891	OX9930467	UK [England]	1999	carrier	throat swab	8	25	7	17	21	26	17	1649	ST-1157 complex	Spinsanti et al. 2021 PLoS Pathog 17:e1009461
892	OX9930476	UK [England]	1999	carrier	throat swab	17	5	19	5	3	26	2	1650	ST-60 complex	Spinsanti et al. 2021 PLoS Pathog 17:e1009461
893	OX9930621	UK [England]	1999	carrier	throat swab	4	10	11	17	6	10	12	457	ST-35 complex	Spinsanti et al. 2021 PLoS Pathog 17:e1009461
895	OX9930679	UK [England]	1999	carrier	throat swab	12	5	19	160	3	174	124	1653		Spinsanti et al. 2021 PLoS Pathog 17:e1009461
896	OX9930685	UK [England]	1999	carrier	throat swab	16	2	6	25	17	25	22	53	ST-53 complex	Spinsanti et al. 2021 PLoS Pathog 17:e1009461
897	OX9930699	UK [England]	1999	carrier	throat swab	12	5	18	9	11	9	17	1655	ST-23 complex	Spinsanti et al. 2021 PLoS Pathog 17:e1009461
898	OX9930715	UK [England]	1999	carrier	throat swab	12	6	9	162	9	6	9	1656	ST-41/44 complex	Spinsanti et al. 2021 PLoS Pathog 17:e1009461;Earle et al. 2021 PLoS Pathog 17:e1009992
899	OX9930754	UK [England]	1999	carrier	throat swab	10	5	18	9	11	9	17	23	ST-23 complex	Spinsanti et al. 2021 PLoS Pathog 17:e1009461
900	OX9930767	UK [England]	1999	carrier	throat swab	17	5	19	5	3	26	2	1650	ST-60 complex	Spinsanti et al. 2021 PLoS Pathog 17:e1009461
901	OX9930804	UK [England]	1999	carrier	throat swab	2	5	9	17	11	24	21	1659	ST-22 complex	Spinsanti et al. 2021 PLoS Pathog 17:e1009461
902	OX9930817	UK [England]	1999	carrier	throat swab	11	5	18	8	154	24	21	13246	ST-22 complex	Spinsanti et al. 2021 PLoS Pathog 17:e1009461
903	OX9930872	UK [England]	1999	carrier	throat swab	11	5	18	8	11	24	21	22	ST-22 complex	Spinsanti et al. 2021 PLoS Pathog 17:e1009461
905	OX9930902	UK [England]	1999	carrier	throat swab	16	2	6	25	17	25	22	53	ST-53 complex	Spinsanti et al. 2021 PLoS Pathog 17:e1009461
906	OX9930917	UK [England]	1999	carrier	throat swab	10	5	18	9	11	26	17	1664	ST-23 complex	Spinsanti et al. 2021 PLoS Pathog 17:e1009461
907	OX9930955	UK [England]	1999	carrier	throat swab	6	5	15	9	26	68	17	3107		Spinsanti et al. 2021 PLoS Pathog 17:e1009461
908	OX9931045	UK [England]	1999	carrier	throat swab	8	3	15	32	3	11	9	1666	ST-364 complex	Spinsanti et al. 2021 PLoS Pathog 17:e1009461
909	OX9931067	UK [England]	1999	carrier	throat swab	11	5	18	8	11	157	21	1667	ST-22 complex	Spinsanti et al. 2021 PLoS Pathog 17:e1009461
910	OX9931161	UK [England]	1999	carrier	throat swab	8	3	6	17	29	18	9	1418	ST-103 complex	Spinsanti et al. 2021 PLoS Pathog 17:e1009461
911	OX9931234	UK [England]	1999	carrier	throat swab	8	25	7	17	21	26	49	1157	ST-1157 complex	Spinsanti et al. 2021 PLoS Pathog 17:e1009461
912	OX9931284	UK [England]	1999	carrier	throat swab	17	5	7	17	157	26	2	1670	ST-60 complex	Spinsanti et al. 2021 PLoS Pathog 17:e1009461
913	OX9931428	UK [England]	1999	carrier	throat swab	4	10	2	5	38	11	9	275	ST-269 complex	Spinsanti et al. 2021 PLoS Pathog 17:e1009461
916	OX9931909	UK [England]	1999	carrier	throat swab	11	5	6	8	11	24	21	1674	ST-22 complex	Spinsanti et al. 2021 PLoS Pathog 17:e1009461
917	OX9932097	UK [England]	1999	carrier	throat swab	137	5	15	17	8	21	2	1675	ST-865 complex	Spinsanti et al. 2021 PLoS Pathog 17:e1009461
918	OX9932099	UK [England]	1999	carrier	throat swab	12	41	9	9	9	166	9	1676	ST-41/44 complex	Spinsanti et al. 2021 PLoS Pathog 17:e1009461;Earle et al. 2021 PLoS Pathog 17:e1009992
919	OX9932203	UK [England]	1999	carrier	throat swab	17	5	19	17	3	6	2	1677	ST-60 complex	Spinsanti et al. 2021 PLoS Pathog 17:e1009461
920	OX9932231	UK [England]	1999	carrier	throat swab	8	5	12	9	8	22	7	1678		Spinsanti et al. 2021 PLoS Pathog 17:e1009461
921	OX9932276	UK [England]	1999	carrier	throat swab	10	10	11	18	170	10	129	1679	ST-35 complex	Spinsanti et al. 2021 PLoS Pathog 17:e1009461
922	OX9932287	UK [England]	1999	carrier	throat swab	8	102	5	4	5	3	8	1680	ST-32 complex	Spinsanti et al. 2021 PLoS Pathog 17:e1009461
923	OX9932310	UK [England]	1999	carrier	throat swab	5	4	17	15	14	7	12	198	ST-198 complex	Spinsanti et al. 2021 PLoS Pathog 17:e1009461
924	OX9932406	UK [England]	1999	carrier	throat swab	4	10	15	32	8	11	13	1682	ST-269 complex	Spinsanti et al. 2021 PLoS Pathog 17:e1009461
967	0060/93	Czech Republic	1993	carrier	throat swab	4	10	11	18	6	11	12	1000	ST-35 complex	Jolley et al. 2000 J Clin Microbiol 38:4492-8;Jolley et al. 2005 Mol Biol Evol 22:562-9;Bennett et al. 2007 BMC Biol 5:35;Buckee et al. 2008 Proc Natl Acad Sci U S A 105:15082-7;Earle et al. 2021 PLoS Pathog 17:e1009992
969	0062/93	Czech Republic	1993	carrier	throat swab	12	10	5	35	6	3	8	118	ST-32 complex	Jolley et al. 2000 J Clin Microbiol 38:4492-8;Jolley et al. 2005 Mol Biol Evol 22:562-9;Bennett et al. 2007 BMC Biol 5:35;Buckee et al. 2008 Proc Natl Acad Sci U S A 105:15082-7;Earle et al. 2021 PLoS Pathog 17:e1009992
972	0066/93	Czech Republic	1993	carrier	throat swab	16	2	6	25	17	25	22	53	ST-53 complex	Jolley et al. 2000 J Clin Microbiol 38:4492-8;Jolley et al. 2005 Mol Biol Evol 22:562-9;Bennett et al. 2007 BMC Biol 5:35;Buckee et al. 2008 Proc Natl Acad Sci U S A 105:15082-7;Earle et al. 2021 PLoS Pathog 17:e1009992
973	0067/93	Czech Republic	1993	carrier	throat swab	9	6	9	9	9	6	17	110	ST-41/44 complex	Jolley et al. 2000 J Clin Microbiol 38:4492-8;Jolley et al. 2005 Mol Biol Evol 22:562-9;Bennett et al. 2007 BMC Biol 5:35;Buckee et al. 2008 Proc Natl Acad Sci U S A 105:15082-7;Earle et al. 2021 PLoS Pathog 17:e1009992
975	0069/93	Czech Republic	1993	carrier	throat swab	9	6	9	9	9	6	9	44	ST-41/44 complex	Jolley et al. 2000 J Clin Microbiol 38:4492-8;Jolley et al. 2005 Mol Biol Evol 22:562-9;Bennett et al. 2007 BMC Biol 5:35;Buckee et al. 2008 Proc Natl Acad Sci U S A 105:15082-7;Earle et al. 2021 PLoS Pathog 17:e1009992
977	0071/93	Czech Republic	1993	carrier	throat swab	9	6	70	9	9	6	9	359	ST-41/44 complex	Jolley et al. 2000 J Clin Microbiol 38:4492-8;Jolley et al. 2005 Mol Biol Evol 22:562-9;Bennett et al. 2007 BMC Biol 5:35;Buckee et al. 2008 Proc Natl Acad Sci U S A 105:15082-7;Earle et al. 2021 PLoS Pathog 17:e1009992
984	0083/93	Czech Republic	1993	carrier	throat swab	16	2	6	25	17	25	22	53	ST-53 complex	Jolley et al. 2000 J Clin Microbiol 38:4492-8;Jolley et al. 2005 Mol Biol Evol 22:562-9;Bennett et al. 2007 BMC Biol 5:35;Buckee et al. 2008 Proc Natl Acad Sci U S A 105:15082-7;Earle et al. 2021 PLoS Pathog 17:e1009992
985	0084/93	Czech Republic	1993	carrier	throat swab	8	4	9	17	13	18	20	1002	ST-103 complex	Jolley et al. 2000 J Clin Microbiol 38:4492-8;Jolley et al. 2005 Mol Biol Evol 22:562-9;Bennett et al. 2007 BMC Biol 5:35;Buckee et al. 2008 Proc Natl Acad Sci U S A 105:15082-7;Earle et al. 2021 PLoS Pathog 17:e1009992
987	0086/93	Czech Republic	1993	carrier	throat swab	3	7	4	35	8	18	2	94	ST-92 complex	Jolley et al. 2000 J Clin Microbiol 38:4492-8;Jolley et al. 2005 Mol Biol Evol 22:562-9;Bennett et al. 2007 BMC Biol 5:35;Buckee et al. 2008 Proc Natl Acad Sci U S A 105:15082-7;Earle et al. 2021 PLoS Pathog 17:e1009992
989	0088/93	Czech Republic	1993	carrier	throat swab	8	23	9	17	13	18	20	1004		Jolley et al. 2000 J Clin Microbiol 38:4492-8;Jolley et al. 2005 Mol Biol Evol 22:562-9;Bennett et al. 2007 BMC Biol 5:35;Buckee et al. 2008 Proc Natl Acad Sci U S A 105:15082-7;Earle et al. 2021 PLoS Pathog 17:e1009992
991	0091/93	Czech Republic	1993	carrier	throat swab	9	7	9	9	9	33	8	112	ST-41/44 complex	Jolley et al. 2000 J Clin Microbiol 38:4492-8;Jolley et al. 2005 Mol Biol Evol 22:562-9;Bennett et al. 2007 BMC Biol 5:35;Buckee et al. 2008 Proc Natl Acad Sci U S A 105:15082-7;Earle et al. 2021 PLoS Pathog 17:e1009992
1017	BM33a	Greece	1996	carrier	throat swab	4	3	11	18	6	10	12	160	ST-35 complex
1018	BM33e	Greece	1996	carrier	throat swab	4	3	11	18	6	10	12	160	ST-35 complex
1019	BM35	Greece	1996	invasive (unspecified/other)	CSF	1	5	13	53	26	41	3	162	ST-162 complex
1020	BM55	Greece	1996	invasive (unspecified/other)	CSF	12	2	9	9	9	54	10	163		Earle et al. 2021 PLoS Pathog 17:e1009992
1038	8013	France	1989	septicaemia	blood	7	8	10	38	10	1	20	177	ST-18 complex	Rusniok et al. 2009 Genome Biol 10:R110;Klughammer et al. 2017 PLoS One 12:e0169892;Diallo et al. 2019 Sci Rep 9:13742
1058	BM95a	Greece	1998	carrier	throat swab	1	6	50	38	35	6	9	187		Earle et al. 2021 PLoS Pathog 17:e1009992
1169	BM45	Greece	1996	invasive (unspecified/other)	CSF	2	3	4	3	8	4	6	11	ST-11 complex	Lucidarme et al. 2015 J Infect 71:544-52;Lucidarme et al. 2017 J Infect 75:95-103
1177	BM80	Greece	1997	invasive (unspecified/other)	CSF	2	3	7	2	34	5	2	153	ST-8 complex
1179	W72a	Greece	1997	carrier	throat swab	2	3	4	8	8	4	6	211	ST-11 complex	Lucidarme et al. 2017 J Infect 75:95-103
1180	W72b	Greece	1997	carrier	throat swab	2	3	4	8	8	4	6	211	ST-11 complex	Lucidarme et al. 2017 J Infect 75:95-103
1182	W138a	Greece	1998	carrier	throat swab	8	4	6	17	5	18	2	103	ST-103 complex
1191	BM33b	Greece	1996	carrier	throat swab	4	3	11	18	6	10	12	160	ST-35 complex
1192	BM33c	Greece	1996	carrier	throat swab	4	3	11	18	6	10	12	160	ST-35 complex
1193	BM33d	Greece	1996	carrier	throat swab	4	3	11	18	6	10	12	160	ST-35 complex
1194	BM34	Greece	1996	invasive (unspecified/other)	CSF	8	7	6	17	26	18	2	161	ST-103 complex
1196	BM49b	Greece	1996	carrier	throat swab	4	3	11	18	6	10	12	160	ST-35 complex
1198	BM68	Greece	1997	invasive (unspecified/other)	CSF	1	5	13	53	26	41	3	162	ST-162 complex
1199	BM80a	Greece	1997	carrier	throat swab	1	5	13	53	26	41	3	162	ST-162 complex
1200	W-134	Greece	1998	invasive (unspecified/other)	CSF	1	5	13	53	26	41	3	162	ST-162 complex
1201	W-134a	Greece	1998	carrier	throat swab	1	5	13	53	26	41	3	162	ST-162 complex
1202	W-134b	Greece	1998	carrier	throat swab	1	5	13	53	26	41	3	162	ST-162 complex
1203	BM55a	Greece	1996	carrier	throat swab	12	2	9	9	9	54	10	163		Earle et al. 2021 PLoS Pathog 17:e1009992
1207	M99 240593	UK [Wales]	1999	invasive (unspecified/other)		8	26	9	24	26	20	18	212	ST-212 complex	Spinsanti et al. 2021 PLoS Pathog 17:e1009461
1574	0105/93	Czech Republic	1993	carrier	throat swab	6	6	9	1	26	6	32	101		Jolley et al. 2000 J Clin Microbiol 38:4492-8;Jolley et al. 2005 Mol Biol Evol 22:562-9;Bennett et al. 2007 BMC Biol 5:35;Buckee et al. 2008 Proc Natl Acad Sci U S A 105:15082-7;Earle et al. 2021 PLoS Pathog 17:e1009992
1581	0112/93	Czech Republic	1993	carrier	throat swab	23	5	9	17	13	32	8	709		Jolley et al. 2000 J Clin Microbiol 38:4492-8;Jolley et al. 2005 Mol Biol Evol 22:562-9;Bennett et al. 2007 BMC Biol 5:35;Buckee et al. 2008 Proc Natl Acad Sci U S A 105:15082-7;Earle et al. 2021 PLoS Pathog 17:e1009992
1588	0120/93	Czech Republic	1993	carrier	throat swab	97	6	9	9	9	6	9	721	ST-41/44 complex	Jolley et al. 2000 J Clin Microbiol 38:4492-8;Jolley et al. 2005 Mol Biol Evol 22:562-9;Bennett et al. 2007 BMC Biol 5:35;Buckee et al. 2008 Proc Natl Acad Sci U S A 105:15082-7;Earle et al. 2021 PLoS Pathog 17:e1009992
1589	0198/93	Czech Republic	1993	carrier	throat swab	3	7	4	37	8	18	21	92	ST-92 complex	Jolley et al. 2000 J Clin Microbiol 38:4492-8;Jolley et al. 2005 Mol Biol Evol 22:562-9;Bennett et al. 2007 BMC Biol 5:35;Buckee et al. 2008 Proc Natl Acad Sci U S A 105:15082-7;Earle et al. 2021 PLoS Pathog 17:e1009992
1594	0203/93	Czech Republic	1993	carrier	throat swab	12	5	15	32	21	13	8	116	ST-116 complex	Jolley et al. 2000 J Clin Microbiol 38:4492-8;Jolley et al. 2005 Mol Biol Evol 22:562-9;Bennett et al. 2007 BMC Biol 5:35;Buckee et al. 2008 Proc Natl Acad Sci U S A 105:15082-7;Earle et al. 2021 PLoS Pathog 17:e1009992
1597	0206/93	Czech Republic	1993	carrier	throat swab	16	2	6	25	8	25	22	122	ST-53 complex	Jolley et al. 2000 J Clin Microbiol 38:4492-8;Jolley et al. 2005 Mol Biol Evol 22:562-9;Bennett et al. 2007 BMC Biol 5:35;Buckee et al. 2008 Proc Natl Acad Sci U S A 105:15082-7;Earle et al. 2021 PLoS Pathog 17:e1009992
1605	0215/93	Czech Republic	1993	carrier	throat swab	9	6	9	9	9	6	17	110	ST-41/44 complex	Jolley et al. 2000 J Clin Microbiol 38:4492-8;Jolley et al. 2005 Mol Biol Evol 22:562-9;Bennett et al. 2007 BMC Biol 5:35;Buckee et al. 2008 Proc Natl Acad Sci U S A 105:15082-7;Earle et al. 2021 PLoS Pathog 17:e1009992
1606	0216/93	Czech Republic	1993	carrier	throat swab	9	6	29	9	9	6	17	111	ST-41/44 complex	Jolley et al. 2000 J Clin Microbiol 38:4492-8;Jolley et al. 2005 Mol Biol Evol 22:562-9;Bennett et al. 2007 BMC Biol 5:35;Buckee et al. 2008 Proc Natl Acad Sci U S A 105:15082-7;Earle et al. 2021 PLoS Pathog 17:e1009992
1607	0217/93	Czech Republic	1993	carrier	throat swab	9	6	29	9	9	6	17	111	ST-41/44 complex	Jolley et al. 2000 J Clin Microbiol 38:4492-8;Jolley et al. 2005 Mol Biol Evol 22:562-9;Bennett et al. 2007 BMC Biol 5:35;Buckee et al. 2008 Proc Natl Acad Sci U S A 105:15082-7;Earle et al. 2021 PLoS Pathog 17:e1009992
1614	0224/93	Czech Republic	1993	carrier	throat swab	3	7	4	35	8	18	2	94	ST-92 complex	Jolley et al. 2000 J Clin Microbiol 38:4492-8;Jolley et al. 2005 Mol Biol Evol 22:562-9;Bennett et al. 2007 BMC Biol 5:35;Buckee et al. 2008 Proc Natl Acad Sci U S A 105:15082-7;Earle et al. 2021 PLoS Pathog 17:e1009992;Honskus et al. 2022 PLoS One 17:e0265066
1616	0226/93	Czech Republic	1993	carrier	throat swab	9	6	9	9	9	6	17	110	ST-41/44 complex	Jolley et al. 2000 J Clin Microbiol 38:4492-8;Jolley et al. 2005 Mol Biol Evol 22:562-9;Bennett et al. 2007 BMC Biol 5:35;Buckee et al. 2008 Proc Natl Acad Sci U S A 105:15082-7;Earle et al. 2021 PLoS Pathog 17:e1009992
1617	0227/93	Czech Republic	1993	carrier	throat swab	9	6	9	9	9	6	17	110	ST-41/44 complex	Jolley et al. 2000 J Clin Microbiol 38:4492-8;Jolley et al. 2005 Mol Biol Evol 22:562-9;Bennett et al. 2007 BMC Biol 5:35;Buckee et al. 2008 Proc Natl Acad Sci U S A 105:15082-7;Earle et al. 2021 PLoS Pathog 17:e1009992
1618	0228/93	Czech Republic	1993	carrier	throat swab	9	6	9	9	9	6	17	110	ST-41/44 complex	Jolley et al. 2000 J Clin Microbiol 38:4492-8;Jolley et al. 2005 Mol Biol Evol 22:562-9;Bennett et al. 2007 BMC Biol 5:35;Buckee et al. 2008 Proc Natl Acad Sci U S A 105:15082-7;Earle et al. 2021 PLoS Pathog 17:e1009992
1619	0229/93	Czech Republic	1993	carrier	throat swab	6	6	9	1	26	36	32	100		Jolley et al. 2000 J Clin Microbiol 38:4492-8;Jolley et al. 2005 Mol Biol Evol 22:562-9;Bennett et al. 2007 BMC Biol 5:35;Buckee et al. 2008 Proc Natl Acad Sci U S A 105:15082-7;Earle et al. 2021 PLoS Pathog 17:e1009992
1622	0232/93	Czech Republic	1993	carrier	throat swab	6	6	9	1	26	36	32	100		Jolley et al. 2000 J Clin Microbiol 38:4492-8;Jolley et al. 2005 Mol Biol Evol 22:562-9;Bennett et al. 2007 BMC Biol 5:35;Buckee et al. 2008 Proc Natl Acad Sci U S A 105:15082-7;Earle et al. 2021 PLoS Pathog 17:e1009992
1636	0248/93	Czech Republic	1993	carrier	throat swab	6	6	9	1	26	6	32	101		Jolley et al. 2000 J Clin Microbiol 38:4492-8;Jolley et al. 2005 Mol Biol Evol 22:562-9;Bennett et al. 2007 BMC Biol 5:35;Buckee et al. 2008 Proc Natl Acad Sci U S A 105:15082-7;Earle et al. 2021 PLoS Pathog 17:e1009992
1639	0252/93	Czech Republic	1993	carrier	throat swab	16	2	6	25	17	25	22	53	ST-53 complex	Jolley et al. 2000 J Clin Microbiol 38:4492-8;Jolley et al. 2005 Mol Biol Evol 22:562-9;Bennett et al. 2007 BMC Biol 5:35;Buckee et al. 2008 Proc Natl Acad Sci U S A 105:15082-7;Earle et al. 2021 PLoS Pathog 17:e1009992
1640	0253/93	Czech Republic	1993	carrier	throat swab	9	6	9	9	9	6	9	44	ST-41/44 complex	Jolley et al. 2000 J Clin Microbiol 38:4492-8;Jolley et al. 2005 Mol Biol Evol 22:562-9;Bennett et al. 2007 BMC Biol 5:35;Buckee et al. 2008 Proc Natl Acad Sci U S A 105:15082-7;Earle et al. 2021 PLoS Pathog 17:e1009992
1642	0255/93	Czech Republic	1993	carrier	throat swab	9	6	9	9	9	6	9	44	ST-41/44 complex	Jolley et al. 2000 J Clin Microbiol 38:4492-8;Jolley et al. 2005 Mol Biol Evol 22:562-9;Bennett et al. 2007 BMC Biol 5:35;Buckee et al. 2008 Proc Natl Acad Sci U S A 105:15082-7;Earle et al. 2021 PLoS Pathog 17:e1009992
1643	0256/93	Czech Republic	1993	carrier	throat swab	23	5	9	3	13	32	8	130		Jolley et al. 2000 J Clin Microbiol 38:4492-8;Jolley et al. 2005 Mol Biol Evol 22:562-9;Bennett et al. 2007 BMC Biol 5:35;Buckee et al. 2008 Proc Natl Acad Sci U S A 105:15082-7;Earle et al. 2021 PLoS Pathog 17:e1009992
1648	0268/93	Czech Republic	1993	carrier	throat swab	3	7	31	35	8	18	2	95	ST-92 complex	Jolley et al. 2000 J Clin Microbiol 38:4492-8;Jolley et al. 2005 Mol Biol Evol 22:562-9;Bennett et al. 2007 BMC Biol 5:35;Buckee et al. 2008 Proc Natl Acad Sci U S A 105:15082-7;Earle et al. 2021 PLoS Pathog 17:e1009992
1649	0269/93	Czech Republic	1993	carrier	throat swab	16	2	6	25	17	25	22	53	ST-53 complex	Jolley et al. 2000 J Clin Microbiol 38:4492-8;Jolley et al. 2005 Mol Biol Evol 22:562-9;Bennett et al. 2007 BMC Biol 5:35;Buckee et al. 2008 Proc Natl Acad Sci U S A 105:15082-7;Earle et al. 2021 PLoS Pathog 17:e1009992
1651	0271/93	Czech Republic	1993	carrier	throat swab	2	2	9	7	9	6	51	670		Jolley et al. 2000 J Clin Microbiol 38:4492-8;Jolley et al. 2005 Mol Biol Evol 22:562-9;Bennett et al. 2007 BMC Biol 5:35;Buckee et al. 2008 Proc Natl Acad Sci U S A 105:15082-7;Earle et al. 2021 PLoS Pathog 17:e1009992
1653	0276/93	Czech Republic	1993	carrier	throat swab	3	7	4	37	8	18	21	92	ST-92 complex	Jolley et al. 2000 J Clin Microbiol 38:4492-8;Jolley et al. 2005 Mol Biol Evol 22:562-9;Bennett et al. 2007 BMC Biol 5:35;Buckee et al. 2008 Proc Natl Acad Sci U S A 105:15082-7;Earle et al. 2021 PLoS Pathog 17:e1009992
1654	0277/93	Czech Republic	1993	carrier	throat swab	16	2	6	25	17	11	22	123	ST-53 complex	Jolley et al. 2000 J Clin Microbiol 38:4492-8;Jolley et al. 2005 Mol Biol Evol 22:562-9;Bennett et al. 2007 BMC Biol 5:35;Buckee et al. 2008 Proc Natl Acad Sci U S A 105:15082-7;Earle et al. 2021 PLoS Pathog 17:e1009992
1658	0295/93	Czech Republic	1993	carrier	throat swab	3	7	4	37	8	18	21	92	ST-92 complex	Jolley et al. 2000 J Clin Microbiol 38:4492-8;Jolley et al. 2005 Mol Biol Evol 22:562-9;Bennett et al. 2007 BMC Biol 5:35;Buckee et al. 2008 Proc Natl Acad Sci U S A 105:15082-7;Earle et al. 2021 PLoS Pathog 17:e1009992
1659	0297/93	Czech Republic	1993	carrier	throat swab	6	6	9	1	26	6	32	101		Jolley et al. 2000 J Clin Microbiol 38:4492-8;Jolley et al. 2005 Mol Biol Evol 22:562-9;Bennett et al. 2007 BMC Biol 5:35;Buckee et al. 2008 Proc Natl Acad Sci U S A 105:15082-7;Earle et al. 2021 PLoS Pathog 17:e1009992
1883	0001/93	Czech Republic	1993	invasive (unspecified/other)		2	2	9	36	17	106	51	668		Jolley et al. 2005 Mol Biol Evol 22:562-9;Earle et al. 2021 PLoS Pathog 17:e1009992;Honskus et al. 2023 PLoS One 18:e0282971
1893	0003/93	Czech Republic	1993	invasive (unspecified/other)	CSF	6	6	9	1	26	6	110	678		Jolley et al. 2005 Mol Biol Evol 22:562-9;Earle et al. 2021 PLoS Pathog 17:e1009992;Honskus et al. 2023 PLoS One 18:e0282971
1958	0307/93	Czech Republic	1993	carrier	throat swab	9	6	9	9	9	6	9	44	ST-41/44 complex	Jolley et al. 2000 J Clin Microbiol 38:4492-8;Jolley et al. 2005 Mol Biol Evol 22:562-9;Bennett et al. 2007 BMC Biol 5:35;Buckee et al. 2008 Proc Natl Acad Sci U S A 105:15082-7;Earle et al. 2021 PLoS Pathog 17:e1009992
2077	153	Germany	1999	carrier	throat swab	17	5	19	17	3	26	2	60	ST-60 complex	Claus et al. 2005 J Infect Dis 191:1263-71;Schoen et al. 2008 Proc Natl Acad Sci U S A 105:3473-8;Katz et al. 2011 J Bacteriol 193:3633-41
2222	0314/93	Czech Republic	1993	carrier	throat swab	16	2	6	25	13	25	22	124	ST-53 complex	Jolley et al. 2000 J Clin Microbiol 38:4492-8;Jolley et al. 2005 Mol Biol Evol 22:562-9;Bennett et al. 2007 BMC Biol 5:35;Buckee et al. 2008 Proc Natl Acad Sci U S A 105:15082-7;Earle et al. 2021 PLoS Pathog 17:e1009992
2281	M7089	USA	2000	invasive (unspecified/other)		2	3	4	3	8	4	6	11	ST-11 complex
2290	M7124	Saudi Arabia	2000	invasive (unspecified/other)		2	3	4	3	8	4	6	11	ST-11 complex	Klughammer et al. 2017 PLoS One 12:e0169892;Brik et al. 2020 Int J Infect Dis 91:73-78
2348	0316/93	Czech Republic	1993	carrier	throat swab	8	5	6	42	5	17	2	104	ST-549 complex	Jolley et al. 2000 J Clin Microbiol 38:4492-8;Jolley et al. 2005 Mol Biol Evol 22:562-9;Bennett et al. 2007 BMC Biol 5:35;Buckee et al. 2008 Proc Natl Acad Sci U S A 105:15082-7;Earle et al. 2021 PLoS Pathog 17:e1009992
2818	OX0050408	UK [England]	2000	carrier	throat swab	9	6	9	5	9	24	9	1875	ST-41/44 complex	Spinsanti et al. 2021 PLoS Pathog 17:e1009461;Earle et al. 2021 PLoS Pathog 17:e1009992
2819	OX0050459	UK [England]	2000	carrier	throat swab	9	6	9	9	120	6	9	1876	ST-41/44 complex	Spinsanti et al. 2021 PLoS Pathog 17:e1009461;Earle et al. 2021 PLoS Pathog 17:e1009992
2914	OX0051332	UK [England]	2000	carrier	throat swab	3	6	9	11	11	6	21	1957	ST-41/44 complex	Spinsanti et al. 2021 PLoS Pathog 17:e1009461;Earle et al. 2021 PLoS Pathog 17:e1009992
3193	OX0051350	UK [England]	2000	carrier	throat swab	16	6	9	5	9	6	9	2189	ST-41/44 complex	Spinsanti et al. 2021 PLoS Pathog 17:e1009461;Earle et al. 2021 PLoS Pathog 17:e1009992
3388	OX9930102	UK [England]	1999	carrier	throat swab	11	5	9	17	11	24	21	1221	ST-22 complex	Spinsanti et al. 2021 PLoS Pathog 17:e1009461
3389	OX9930167	UK [England]	1999	carrier	throat swab	17	5	19	17	3	26	2	60	ST-60 complex	Spinsanti et al. 2021 PLoS Pathog 17:e1009461
3390	OX9930377	UK [England]	1999	carrier	throat swab	16	2	6	25	17	25	22	53	ST-53 complex	Spinsanti et al. 2021 PLoS Pathog 17:e1009461
3391	OX9930427	UK [England]	1999	carrier	throat swab	57	5	2	35	6	68	20;56	963		Spinsanti et al. 2021 PLoS Pathog 17:e1009461
3392	OX9930468	UK [England]	1999	carrier	throat swab	8	10	5	4	6	3	8	33	ST-32 complex	Spinsanti et al. 2021 PLoS Pathog 17:e1009461
3393	OX9930516	UK [England]	1999	carrier	throat swab	16	2	159	92	182	25	112	2445	ST-1117 complex	Spinsanti et al. 2021 PLoS Pathog 17:e1009461
3394	OX9930573	UK [England]	1999	carrier	throat swab	12	2	9	9	5	54	10	13202		Spinsanti et al. 2021 PLoS Pathog 17:e1009461
3395	OX9930681	UK [England]	1999	carrier	throat swab	3	6	108	9	9	6	9	2364	ST-41/44 complex	Spinsanti et al. 2021 PLoS Pathog 17:e1009461;Earle et al. 2021 PLoS Pathog 17:e1009992
3396	OX9930719	UK [England]	1999	carrier	throat swab	4	10	15	9	8	11	9	269	ST-269 complex	Spinsanti et al. 2021 PLoS Pathog 17:e1009461
3397	OX9930766	UK [England]	1999	carrier	throat swab	10	10	11	18	170	10	129	1679	ST-35 complex	Spinsanti et al. 2021 PLoS Pathog 17:e1009461
3398	OX9930776	UK [England]	1999	carrier	throat swab	4	10	2	161	8	11	20	2369	ST-269 complex	Spinsanti et al. 2021 PLoS Pathog 17:e1009461
3399	OX9930923	UK [England]	1999	carrier	throat swab	11	5	18	8	11	157	21	1667	ST-22 complex	Spinsanti et al. 2021 PLoS Pathog 17:e1009461
3400	OX9930931	UK [England]	1999	carrier	throat swab	5	4	17	15	14	7	12	198	ST-198 complex	Spinsanti et al. 2021 PLoS Pathog 17:e1009461
3401	OX9931026	UK [England]	1999	carrier	throat swab	8	6	19	17	11	24	54	2407		Spinsanti et al. 2021 PLoS Pathog 17:e1009461
3402	OX9931333	UK [England]	1999	carrier	throat swab	144	10	5	4	6	3	8	2472	ST-32 complex	Spinsanti et al. 2021 PLoS Pathog 17:e1009461
3403	OX9931568	UK [England]	1999	carrier	throat swab	9	7	6	17	11	18	17	1636	ST-167 complex	Spinsanti et al. 2021 PLoS Pathog 17:e1009461
3404	OX9931589	UK [England]	1999	carrier	throat swab	2	5	2	9	15	20	5	750	ST-750 complex	Spinsanti et al. 2021 PLoS Pathog 17:e1009461
3405	OX9931593	UK [England]	1999	carrier	throat swab	16	2	6	25	17	25	22	53	ST-53 complex	Spinsanti et al. 2021 PLoS Pathog 17:e1009461
3406	OX9931596	UK [England]	1999	carrier	throat swab	17	5	19	17	3	6	2	1677	ST-60 complex	Spinsanti et al. 2021 PLoS Pathog 17:e1009461
3407	OX9931612	UK [England]	1999	carrier	throat swab	4	3	11	18	6	10	12	160	ST-35 complex	Spinsanti et al. 2021 PLoS Pathog 17:e1009461
3408	OX9931621	UK [England]	1999	carrier	throat swab	16	2	6	25	17	25	22	53	ST-53 complex	Spinsanti et al. 2021 PLoS Pathog 17:e1009461
3410	OX9931638	UK [England]	1999	carrier	throat swab	11	5	18	8	11	24	21	22	ST-22 complex	Spinsanti et al. 2021 PLoS Pathog 17:e1009461
3411	OX9931673	UK [England]	1999	carrier	throat swab	17	5	19	17	3	6	2	1677	ST-60 complex	Spinsanti et al. 2021 PLoS Pathog 17:e1009461
3412	OX9931676	UK [England]	1999	carrier	throat swab	9	6	15	9	9	6	18	1228	ST-41/44 complex	Spinsanti et al. 2021 PLoS Pathog 17:e1009461;Earle et al. 2021 PLoS Pathog 17:e1009992
3414	OX9931731	UK [England]	1999	carrier	throat swab	16	2	6	25	17	25	22	53	ST-53 complex	Spinsanti et al. 2021 PLoS Pathog 17:e1009461
3417	OX9931937	UK [England]	1999	carrier	throat swab	25	10	105	2	5	13	8	2457		Spinsanti et al. 2021 PLoS Pathog 17:e1009461
3418	OX9931958	UK [England]	1999	carrier	throat swab	2	16	12	227	169	60	7	2360	ST-254 complex	Spinsanti et al. 2021 PLoS Pathog 17:e1009461
3421	OX9932075	UK [England]	1999	carrier	throat swab	7	16	6	10	3	56	13	2392	ST-178 complex	Spinsanti et al. 2021 PLoS Pathog 17:e1009461
3422	OX9932142	UK [England]	1999	carrier	throat swab	9	20	9	9	9	6	2	1097	ST-41/44 complex	Spinsanti et al. 2021 PLoS Pathog 17:e1009461;Earle et al. 2021 PLoS Pathog 17:e1009992
3423	OX9932210	UK [England]	1999	carrier	throat swab	4	103	11	13	6	10	12	2381	ST-35 complex	Spinsanti et al. 2021 PLoS Pathog 17:e1009461
3427	OX9932400	UK [England]	1999	carrier	throat swab	4	10	11	8	6	10	12	809	ST-35 complex	Spinsanti et al. 2021 PLoS Pathog 17:e1009461
3479	OX01060163	UK [England]	2001	carrier	throat swab	9	20	212	9	9	6	2	2417	ST-41/44 complex	Spinsanti et al. 2021 PLoS Pathog 17:e1009461;Earle et al. 2021 PLoS Pathog 17:e1009992
3490	OX01062124	UK [England]	2001	carrier	throat swab	3	6	9	5	5	6	9	2362	ST-41/44 complex	Spinsanti et al. 2021 PLoS Pathog 17:e1009461;Earle et al. 2021 PLoS Pathog 17:e1009992
3642	GL9960027	UK [Scotland]	1999	carrier	throat swab	11	6	9	9	9	6	2	2589	ST-41/44 complex
3664	OX01061649	UK [England]	2001	carrier	throat swab	3	6	9	9	9	6	206	2631	ST-41/44 complex	Spinsanti et al. 2021 PLoS Pathog 17:e1009461;Earle et al. 2021 PLoS Pathog 17:e1009992
4145	0148/00	Czech Republic	2000	invasive (unspecified/other)	CSF	2	3	4	3	8	248	6	2994	ST-11 complex	Lucidarme et al. 2017 J Infect 75:95-103;Honskus et al. 2023 PLoS One 18:e0282971
4182	OX9931817	UK [England]	1999	carrier	throat swab	1	5	13	53	26	41	3	162	ST-162 complex	Spinsanti et al. 2021 PLoS Pathog 17:e1009461
4184	OX9931982	UK [England]	1999	carrier	throat swab	1	5	13	53	26	41	3	162	ST-162 complex	Spinsanti et al. 2021 PLoS Pathog 17:e1009461
4187	OX9931687	UK [England]	1999	carrier	throat swab	1	5	13	53	26	41	3	162	ST-162 complex	Spinsanti et al. 2021 PLoS Pathog 17:e1009461
4192	OX9931489	UK [England]	1999	carrier	throat swab	2	3	7	6	8	5	2	66	ST-8 complex	Spinsanti et al. 2021 PLoS Pathog 17:e1009461
4193	OX9931563	UK [England]	1999	carrier	throat swab	27	6	9	3	9	6	16	136	ST-41/44 complex	Spinsanti et al. 2021 PLoS Pathog 17:e1009461;Earle et al. 2021 PLoS Pathog 17:e1009992
4200	OX9931019	UK [England]	1999	carrier	throat swab	3	6	9	5	9	6	156	1823	ST-41/44 complex	Spinsanti et al. 2021 PLoS Pathog 17:e1009461;Earle et al. 2021 PLoS Pathog 17:e1009992
4217	OX9931674	UK [England]	1999	carrier	throat swab	8	6	7	17	21	26	49	1419	ST-1157 complex	Spinsanti et al. 2021 PLoS Pathog 17:e1009461
4218	OX9930181	UK [England]	1999	carrier	throat swab	4	16	161	9	6	21	3	13203		Spinsanti et al. 2021 PLoS Pathog 17:e1009461
4219	OX9930691	UK [England]	1999	carrier	throat swab	4	10	2	9	11	11	20	3064	ST-269 complex	Spinsanti et al. 2021 PLoS Pathog 17:e1009461
4224	OX9931600	UK [England]	1999	carrier	throat swab	4	10	4	9	8	11	9	2746	ST-269 complex	Spinsanti et al. 2021 PLoS Pathog 17:e1009461
4226	OX9931567	UK [England]	1999	carrier	throat swab	3	10	48	9	159	10	12	4214		Spinsanti et al. 2021 PLoS Pathog 17:e1009461
4229	OX9930513	UK [England]	1999	carrier	throat swab	4	10	11	17	6	20	12	3074	ST-35 complex	Spinsanti et al. 2021 PLoS Pathog 17:e1009461
4230	OX9930704	UK [England]	1999	carrier	throat swab	4	10	11	17	6	10	17	3075	ST-35 complex	Spinsanti et al. 2021 PLoS Pathog 17:e1009461
4233	OX9931565	UK [England]	1999	carrier	throat swab	4	10	11	18	6	10	12	35	ST-35 complex	Spinsanti et al. 2021 PLoS Pathog 17:e1009461
4257	OX9930938	UK [England]	1999	carrier	throat swab	8	26	9	24	26	20	18	212	ST-212 complex	Spinsanti et al. 2021 PLoS Pathog 17:e1009461
4267	OX9931781	UK [England]	1999	carrier	throat swab	11	4	38	15	22	40	13	1630	ST-1136 complex	Spinsanti et al. 2021 PLoS Pathog 17:e1009461
4291	OX9930723	UK [England]	1999	carrier	throat swab	11	5	18	8	11	24	21	22	ST-22 complex	Spinsanti et al. 2021 PLoS Pathog 17:e1009461
4301	OX9930771	UK [England]	1999	carrier	throat swab	2	16	12	11	3	60	7	254	ST-254 complex	Spinsanti et al. 2021 PLoS Pathog 17:e1009461
4302	OX9931415	UK [England]	1999	carrier	throat swab	8	25	7	17	21	26	49	1157	ST-1157 complex	Spinsanti et al. 2021 PLoS Pathog 17:e1009461
4312	OX9931575	UK [England]	1999	carrier	throat swab	10	5	18	9	11	9	17	23	ST-23 complex	Spinsanti et al. 2021 PLoS Pathog 17:e1009461
4313	OX9931626	UK [England]	1999	carrier	throat swab	11	5	18	8	11	4	21	184	ST-22 complex	Spinsanti et al. 2021 PLoS Pathog 17:e1009461
4314	OX9930141	UK [England]	1999	carrier	throat swab	9	6	9	9	9	6	2	180	ST-41/44 complex	Spinsanti et al. 2021 PLoS Pathog 17:e1009461;Earle et al. 2021 PLoS Pathog 17:e1009992
4315	OX9932077	UK [England]	1999	carrier	throat swab	9	6	9	9	9	6	2	180	ST-41/44 complex	Spinsanti et al. 2021 PLoS Pathog 17:e1009461;Earle et al. 2021 PLoS Pathog 17:e1009992
4321	OX9932320	UK [England]	1999	carrier	throat swab	9	20	9	9	9	6	2	1097	ST-41/44 complex	Spinsanti et al. 2021 PLoS Pathog 17:e1009461
4324	OX9931681	UK [England]	1999	carrier	throat swab	11	5	18	8	11	4	21	184	ST-22 complex	Spinsanti et al. 2021 PLoS Pathog 17:e1009461
4330	OX9931582	UK [England]	1999	carrier	throat swab	4	10	11	18	6	10	12	35	ST-35 complex	Spinsanti et al. 2021 PLoS Pathog 17:e1009461
4331	OX9930874	UK [England]	1999	carrier	throat swab	16	2	6	25	17	25	22	53	ST-53 complex	Spinsanti et al. 2021 PLoS Pathog 17:e1009461
4333	OX9931648	UK [England]	1999	carrier	throat swab	9	7	6	17	11	18	17	1636	ST-167 complex	Spinsanti et al. 2021 PLoS Pathog 17:e1009461
4335	OX9932374	UK [England]	1999	carrier	throat swab	11	5	18	8	11	4	21	184	ST-22 complex	Spinsanti et al. 2021 PLoS Pathog 17:e1009461
4337	OX9931675	UK [England]	1999	carrier	throat swab	10	5	18	9	11	9	17	23	ST-23 complex	Spinsanti et al. 2021 PLoS Pathog 17:e1009461
4340	OX9931636	UK [England]	1999	carrier	throat swab	10	5	18	9	11	9	17	23	ST-23 complex	Spinsanti et al. 2021 PLoS Pathog 17:e1009461
4353	OX9930668	UK [England]	1999	carrier	throat swab	8	25	7	17	21	26	49	1157	ST-1157 complex	Spinsanti et al. 2021 PLoS Pathog 17:e1009461
4362	OX9931770	UK [England]	1999	carrier	throat swab	2	16	12	11	123	22	6	1827	ST-254 complex	Spinsanti et al. 2021 PLoS Pathog 17:e1009461
4367	OX9932317	UK [England]	1999	carrier	throat swab	13	5	181	5	3	8	9	13204		Spinsanti et al. 2021 PLoS Pathog 17:e1009461
4369	OX9932346	UK [England]	1999	carrier	throat swab	16	2	6	25	17	25	22	53	ST-53 complex	Spinsanti et al. 2021 PLoS Pathog 17:e1009461
4375	OX9930930	UK [England]	1999	carrier	throat swab	16	2	7	92	5	25	112	13238	ST-1117 complex	Spinsanti et al. 2021 PLoS Pathog 17:e1009461
4377	OX9931625	UK [England]	1999	carrier	throat swab	11	5	18	8	11	4	21	184	ST-22 complex	Spinsanti et al. 2021 PLoS Pathog 17:e1009461
4379	OX9931685	UK [England]	1999	carrier	throat swab	16	2	6	25	17	25	22	53	ST-53 complex	Spinsanti et al. 2021 PLoS Pathog 17:e1009461
4381	OX9930552	UK [England]	1999	carrier	throat swab	17	5	19	11	3	22	9	3231	ST-60 complex	Spinsanti et al. 2021 PLoS Pathog 17:e1009461
4382	OX9930854	UK [England]	1999	carrier	throat swab	17	5	19	164	3	26	2	3232	ST-60 complex	Spinsanti et al. 2021 PLoS Pathog 17:e1009461
4390	OX9931541	UK [England]	1999	carrier	throat swab	137	5	15	17	8	21	2	1675	ST-865 complex	Spinsanti et al. 2021 PLoS Pathog 17:e1009461
4398	OX01061086	UK [England]	2001	carrier	throat swab	28	6	9	17	9	6	9	3248	ST-41/44 complex	Spinsanti et al. 2021 PLoS Pathog 17:e1009461;Earle et al. 2021 PLoS Pathog 17:e1009992
4402	OX9932247	UK [England]	1999	carrier	throat swab	43	5	12	11	26	19	15	3252		Spinsanti et al. 2021 PLoS Pathog 17:e1009461
4419	OX9931668	UK [England]	1999	carrier	throat swab	4	10	47	17	6	2	12	278	ST-35 complex	Spinsanti et al. 2021 PLoS Pathog 17:e1009461
4423	OX9931535	UK [England]	1999	carrier	throat swab	7	5	1	13	36	53	15	213	ST-213 complex	Spinsanti et al. 2021 PLoS Pathog 17:e1009461
5171	0085/00	Czech Republic	2000	invasive (unspecified/other)	CSF	2	3	4	256	8	4	6	3537	ST-11 complex	Lucidarme et al. 2017 J Infect 75:95-103;Honskus et al. 2023 PLoS One 18:e0282971
5528	LNP21402	France	2004	meningitis	CSF	3	6	9	5	9	6	17	3753	ST-41/44 complex
5564	OX9930081	UK [England]	1999	carrier	throat swab	17	5	19	17	3	26	2	60	ST-60 complex	Spinsanti et al. 2021 PLoS Pathog 17:e1009461
5587	OX9931515	UK [England]	1999	carrier	throat swab	9	7	6	24	11	18	8	1760	ST-167 complex	Spinsanti et al. 2021 PLoS Pathog 17:e1009461
5930	GL9961379	UK [Scotland]	1999	carrier	throat swab	12	6	9	9	14	318	9	4075	ST-41/44 complex
5935	GL9961252	UK [Scotland]	1999	carrier	throat swab	9	6	9	17	9	60	9	4080	ST-41/44 complex
5988	OX9932037	UK [England]	1999	carrier	throat swab	16	2	6	25	17	25	22	53	ST-53 complex	Spinsanti et al. 2021 PLoS Pathog 17:e1009461
6004	OX9930720	UK [England]	1999	carrier	throat swab	6	3	2	24	10	306	96	4147		Spinsanti et al. 2021 PLoS Pathog 17:e1009461
6262	GL9961172	UK [Scotland]	1999	carrier	throat swab	302	6	9	10	9	6	16	4408	ST-41/44 complex
6986	0131/95	Czech Republic	1995	invasive (unspecified/other)		2	3	4	3	8	22	6	4993	ST-11 complex	Lucidarme et al. 2017 J Infect 75:95-103;Honskus et al. 2023 PLoS One 18:e0282971
7891	0179/04	Czech Republic	2004	invasive (unspecified/other)	blood	2	3	428	3	8	4	6	5756	ST-11 complex	Lucidarme et al. 2017 J Infect 75:95-103;Honskus et al. 2023 PLoS One 18:e0282971
7892	0263/04	Czech Republic	2004	invasive (unspecified/other)	blood	27	3	4	3	8	4	6	5757	ST-11 complex	Lucidarme et al. 2017 J Infect 75:95-103;Honskus et al. 2023 PLoS One 18:e0282971
8139	0320/93	Czech Republic	1993	carrier	throat swab	9	6	9	9	9	6	9	44	ST-41/44 complex	Jolley et al. 2000 J Clin Microbiol 38:4492-8;Jolley et al. 2005 Mol Biol Evol 22:562-9;Bennett et al. 2007 BMC Biol 5:35;Buckee et al. 2008 Proc Natl Acad Sci U S A 105:15082-7;Earle et al. 2021 PLoS Pathog 17:e1009992
8146	0327/93	Czech Republic	1993	carrier	throat swab	25	5	4	35	21	13	8	133	ST-116 complex	Jolley et al. 2000 J Clin Microbiol 38:4492-8;Jolley et al. 2005 Mol Biol Evol 22:562-9;Bennett et al. 2007 BMC Biol 5:35;Buckee et al. 2008 Proc Natl Acad Sci U S A 105:15082-7;Earle et al. 2021 PLoS Pathog 17:e1009992
8150	0336/93	Czech Republic	1993	carrier	throat swab	6	6	9	1	26	6	32	101		Jolley et al. 2000 J Clin Microbiol 38:4492-8;Jolley et al. 2005 Mol Biol Evol 22:562-9;Bennett et al. 2007 BMC Biol 5:35;Buckee et al. 2008 Proc Natl Acad Sci U S A 105:15082-7;Earle et al. 2021 PLoS Pathog 17:e1009992
8152	0338/93	Czech Republic	1993	carrier	throat swab	3	7	4	37	8	18	21	92	ST-92 complex	Jolley et al. 2000 J Clin Microbiol 38:4492-8;Jolley et al. 2005 Mol Biol Evol 22:562-9;Bennett et al. 2007 BMC Biol 5:35;Buckee et al. 2008 Proc Natl Acad Sci U S A 105:15082-7;Earle et al. 2021 PLoS Pathog 17:e1009992;Honskus et al. 2022 PLoS One 17:e0265066
8168	0409/93	Czech Republic	1993	carrier	throat swab	9	6	9	16	9	6	18	690	ST-41/44 complex	Jolley et al. 2000 J Clin Microbiol 38:4492-8;Jolley et al. 2005 Mol Biol Evol 22:562-9;Bennett et al. 2007 BMC Biol 5:35;Buckee et al. 2008 Proc Natl Acad Sci U S A 105:15082-7;Earle et al. 2021 PLoS Pathog 17:e1009992
8169	0410/93	Czech Republic	1993	carrier	throat swab	16	2	6	25	17	25	22	53	ST-53 complex	Jolley et al. 2000 J Clin Microbiol 38:4492-8;Jolley et al. 2005 Mol Biol Evol 22:562-9;Bennett et al. 2007 BMC Biol 5:35;Buckee et al. 2008 Proc Natl Acad Sci U S A 105:15082-7;Earle et al. 2021 PLoS Pathog 17:e1009992
8170	0411/93	Czech Republic	1993	carrier	throat swab	3	7	4	37	8	18	21	92	ST-92 complex	Jolley et al. 2000 J Clin Microbiol 38:4492-8;Jolley et al. 2005 Mol Biol Evol 22:562-9;Bennett et al. 2007 BMC Biol 5:35;Buckee et al. 2008 Proc Natl Acad Sci U S A 105:15082-7;Earle et al. 2021 PLoS Pathog 17:e1009992
8177	0422/93	Czech Republic	1993	carrier	throat swab	16	2	6	25	17	25	22	53	ST-53 complex	Jolley et al. 2000 J Clin Microbiol 38:4492-8;Jolley et al. 2005 Mol Biol Evol 22:562-9;Bennett et al. 2007 BMC Biol 5:35;Buckee et al. 2008 Proc Natl Acad Sci U S A 105:15082-7;Earle et al. 2021 PLoS Pathog 17:e1009992
8181	0426/93	Czech Republic	1993	carrier	throat swab	16	2	6	25	17	25	22	53	ST-53 complex	Jolley et al. 2000 J Clin Microbiol 38:4492-8;Jolley et al. 2005 Mol Biol Evol 22:562-9;Bennett et al. 2007 BMC Biol 5:35;Buckee et al. 2008 Proc Natl Acad Sci U S A 105:15082-7;Earle et al. 2021 PLoS Pathog 17:e1009992
8682	0030/01	Czech Republic	2001	invasive (unspecified/other)	CSF	2	3	4	3	8	4	6	11	ST-11 complex	Lucidarme et al. 2017 J Infect 75:95-103;Honskus et al. 2023 PLoS One 18:e0282971
9756	275	Germany	2000	carrier	throat swab	11	5	18	8	11	24	21	22	ST-22 complex	Claus et al. 2005 J Infect Dis 191:1263-71;Schoen et al. 2008 Proc Natl Acad Sci U S A 105:3473-8;Katz et al. 2011 J Bacteriol 193:3633-41
10436	0290/94	Czech Republic	1994	invasive (unspecified/other)		2	3	4	5	8	4	6	247	ST-11 complex	Yazdankhah et al. 2004 J Clin Microbiol 42:5146-53
10479	0233/96	Czech Republic	1996	invasive (unspecified/other)		2	3	4	3	8	4	6	11	ST-11 complex	Yazdankhah et al. 2004 J Clin Microbiol 42:5146-53;Lucidarme et al. 2017 J Infect 75:95-103;Honskus et al. 2023 PLoS One 18:e0282971
10487	0288/96	Czech Republic	1996	invasive (unspecified/other)		2	3	4	3	8	4	6	11	ST-11 complex	Yazdankhah et al. 2004 J Clin Microbiol 42:5146-53;Lucidarme et al. 2017 J Infect 75:95-103;Honskus et al. 2023 PLoS One 18:e0282971
10500	0492/96	Czech Republic	1996	invasive (unspecified/other)		2	3	4	3	8	4	6	11	ST-11 complex	Yazdankhah et al. 2004 J Clin Microbiol 42:5146-53;Lucidarme et al. 2017 J Infect 75:95-103;Honskus et al. 2023 PLoS One 18:e0282971
10705	N 25/99	Norway	1999	invasive (unspecified/other)		9	6	9	9	9	6	9	44	ST-41/44 complex	Yazdankhah et al. 2004 J Clin Microbiol 42:5146-53;Earle et al. 2021 PLoS Pathog 17:e1009992
10735	N 56/99	Norway	1999	invasive (unspecified/other)		3	6	9	5	9	6	15	45	ST-41/44 complex	Yazdankhah et al. 2004 J Clin Microbiol 42:5146-53;Earle et al. 2021 PLoS Pathog 17:e1009992
10756	8/00	Norway	2000	invasive (unspecified/other)		12	6	9	9	9	6	9	43	ST-41/44 complex	Yazdankhah et al. 2004 J Clin Microbiol 42:5146-53;Earle et al. 2021 PLoS Pathog 17:e1009992
10758	10/00	Norway	2000	invasive (unspecified/other)		9	6	9	9	9	6	17	110	ST-41/44 complex	Yazdankhah et al. 2004 J Clin Microbiol 42:5146-53;Earle et al. 2021 PLoS Pathog 17:e1009992
10830	MK 66/96	Norway	1996	carrier	throat swab	9	6	9	9	9	6	9	44	ST-41/44 complex	Yazdankhah et al. 2004 J Clin Microbiol 42:5146-53;Earle et al. 2021 PLoS Pathog 17:e1009992
10837	MK 75/96	Norway	1996	carrier	throat swab	9	6	9	9	9	6	9	44	ST-41/44 complex	Yazdankhah et al. 2004 J Clin Microbiol 42:5146-53;Earle et al. 2021 PLoS Pathog 17:e1009992
10847	MK 87/96	Norway	1996	carrier	throat swab	12	6	9	9	9	6	9	43	ST-41/44 complex	Yazdankhah et al. 2004 J Clin Microbiol 42:5146-53;Earle et al. 2021 PLoS Pathog 17:e1009992
10848	MK 89/96	Norway	1996	carrier	throat swab	12	6	9	9	9	6	9	43	ST-41/44 complex	Yazdankhah et al. 2004 J Clin Microbiol 42:5146-53;Earle et al. 2021 PLoS Pathog 17:e1009992
10913	16705	Norway	1991	carrier	throat swab	12	6	9	9	9	6	9	43	ST-41/44 complex	Yazdankhah et al. 2004 J Clin Microbiol 42:5146-53;Earle et al. 2021 PLoS Pathog 17:e1009992
10914	16044	Norway	1991	carrier	throat swab	12	6	9	9	9	6	9	43	ST-41/44 complex	Yazdankhah et al. 2004 J Clin Microbiol 42:5146-53;Earle et al. 2021 PLoS Pathog 17:e1009992
10932	16328	Norway	1991	carrier	throat swab	9	6	9	9	9	6	9	44	ST-41/44 complex	Yazdankhah et al. 2004 J Clin Microbiol 42:5146-53;Earle et al. 2021 PLoS Pathog 17:e1009992
11389	2379	South Africa	2005	invasive (unspecified/other)		3	6	9	24	11	6	9	6697	ST-41/44 complex	Earle et al. 2021 PLoS Pathog 17:e1009992
12672	053442	China	2004	invasive (unspecified/other)	CSF	222	3	58	275	30	5	255	4821	ST-4821 complex	Peng et al. 2008 Genomics 91:78-87;Bennett et al. 2010 BMC Genomics 11:652;Budroni et al. 2011 Proc Natl Acad Sci U S A 108:4494-9;Katz et al. 2011 J Bacteriol 193:3633-41;Bennett et al. 2012 Microbiology 158:1570-80;Klughammer et al. 2017 PLoS One 12:e0169892;Guo et al. 2018 Emerg Infect Dis 24:683-690;Chen et al. 2021 Emerg Infect Dis 27:1110-1122
13420	0106/07	Czech Republic	2007	invasive (unspecified/other)	CSF	2	3	4	3	8	4	6	11	ST-11 complex	Lucidarme et al. 2017 J Infect 75:95-103;Honskus et al. 2023 PLoS One 18:e0282971
14588	OX9930614	UK [England]	1999	carrier	throat swab	8	26	9	24	26	20	18	212	ST-212 complex	Spinsanti et al. 2021 PLoS Pathog 17:e1009461
14591	OX9930980	UK [England]	1999	carrier	throat swab	7	16	55	10	3	17	46	2393	ST-178 complex	Spinsanti et al. 2021 PLoS Pathog 17:e1009461
14592	OX9931545	UK [England]	1999	carrier	throat swab	2	7	6	17	16	18	8	167	ST-167 complex	Spinsanti et al. 2021 PLoS Pathog 17:e1009461
14593	OX9931556	UK [England]	1999	carrier	throat swab	8	25	7	17	21	26	49	1157	ST-1157 complex	Spinsanti et al. 2021 PLoS Pathog 17:e1009461
14594	OX9931559	UK [England]	1999	carrier	throat swab	5	4	17	15	14	7	12	198	ST-198 complex	Spinsanti et al. 2021 PLoS Pathog 17:e1009461
14596	OX9932139	UK [England]	1999	carrier	throat swab	11	4	38	15	22	40	13	1630	ST-1136 complex	Spinsanti et al. 2021 PLoS Pathog 17:e1009461
14745	OX9930304	UK [England]	1999	carrier	throat swab	12	6	9	9	9	6	9	43	ST-41/44 complex	Budroni et al. 2011 Proc Natl Acad Sci U S A 108:4494-9;Spinsanti et al. 2021 PLoS Pathog 17:e1009461;Earle et al. 2021 PLoS Pathog 17:e1009992
14746	OX9930342	UK [England]	1999	carrier	throat swab	20	6	63	9	9	515	9	8095	ST-41/44 complex	Spinsanti et al. 2021 PLoS Pathog 17:e1009461;Earle et al. 2021 PLoS Pathog 17:e1009992
14997	M21310	USA	2010	invasive (unspecified/other)	blood	9	6	289	9	9	6	9	8249	ST-41/44 complex
15024	0181/93	Czech Republic	1993	invasive (unspecified/other)	blood	6	6	9	1	26	6	110	678		Jolley et al. 2005 Mol Biol Evol 22:562-9;Earle et al. 2021 PLoS Pathog 17:e1009992;Honskus et al. 2023 PLoS One 18:e0282971
15249	0379/93	Czech Republic	1993	invasive (unspecified/other)		12	10	5	35	6	3	8	118	ST-32 complex	Jolley et al. 2005 Mol Biol Evol 22:562-9;Earle et al. 2021 PLoS Pathog 17:e1009992;Honskus et al. 2023 PLoS One 18:e0282971
15255	0390/93	Czech Republic	1993	invasive (unspecified/other)	CSF	6	6	9	1	26	6	32	101		Jolley et al. 2005 Mol Biol Evol 22:562-9;Earle et al. 2021 PLoS Pathog 17:e1009992;Honskus et al. 2023 PLoS One 18:e0282971
15623	0091/04	Czech Republic	2004	meningitis and septicaemia	CSF	2	3	428	3	8	4	6	5756	ST-11 complex	Lucidarme et al. 2017 J Infect 75:95-103;Honskus et al. 2023 PLoS One 18:e0282971
15630	0140/04	Czech Republic	2004	meningitis and septicaemia	blood	2	3	428	3	8	4	6	5756	ST-11 complex	Lucidarme et al. 2017 J Infect 75:95-103;Honskus et al. 2023 PLoS One 18:e0282971
17191	18581	Madagascar	2001	invasive (unspecified/other)	CSF	2	3	4	3	8	4	6	11	ST-11 complex	Taha et al. 2007 Antimicrob Agents Chemother 51:2784-92
17192	19121	Madagascar	2001	invasive (unspecified/other)	CSF	2	3	4	3	8	4	6	11	ST-11 complex	Taha et al. 2007 Antimicrob Agents Chemother 51:2784-92
17193	19226	Madagascar	2001		throat swab	2	3	4	3	8	4	6	11	ST-11 complex	Taha et al. 2007 Antimicrob Agents Chemother 51:2784-92
17194	19650	Madagascar	2002	invasive (unspecified/other)	CSF	2	3	4	3	879	4	6	13259	ST-11 complex	Taha et al. 2007 Antimicrob Agents Chemother 51:2784-92
17195	19678	Madagascar	2002		throat swab	2	3	4	3	8	4	6	11	ST-11 complex	Taha et al. 2007 Antimicrob Agents Chemother 51:2784-92
17196	19679	Madagascar	2002		throat swab	2	3	4	3	8	4	6	11	ST-11 complex	Taha et al. 2007 Antimicrob Agents Chemother 51:2784-92
17197	19680	Madagascar	2002		throat swab	2	3	4	3	8	4	6	11	ST-11 complex	Taha et al. 2007 Antimicrob Agents Chemother 51:2784-92
18738	0082/11	Czech Republic	2011	invasive (unspecified/other)	blood	2	3	4	3	8	4	6	11	ST-11 complex	Lucidarme et al. 2017 J Infect 75:95-103;Honskus et al. 2023 PLoS One 18:e0282971
19260	WUE 2594	Germany	1991	meningitis		1	1	2	1	3	2	3	5	ST-5 complex	Schoen et al. 2011 J Bacteriol 193:2064-5;Watkins et al. 2017 Sci Rep 7:41126;Diallo et al. 2017 BMC Genomics 18:398
19261	alpha710	Germany			throat swab	27	6	9	3	9	6	16	136	ST-41/44 complex	Joseph et al. 2010 J Bacteriol 192:5363-77;Diallo et al. 2019 Sci Rep 9:13742
19262	ATCC 13091	USA	1947	meningitis	other	6		15	9	221	34
19263	NZ-05/33	New Zealand	2005	invasive (unspecified/other)		10	6	9	5	9	6	9	42	ST-41/44 complex	Budroni et al. 2011 Proc Natl Acad Sci U S A 108:4494-9;Ren et al. 2017 mSystems 2:
19264	M04-240196	UK	2004	invasive (unspecified/other)		4	10	15	9	8	11	9	269	ST-269 complex	Budroni et al. 2011 Proc Natl Acad Sci U S A 108:4494-9;Klughammer et al. 2017 PLoS One 12:e0169892
19265	M01-240355	UK	2001	invasive (unspecified/other)		7	5	1	13	36	53	15	213	ST-213 complex	Budroni et al. 2011 Proc Natl Acad Sci U S A 108:4494-9;Klughammer et al. 2017 PLoS One 12:e0169892
19266	M01-240149	UK	2001	invasive (unspecified/other)		3	6	9	5	9	6	9	41	ST-41/44 complex	Budroni et al. 2011 Proc Natl Acad Sci U S A 108:4494-9;Klughammer et al. 2017 PLoS One 12:e0169892
19339	Nm010	China	2006	meningitis and septicaemia	CSF	222	3	58	275	30	5	464	9482	ST-4821 complex	Chen et al. 2021 Emerg Infect Dis 27:1110-1122
19341	Nm042	China	2007	meningitis and septicaemia	blood	222	3	58	275	30	5	255	4821	ST-4821 complex	Chen et al. 2021 Emerg Infect Dis 27:1110-1122
19357	N1568	Ghana	2003			10	3	15	7	8	41	6	751	ST-181 complex	Budroni et al. 2011 Proc Natl Acad Sci U S A 108:4494-9
19358	M6190	USA	1999	invasive (unspecified/other)		2	3	4	3	11	4	6	1988	ST-11 complex	Budroni et al. 2011 Proc Natl Acad Sci U S A 108:4494-9;Lucidarme et al. 2017 J Infect 75:95-103
19359	M13399	USA	2005	invasive (unspecified/other)		4	10	15	9	8	11	10	2976	ST-269 complex	Budroni et al. 2011 Proc Natl Acad Sci U S A 108:4494-9
19361	ES14902	Spain		invasive (unspecified/other)		2	3	4	3	8	4	6	11	ST-11 complex	Budroni et al. 2011 Proc Natl Acad Sci U S A 108:4494-9;Lucidarme et al. 2017 J Infect 75:95-103
19362	CU385	Cuba	1980	invasive (unspecified/other)		8	10	5	4	6	3	8	33	ST-32 complex	Budroni et al. 2011 Proc Natl Acad Sci U S A 108:4494-9
19363	961-5945	Australia	1996	invasive (unspecified/other)		2	3	7	2	34	5	2	153	ST-8 complex	Budroni et al. 2011 Proc Natl Acad Sci U S A 108:4494-9
19364	M01-240013	UK	2001	invasive (unspecified/other)		4	10	2	5	38	11	1	1159		Budroni et al. 2011 Proc Natl Acad Sci U S A 108:4494-9;Spinsanti et al. 2021 PLoS Pathog 17:e1009461
19365	K1207	Italy	2007	meningitis	CSF	2	3	4	3	8	4	6	11	ST-11 complex	Lavezzo et al. 2010 J Bacteriol 192:5270-1;Lucidarme et al. 2015 J Infect 71:544-52;Lucidarme et al. 2017 J Infect 75:95-103
19396	Nm038	China	2007	carrier	throat swab	222	3	58	438	263	5	255	6931	ST-4821 complex	Chen et al. 2021 Emerg Infect Dis 27:1110-1122;Chen et al. 2023 Emerg Infect Dis 29:341-350
19505	S0108	Italy	2008	meningitis	CSF	2	3	4	3	8	4	6	11	ST-11 complex	Lavezzo et al. 2010 J Bacteriol 192:5270-1;Lucidarme et al. 2015 J Infect 71:544-52;Lucidarme et al. 2017 J Infect 75:95-103
19512	NM023	China	2007	carrier	throat swab	222	3	58	275	9	18	18	9585	ST-4821 complex	Chen et al. 2021 Emerg Infect Dis 27:1110-1122
19513	NM048	China	2008	carrier	throat swab	222	3	58	275	30	634	255	9586	ST-4821 complex	Chen et al. 2021 Emerg Infect Dis 27:1110-1122
19516	NM054	China	2009	carrier	throat swab	599	11	6	618	1	635	658	9589		Chen et al. 2023 Emerg Infect Dis 29:341-350
19518	Nm312	China	1977	carrier	throat swab	601	3	374	275	30	5	255	9591	ST-4821 complex	Chen et al. 2021 Emerg Infect Dis 27:1110-1122
19724	NM024	China	2007	carrier	throat swab	46	3	13	375	6	41	77	5662		Chen et al. 2023 Emerg Infect Dis 29:341-350
19771	LNP26048	France	2011	septicaemia	blood	10	6	63	5	9	6	12	1403	ST-41/44 complex	Hong et al. 2013 Antimicrob Agents Chemother 57:1961-4
19957	M00 241317	UK	2000	invasive (unspecified/other)		2	3	4	3	8	4	6	11	ST-11 complex	Lucidarme et al. 2015 J Infect 71:544-52;Spinsanti et al. 2021 PLoS Pathog 17:e1009461
19959	M10 240499	UK [England]	2010	invasive (unspecified/other)		4	10	2	5	38	11	9	275	ST-269 complex	Hill et al. 2015 Lancet Infect Dis 15:1420-8;Brehony et al. 2016 Vaccine 34:4690-7;Rodrigues et al. 2018 Emerg Infect Dis 24:673-682;Cayrou et al. 2018 PLoS One 13:e0197186;Rodrigues et al. 2018 Wellcome Open Res 3:151;Wanford et al. 2020 Microb Genom 6: ;Spinsanti et al. 2021 PLoS Pathog 17:e1009461
19961	M10 240502	UK [England]	2010	invasive (unspecified/other)		3	6	19	5	3	6	9	340	ST-41/44 complex	Hill et al. 2015 Lancet Infect Dis 15:1420-8;Brehony et al. 2016 Vaccine 34:4690-7;Rodrigues et al. 2018 Emerg Infect Dis 24:673-682;Cayrou et al. 2018 PLoS One 13:e0197186;Rodrigues et al. 2018 Wellcome Open Res 3:151;Wanford et al. 2020 Microb Genom 6: ;Spinsanti et al. 2021 PLoS Pathog 17:e1009461;Earle et al. 2021 PLoS Pathog 17:e1009992
19962	M10 240503	UK [England]	2010	invasive (unspecified/other)		10	5	18	9	11	9	17	23	ST-23 complex	Hill et al. 2015 Lancet Infect Dis 15:1420-8;Brehony et al. 2016 Vaccine 34:4690-7;Rodrigues et al. 2018 Emerg Infect Dis 24:673-682;Cayrou et al. 2018 PLoS One 13:e0197186;Rodrigues et al. 2018 Wellcome Open Res 3:151;Wanford et al. 2020 Microb Genom 6: ;Spinsanti et al. 2021 PLoS Pathog 17:e1009461
19963	M10 240505	UK [England]	2010	invasive (unspecified/other)		12	5	18	9	11	9	17	1655	ST-23 complex	Hill et al. 2015 Lancet Infect Dis 15:1420-8;Brehony et al. 2016 Vaccine 34:4690-7;Rodrigues et al. 2018 Emerg Infect Dis 24:673-682;Cayrou et al. 2018 PLoS One 13:e0197186;Rodrigues et al. 2018 Wellcome Open Res 3:151;Wanford et al. 2020 Microb Genom 6: ;Spinsanti et al. 2021 PLoS Pathog 17:e1009461
19964	M10 240507	UK [England]	2010	invasive (unspecified/other)		10	5	18	59	11	9	17	183	ST-23 complex	Hill et al. 2015 Lancet Infect Dis 15:1420-8;Brehony et al. 2016 Vaccine 34:4690-7;Rodrigues et al. 2018 Emerg Infect Dis 24:673-682;Cayrou et al. 2018 PLoS One 13:e0197186;Rodrigues et al. 2018 Wellcome Open Res 3:151;Wanford et al. 2020 Microb Genom 6: ;Spinsanti et al. 2021 PLoS Pathog 17:e1009461
19965	M10 240508	UK [England]	2010	invasive (unspecified/other)		4	10	47	17	6	2	9	1575		Hill et al. 2015 Lancet Infect Dis 15:1420-8;Brehony et al. 2016 Vaccine 34:4690-7;Rodrigues et al. 2018 Emerg Infect Dis 24:673-682;Cayrou et al. 2018 PLoS One 13:e0197186;Rodrigues et al. 2018 Wellcome Open Res 3:151;Wanford et al. 2020 Microb Genom 6: ;Spinsanti et al. 2021 PLoS Pathog 17:e1009461
19968	M10 240514	UK [England]	2010	invasive (unspecified/other)		2	3	4	3	8	4	6	11	ST-11 complex	Lucidarme et al. 2015 J Infect 71:544-52;Hill et al. 2015 Lancet Infect Dis 15:1420-8;Brehony et al. 2016 Vaccine 34:4690-7;Rodrigues et al. 2018 Emerg Infect Dis 24:673-682;Cayrou et al. 2018 PLoS One 13:e0197186;Rodrigues et al. 2018 Wellcome Open Res 3:151;Green et al. 2019 J Infect Dis 220:1109-1117;Wanford et al. 2020 Microb Genom 6: ;Spinsanti et al. 2021 PLoS Pathog 17:e1009461
19970	M10 240520	UK [England]	2010	invasive (unspecified/other)		12	5	18	9	11	9	17	1655	ST-23 complex	Hill et al. 2015 Lancet Infect Dis 15:1420-8;Brehony et al. 2016 Vaccine 34:4690-7;Rodrigues et al. 2018 Emerg Infect Dis 24:673-682;Cayrou et al. 2018 PLoS One 13:e0197186;Rodrigues et al. 2018 Wellcome Open Res 3:151;Wanford et al. 2020 Microb Genom 6: ;Spinsanti et al. 2021 PLoS Pathog 17:e1009461
19972	M10 240522	UK [England]	2010	invasive (unspecified/other)		3	6	9	5	9	6	9	41	ST-41/44 complex	Hill et al. 2015 Lancet Infect Dis 15:1420-8;Brehony et al. 2016 Vaccine 34:4690-7;Rodrigues et al. 2018 Emerg Infect Dis 24:673-682;Cayrou et al. 2018 PLoS One 13:e0197186;Rodrigues et al. 2018 Wellcome Open Res 3:151;Wanford et al. 2020 Microb Genom 6: ;Spinsanti et al. 2021 PLoS Pathog 17:e1009461;Earle et al. 2021 PLoS Pathog 17:e1009992
19973	M10 240525	UK [England]	2010	invasive (unspecified/other)		4	5	5	4	6	3	8	2931	ST-32 complex	Hill et al. 2015 Lancet Infect Dis 15:1420-8;Brehony et al. 2016 Vaccine 34:4690-7;Rodrigues et al. 2018 Emerg Infect Dis 24:673-682;Cayrou et al. 2018 PLoS One 13:e0197186;Rodrigues et al. 2018 Wellcome Open Res 3:151;Wanford et al. 2020 Microb Genom 6: ;Spinsanti et al. 2021 PLoS Pathog 17:e1009461
19976	M10 240530	UK [England]	2010	invasive (unspecified/other)		10	5	216	17	11	9	17	9813	ST-23 complex	Hill et al. 2015 Lancet Infect Dis 15:1420-8;Brehony et al. 2016 Vaccine 34:4690-7;Rodrigues et al. 2018 Emerg Infect Dis 24:673-682;Cayrou et al. 2018 PLoS One 13:e0197186;Rodrigues et al. 2018 Wellcome Open Res 3:151;Wanford et al. 2020 Microb Genom 6: ;Spinsanti et al. 2021 PLoS Pathog 17:e1009461
19977	M10 240531	UK [England]	2010	invasive (unspecified/other)		12	5	18	9	11	9	17	1655	ST-23 complex	Hill et al. 2015 Lancet Infect Dis 15:1420-8;Brehony et al. 2016 Vaccine 34:4690-7;Rodrigues et al. 2018 Emerg Infect Dis 24:673-682;Cayrou et al. 2018 PLoS One 13:e0197186;Rodrigues et al. 2018 Wellcome Open Res 3:151;Wanford et al. 2020 Microb Genom 6: ;Spinsanti et al. 2021 PLoS Pathog 17:e1009461
19978	M10 240532	UK [England]	2010	invasive (unspecified/other)		3	6	9	5	9	6	9	41	ST-41/44 complex	Hill et al. 2015 Lancet Infect Dis 15:1420-8;Brehony et al. 2016 Vaccine 34:4690-7;Rodrigues et al. 2018 Emerg Infect Dis 24:673-682;Cayrou et al. 2018 PLoS One 13:e0197186;Rodrigues et al. 2018 Wellcome Open Res 3:151;Wanford et al. 2020 Microb Genom 6: ;Spinsanti et al. 2021 PLoS Pathog 17:e1009461;Earle et al. 2021 PLoS Pathog 17:e1009992
19979	M10 240534	UK [England]	2010	invasive (unspecified/other)		12	5	18	9	11	9	17	1655	ST-23 complex	Hill et al. 2015 Lancet Infect Dis 15:1420-8;Brehony et al. 2016 Vaccine 34:4690-7;Rodrigues et al. 2018 Emerg Infect Dis 24:673-682;Cayrou et al. 2018 PLoS One 13:e0197186;Rodrigues et al. 2018 Wellcome Open Res 3:151;Wanford et al. 2020 Microb Genom 6: ;Spinsanti et al. 2021 PLoS Pathog 17:e1009461
19980	M10 240536	UK [England]	2010	invasive (unspecified/other)		12	5	18	9	11	9	17	1655	ST-23 complex	Hill et al. 2015 Lancet Infect Dis 15:1420-8;Brehony et al. 2016 Vaccine 34:4690-7;Rodrigues et al. 2018 Emerg Infect Dis 24:673-682;Cayrou et al. 2018 PLoS One 13:e0197186;Rodrigues et al. 2018 Wellcome Open Res 3:151;Wanford et al. 2020 Microb Genom 6: ;Spinsanti et al. 2021 PLoS Pathog 17:e1009461
19981	M10 240540	UK [England]	2010	invasive (unspecified/other)		345	5	18	9	11	9	17	9814	ST-23 complex	Hill et al. 2015 Lancet Infect Dis 15:1420-8;Brehony et al. 2016 Vaccine 34:4690-7;Rodrigues et al. 2018 Emerg Infect Dis 24:673-682;Cayrou et al. 2018 PLoS One 13:e0197186;Rodrigues et al. 2018 Wellcome Open Res 3:151;Wanford et al. 2020 Microb Genom 6: ;Spinsanti et al. 2021 PLoS Pathog 17:e1009461
19983	M10 240547	UK [England]	2010	invasive (unspecified/other)		8	10	77	4	6	3	8	749	ST-32 complex	Hill et al. 2015 Lancet Infect Dis 15:1420-8;Brehony et al. 2016 Vaccine 34:4690-7;Rodrigues et al. 2018 Emerg Infect Dis 24:673-682;Cayrou et al. 2018 PLoS One 13:e0197186;Rodrigues et al. 2018 Wellcome Open Res 3:151;Wanford et al. 2020 Microb Genom 6: ;Spinsanti et al. 2021 PLoS Pathog 17:e1009461
19984	M10 240548	UK [England]	2010	invasive (unspecified/other)		3	6	19	5	3	6	9	340	ST-41/44 complex	Hill et al. 2015 Lancet Infect Dis 15:1420-8;Brehony et al. 2016 Vaccine 34:4690-7;Rodrigues et al. 2018 Emerg Infect Dis 24:673-682;Cayrou et al. 2018 PLoS One 13:e0197186;Rodrigues et al. 2018 Wellcome Open Res 3:151;Wanford et al. 2020 Microb Genom 6: ;Spinsanti et al. 2021 PLoS Pathog 17:e1009461;Earle et al. 2021 PLoS Pathog 17:e1009992
19986	M10 240550	UK [England]	2010	invasive (unspecified/other)		4	10	2	5	3	11	9	1163	ST-269 complex	Hill et al. 2015 Lancet Infect Dis 15:1420-8;Brehony et al. 2016 Vaccine 34:4690-7;Rodrigues et al. 2018 Emerg Infect Dis 24:673-682;Cayrou et al. 2018 PLoS One 13:e0197186;Rodrigues et al. 2018 Wellcome Open Res 3:151;Wanford et al. 2020 Microb Genom 6: ;Spinsanti et al. 2021 PLoS Pathog 17:e1009461
19988	M10 240556	UK [England]	2010	invasive (unspecified/other)		3	6	108	5	636	6	9	9815	ST-41/44 complex	Hill et al. 2015 Lancet Infect Dis 15:1420-8;Brehony et al. 2016 Vaccine 34:4690-7;Rodrigues et al. 2018 Emerg Infect Dis 24:673-682;Cayrou et al. 2018 PLoS One 13:e0197186;Rodrigues et al. 2018 Wellcome Open Res 3:151;Wanford et al. 2020 Microb Genom 6: ;Spinsanti et al. 2021 PLoS Pathog 17:e1009461;Earle et al. 2021 PLoS Pathog 17:e1009992
19989	M10 240558	UK [Wales]	2010	invasive (unspecified/other)		3	6	19	193	3	6	9	1992	ST-41/44 complex	Hill et al. 2015 Lancet Infect Dis 15:1420-8;Brehony et al. 2016 Vaccine 34:4690-7;Rodrigues et al. 2018 Emerg Infect Dis 24:673-682;Cayrou et al. 2018 PLoS One 13:e0197186;Rodrigues et al. 2018 Wellcome Open Res 3:151;Wanford et al. 2020 Microb Genom 6: ;Spinsanti et al. 2021 PLoS Pathog 17:e1009461;Earle et al. 2021 PLoS Pathog 17:e1009992
19990	M10 240559	UK [Wales]	2010	invasive (unspecified/other)		1	5	13	53	26	41	3	162	ST-162 complex	Hill et al. 2015 Lancet Infect Dis 15:1420-8;Brehony et al. 2016 Vaccine 34:4690-7;Rodrigues et al. 2018 Emerg Infect Dis 24:673-682;Cayrou et al. 2018 PLoS One 13:e0197186;Rodrigues et al. 2018 Wellcome Open Res 3:151;Wanford et al. 2020 Microb Genom 6: ;Spinsanti et al. 2021 PLoS Pathog 17:e1009461
19994	M10 240570	UK [England]	2010	invasive (unspecified/other)		3	206	9	5	9	6	9	5357	ST-41/44 complex	Hill et al. 2015 Lancet Infect Dis 15:1420-8;Brehony et al. 2016 Vaccine 34:4690-7;Rodrigues et al. 2018 Emerg Infect Dis 24:673-682;Cayrou et al. 2018 PLoS One 13:e0197186;Rodrigues et al. 2018 Wellcome Open Res 3:151;Wanford et al. 2020 Microb Genom 6: ;Spinsanti et al. 2021 PLoS Pathog 17:e1009461;Earle et al. 2021 PLoS Pathog 17:e1009992
19996	M10 240578	UK [England]	2010	invasive (unspecified/other)		8	10	5	4	5	3	8	34	ST-32 complex	Hill et al. 2015 Lancet Infect Dis 15:1420-8;Brehony et al. 2016 Vaccine 34:4690-7;Rodrigues et al. 2018 Emerg Infect Dis 24:673-682;Cayrou et al. 2018 PLoS One 13:e0197186;Rodrigues et al. 2018 Wellcome Open Res 3:151;Wanford et al. 2020 Microb Genom 6: ;Spinsanti et al. 2021 PLoS Pathog 17:e1009461
19998	M10 240580	UK [England]	2010	invasive (unspecified/other)		12	5	18	9	11	9	17	1655	ST-23 complex	Hill et al. 2015 Lancet Infect Dis 15:1420-8;Brehony et al. 2016 Vaccine 34:4690-7;Rodrigues et al. 2018 Emerg Infect Dis 24:673-682;Cayrou et al. 2018 PLoS One 13:e0197186;Rodrigues et al. 2018 Wellcome Open Res 3:151;Wanford et al. 2020 Microb Genom 6: ;Spinsanti et al. 2021 PLoS Pathog 17:e1009461
19999	M10 240581	UK [Northern Ireland]	2010	invasive (unspecified/other)		5	4	38	15	22	40	13	1136	ST-1136 complex	Brehony et al. 2016 Vaccine 34:4690-7;Rodrigues et al. 2018 Emerg Infect Dis 24:673-682;Cayrou et al. 2018 PLoS One 13:e0197186;Rodrigues et al. 2018 Wellcome Open Res 3:151;Wanford et al. 2020 Microb Genom 6: ;Spinsanti et al. 2021 PLoS Pathog 17:e1009461
20000	M10 240582	UK [England]	2010	invasive (unspecified/other)		8	10	5	4	5	3	8	34	ST-32 complex	Hill et al. 2015 Lancet Infect Dis 15:1420-8;Brehony et al. 2016 Vaccine 34:4690-7;Rodrigues et al. 2018 Emerg Infect Dis 24:673-682;Cayrou et al. 2018 PLoS One 13:e0197186;Rodrigues et al. 2018 Wellcome Open Res 3:151;Wanford et al. 2020 Microb Genom 6: ;Spinsanti et al. 2021 PLoS Pathog 17:e1009461
20001	M10 240583	UK [England]	2010	invasive (unspecified/other)		4	10	2	5	38	11	46	9816		Hill et al. 2015 Lancet Infect Dis 15:1420-8;Brehony et al. 2016 Vaccine 34:4690-7;Rodrigues et al. 2018 Emerg Infect Dis 24:673-682;Cayrou et al. 2018 PLoS One 13:e0197186;Rodrigues et al. 2018 Wellcome Open Res 3:151;Wanford et al. 2020 Microb Genom 6: ;Spinsanti et al. 2021 PLoS Pathog 17:e1009461
20003	M10 240586	UK [England]	2010	invasive (unspecified/other)		3	6	9	5	8	6	9	485	ST-41/44 complex	Hill et al. 2015 Lancet Infect Dis 15:1420-8;Brehony et al. 2016 Vaccine 34:4690-7;Rodrigues et al. 2018 Emerg Infect Dis 24:673-682;Cayrou et al. 2018 PLoS One 13:e0197186;Rodrigues et al. 2018 Wellcome Open Res 3:151;Wanford et al. 2020 Microb Genom 6: ;Spinsanti et al. 2021 PLoS Pathog 17:e1009461;Earle et al. 2021 PLoS Pathog 17:e1009992
20005	M10 240589	UK [England]	2010	invasive (unspecified/other)		3	6	9	5	9	22	9	40	ST-41/44 complex	Hill et al. 2015 Lancet Infect Dis 15:1420-8;Brehony et al. 2016 Vaccine 34:4690-7;Rodrigues et al. 2018 Emerg Infect Dis 24:673-682;Cayrou et al. 2018 PLoS One 13:e0197186;Rodrigues et al. 2018 Wellcome Open Res 3:151;Wanford et al. 2020 Microb Genom 6: ;Spinsanti et al. 2021 PLoS Pathog 17:e1009461;Earle et al. 2021 PLoS Pathog 17:e1009992
20006	M10 240590	UK [England]	2010	invasive (unspecified/other)		10	5	18	9	11	9	17	23	ST-23 complex	Hill et al. 2015 Lancet Infect Dis 15:1420-8;Brehony et al. 2016 Vaccine 34:4690-7;Rodrigues et al. 2018 Emerg Infect Dis 24:673-682;Cayrou et al. 2018 PLoS One 13:e0197186;Rodrigues et al. 2018 Wellcome Open Res 3:151;Wanford et al. 2020 Microb Genom 6: ;Spinsanti et al. 2021 PLoS Pathog 17:e1009461
20010	M10 240597	UK [England]	2010	invasive (unspecified/other)		3	6	9	5	9	6	9	41	ST-41/44 complex	Hill et al. 2015 Lancet Infect Dis 15:1420-8;Brehony et al. 2016 Vaccine 34:4690-7;Rodrigues et al. 2018 Emerg Infect Dis 24:673-682;Cayrou et al. 2018 PLoS One 13:e0197186;Rodrigues et al. 2018 Wellcome Open Res 3:151;Wanford et al. 2020 Microb Genom 6: ;Spinsanti et al. 2021 PLoS Pathog 17:e1009461;Earle et al. 2021 PLoS Pathog 17:e1009992
20013	M10 240604	UK [Northern Ireland]	2010	invasive (unspecified/other)		3	6	34	5	17	6	9	8384	ST-41/44 complex	Brehony et al. 2016 Vaccine 34:4690-7;Rodrigues et al. 2018 Emerg Infect Dis 24:673-682;Cayrou et al. 2018 PLoS One 13:e0197186;Rodrigues et al. 2018 Wellcome Open Res 3:151;Wanford et al. 2020 Microb Genom 6: ;Spinsanti et al. 2021 PLoS Pathog 17:e1009461;Earle et al. 2021 PLoS Pathog 17:e1009992
20016	M10 240607	UK [England]	2010	invasive (unspecified/other)		9	4	9	17	5	6	2	5133	ST-103 complex	Hill et al. 2015 Lancet Infect Dis 15:1420-8;Brehony et al. 2016 Vaccine 34:4690-7;Rodrigues et al. 2018 Emerg Infect Dis 24:673-682;Cayrou et al. 2018 PLoS One 13:e0197186;Rodrigues et al. 2018 Wellcome Open Res 3:151;Wanford et al. 2020 Microb Genom 6: ;Spinsanti et al. 2021 PLoS Pathog 17:e1009461
20017	M10 240611	UK [England]	2010	invasive (unspecified/other)		8	10	77	4	6	3	8	749	ST-32 complex	Hill et al. 2015 Lancet Infect Dis 15:1420-8;Brehony et al. 2016 Vaccine 34:4690-7;Rodrigues et al. 2018 Emerg Infect Dis 24:673-682;Cayrou et al. 2018 PLoS One 13:e0197186;Rodrigues et al. 2018 Wellcome Open Res 3:151;Wanford et al. 2020 Microb Genom 6: ;Spinsanti et al. 2021 PLoS Pathog 17:e1009461
20023	M10 240618	UK [England]	2010	invasive (unspecified/other)		12	5	19	17	3	172	124	2435	ST-60 complex	Hill et al. 2015 Lancet Infect Dis 15:1420-8;Brehony et al. 2016 Vaccine 34:4690-7;Rodrigues et al. 2018 Emerg Infect Dis 24:673-682;Cayrou et al. 2018 PLoS One 13:e0197186;Rodrigues et al. 2018 Wellcome Open Res 3:151;Wanford et al. 2020 Microb Genom 6: ;Spinsanti et al. 2021 PLoS Pathog 17:e1009461
20030	M10 240627	UK [England]	2010	invasive (unspecified/other)		4	10	5	4	6	416	8	6083	ST-32 complex	Hill et al. 2015 Lancet Infect Dis 15:1420-8;Brehony et al. 2016 Vaccine 34:4690-7;Rodrigues et al. 2018 Emerg Infect Dis 24:673-682;Cayrou et al. 2018 PLoS One 13:e0197186;Rodrigues et al. 2018 Wellcome Open Res 3:151;Wanford et al. 2020 Microb Genom 6: ;Spinsanti et al. 2021 PLoS Pathog 17:e1009461
20032	M10 240632	UK [England]	2010	invasive (unspecified/other)		12	5	18	9	11	9	17	1655	ST-23 complex	Hill et al. 2015 Lancet Infect Dis 15:1420-8;Brehony et al. 2016 Vaccine 34:4690-7;Rodrigues et al. 2018 Emerg Infect Dis 24:673-682;Cayrou et al. 2018 PLoS One 13:e0197186;Rodrigues et al. 2018 Wellcome Open Res 3:151;Wanford et al. 2020 Microb Genom 6: ;Spinsanti et al. 2021 PLoS Pathog 17:e1009461
20033	M10 240633	UK [England]	2010	invasive (unspecified/other)		12	5	18	9	11	9	17	1655	ST-23 complex	Hill et al. 2015 Lancet Infect Dis 15:1420-8;Brehony et al. 2016 Vaccine 34:4690-7;Rodrigues et al. 2018 Emerg Infect Dis 24:673-682;Cayrou et al. 2018 PLoS One 13:e0197186;Rodrigues et al. 2018 Wellcome Open Res 3:151;Wanford et al. 2020 Microb Genom 6: ;Spinsanti et al. 2021 PLoS Pathog 17:e1009461
20034	M10 240634	UK [Northern Ireland]	2010	invasive (unspecified/other)		10	6	9	5	9	6	9	42	ST-41/44 complex	Brehony et al. 2016 Vaccine 34:4690-7;Rodrigues et al. 2018 Emerg Infect Dis 24:673-682;Cayrou et al. 2018 PLoS One 13:e0197186;Rodrigues et al. 2018 Wellcome Open Res 3:151;Wanford et al. 2020 Microb Genom 6: ;Spinsanti et al. 2021 PLoS Pathog 17:e1009461;Earle et al. 2021 PLoS Pathog 17:e1009992
20035	M10 240636	UK [England]	2010	invasive (unspecified/other)		8	25	7	17	21	26	49	1157	ST-1157 complex	Hill et al. 2015 Lancet Infect Dis 15:1420-8;Brehony et al. 2016 Vaccine 34:4690-7;Rodrigues et al. 2018 Emerg Infect Dis 24:673-682;Cayrou et al. 2018 PLoS One 13:e0197186;Rodrigues et al. 2018 Wellcome Open Res 3:151;Wanford et al. 2020 Microb Genom 6: ;Spinsanti et al. 2021 PLoS Pathog 17:e1009461
20037	M10 240639	UK [England]	2010	invasive (unspecified/other)		20	6	63	9	9	11	2	284		Hill et al. 2015 Lancet Infect Dis 15:1420-8;Brehony et al. 2016 Vaccine 34:4690-7;Rodrigues et al. 2018 Emerg Infect Dis 24:673-682;Cayrou et al. 2018 PLoS One 13:e0197186;Rodrigues et al. 2018 Wellcome Open Res 3:151;Wanford et al. 2020 Microb Genom 6: ;Spinsanti et al. 2021 PLoS Pathog 17:e1009461;Earle et al. 2021 PLoS Pathog 17:e1009992
20041	M10 240643	UK [England]	2010	invasive (unspecified/other)		10	5	18	9	11	9	17	23	ST-23 complex	Hill et al. 2015 Lancet Infect Dis 15:1420-8;Brehony et al. 2016 Vaccine 34:4690-7;Rodrigues et al. 2018 Emerg Infect Dis 24:673-682;Cayrou et al. 2018 PLoS One 13:e0197186;Rodrigues et al. 2018 Wellcome Open Res 3:151;Wanford et al. 2020 Microb Genom 6: ;Spinsanti et al. 2021 PLoS Pathog 17:e1009461
20042	M10 240644	UK [England]	2010	invasive (unspecified/other)		8	5	18	17	11	24	21	3651	ST-22 complex	Hill et al. 2015 Lancet Infect Dis 15:1420-8;Brehony et al. 2016 Vaccine 34:4690-7;Rodrigues et al. 2018 Emerg Infect Dis 24:673-682;Cayrou et al. 2018 PLoS One 13:e0197186;Rodrigues et al. 2018 Wellcome Open Res 3:151;Wanford et al. 2020 Microb Genom 6: ;Spinsanti et al. 2021 PLoS Pathog 17:e1009461
20044	M10 240649	UK [England]	2010	invasive (unspecified/other)		4	10	2	5	38	11	9	275	ST-269 complex	Hill et al. 2015 Lancet Infect Dis 15:1420-8;Brehony et al. 2016 Vaccine 34:4690-7;Rodrigues et al. 2018 Emerg Infect Dis 24:673-682;Cayrou et al. 2018 PLoS One 13:e0197186;Rodrigues et al. 2018 Wellcome Open Res 3:151;Wanford et al. 2020 Microb Genom 6: ;Spinsanti et al. 2021 PLoS Pathog 17:e1009461
20048	M10 240657	UK [England]	2010	invasive (unspecified/other)		4	10	11	18	6	10	12	35	ST-35 complex	Hill et al. 2015 Lancet Infect Dis 15:1420-8;Brehony et al. 2016 Vaccine 34:4690-7;Rodrigues et al. 2018 Emerg Infect Dis 24:673-682;Cayrou et al. 2018 PLoS One 13:e0197186;Rodrigues et al. 2018 Wellcome Open Res 3:151;Wanford et al. 2020 Microb Genom 6: ;Spinsanti et al. 2021 PLoS Pathog 17:e1009461
20049	M10 240659	UK [England]	2010	invasive (unspecified/other)		3	6	9	5	9	6	9	41	ST-41/44 complex	Hill et al. 2015 Lancet Infect Dis 15:1420-8;Brehony et al. 2016 Vaccine 34:4690-7;Rodrigues et al. 2018 Emerg Infect Dis 24:673-682;Cayrou et al. 2018 PLoS One 13:e0197186;Rodrigues et al. 2018 Wellcome Open Res 3:151;Wanford et al. 2020 Microb Genom 6: ;Spinsanti et al. 2021 PLoS Pathog 17:e1009461;Earle et al. 2021 PLoS Pathog 17:e1009992
20051	M10 240662	UK [England]	2010	invasive (unspecified/other)		3	6	9	628	9	6	9	9882	ST-41/44 complex	Hill et al. 2015 Lancet Infect Dis 15:1420-8;Brehony et al. 2016 Vaccine 34:4690-7;Rodrigues et al. 2018 Emerg Infect Dis 24:673-682;Cayrou et al. 2018 PLoS One 13:e0197186;Rodrigues et al. 2018 Wellcome Open Res 3:151;Wanford et al. 2020 Microb Genom 6: ;Spinsanti et al. 2021 PLoS Pathog 17:e1009461;Earle et al. 2021 PLoS Pathog 17:e1009992
20053	M10 240666	UK [England]	2010	invasive (unspecified/other)		6	5	173	13	5	24	17	1466	ST-174 complex	Hill et al. 2015 Lancet Infect Dis 15:1420-8;Brehony et al. 2016 Vaccine 34:4690-7;Rodrigues et al. 2018 Emerg Infect Dis 24:673-682;Cayrou et al. 2018 PLoS One 13:e0197186;Rodrigues et al. 2018 Wellcome Open Res 3:151;Wanford et al. 2020 Microb Genom 6: ;Spinsanti et al. 2021 PLoS Pathog 17:e1009461
20057	M10 240671	UK [England]	2010	invasive (unspecified/other)		2	3	4	3	8	4	6	11	ST-11 complex	Lucidarme et al. 2015 J Infect 71:544-52;Hill et al. 2015 Lancet Infect Dis 15:1420-8;Brehony et al. 2016 Vaccine 34:4690-7;Rodrigues et al. 2018 Emerg Infect Dis 24:673-682;Cayrou et al. 2018 PLoS One 13:e0197186;Rodrigues et al. 2018 Wellcome Open Res 3:151;Green et al. 2019 J Infect Dis 220:1109-1117;Wanford et al. 2020 Microb Genom 6: ;Spinsanti et al. 2021 PLoS Pathog 17:e1009461
20059	M10 240675	UK [England]	2010	invasive (unspecified/other)		2	16	6	17	9	18	8	168	ST-167 complex	Hill et al. 2015 Lancet Infect Dis 15:1420-8;Brehony et al. 2016 Vaccine 34:4690-7;Rodrigues et al. 2018 Emerg Infect Dis 24:673-682;Cayrou et al. 2018 PLoS One 13:e0197186;Rodrigues et al. 2018 Wellcome Open Res 3:151;Wanford et al. 2020 Microb Genom 6: ;Spinsanti et al. 2021 PLoS Pathog 17:e1009461
20064	M10 240682	UK [Northern Ireland]	2010	invasive (unspecified/other)		4	10	15	9	8	11	9	269	ST-269 complex	Brehony et al. 2016 Vaccine 34:4690-7;Rodrigues et al. 2018 Emerg Infect Dis 24:673-682;Cayrou et al. 2018 PLoS One 13:e0197186;Rodrigues et al. 2018 Wellcome Open Res 3:151;Wanford et al. 2020 Microb Genom 6: ;Spinsanti et al. 2021 PLoS Pathog 17:e1009461
20067	M10 240685	UK [England]	2010	invasive (unspecified/other)		12	5	18	9	11	9	17	1655	ST-23 complex	Hill et al. 2015 Lancet Infect Dis 15:1420-8;Brehony et al. 2016 Vaccine 34:4690-7;Rodrigues et al. 2018 Emerg Infect Dis 24:673-682;Cayrou et al. 2018 PLoS One 13:e0197186;Rodrigues et al. 2018 Wellcome Open Res 3:151;Wanford et al. 2020 Microb Genom 6: ;Spinsanti et al. 2021 PLoS Pathog 17:e1009461
20069	M10 240689	UK [England]	2010	invasive (unspecified/other)		3	6	9	5	11	6	9	154	ST-41/44 complex	Hill et al. 2015 Lancet Infect Dis 15:1420-8;Brehony et al. 2016 Vaccine 34:4690-7;Rodrigues et al. 2018 Emerg Infect Dis 24:673-682;Cayrou et al. 2018 PLoS One 13:e0197186;Rodrigues et al. 2018 Wellcome Open Res 3:151;Wanford et al. 2020 Microb Genom 6: ;Spinsanti et al. 2021 PLoS Pathog 17:e1009461;Earle et al. 2021 PLoS Pathog 17:e1009992
20072	M10 240694	UK [England]	2010	invasive (unspecified/other)		6	5	173	13	5	24	17	1466	ST-174 complex	Hill et al. 2015 Lancet Infect Dis 15:1420-8;Brehony et al. 2016 Vaccine 34:4690-7;Rodrigues et al. 2018 Emerg Infect Dis 24:673-682;Cayrou et al. 2018 PLoS One 13:e0197186;Rodrigues et al. 2018 Wellcome Open Res 3:151;Wanford et al. 2020 Microb Genom 6: ;Spinsanti et al. 2021 PLoS Pathog 17:e1009461
20073	M10 240698	UK [England]	2010	invasive (unspecified/other)		42	26	46	24	2	20	17	282	ST-282 complex	Hill et al. 2015 Lancet Infect Dis 15:1420-8;Brehony et al. 2016 Vaccine 34:4690-7;Rodrigues et al. 2018 Emerg Infect Dis 24:673-682;Cayrou et al. 2018 PLoS One 13:e0197186;Rodrigues et al. 2018 Wellcome Open Res 3:151;Wanford et al. 2020 Microb Genom 6: ;Spinsanti et al. 2021 PLoS Pathog 17:e1009461
20074	M10 240700	UK [England]	2010	invasive (unspecified/other)		12	286	18	9	11	9	17	6463	ST-23 complex	Hill et al. 2015 Lancet Infect Dis 15:1420-8;Brehony et al. 2016 Vaccine 34:4690-7;Rodrigues et al. 2018 Emerg Infect Dis 24:673-682;Cayrou et al. 2018 PLoS One 13:e0197186;Rodrigues et al. 2018 Wellcome Open Res 3:151;Wanford et al. 2020 Microb Genom 6: ;Spinsanti et al. 2021 PLoS Pathog 17:e1009461
20079	M10 240705	UK [England]	2010	invasive (unspecified/other)		9	4	9	17	5	6	2	5133	ST-103 complex	Hill et al. 2015 Lancet Infect Dis 15:1420-8;Brehony et al. 2016 Vaccine 34:4690-7;Rodrigues et al. 2018 Emerg Infect Dis 24:673-682;Cayrou et al. 2018 PLoS One 13:e0197186;Rodrigues et al. 2018 Wellcome Open Res 3:151;Wanford et al. 2020 Microb Genom 6: ;Spinsanti et al. 2021 PLoS Pathog 17:e1009461
20080	M10 240707	UK [England]	2010	invasive (unspecified/other)		3	6	34	5	11	6	9	1194	ST-41/44 complex	Hill et al. 2015 Lancet Infect Dis 15:1420-8;Brehony et al. 2016 Vaccine 34:4690-7;Rodrigues et al. 2018 Emerg Infect Dis 24:673-682;Cayrou et al. 2018 PLoS One 13:e0197186;Rodrigues et al. 2018 Wellcome Open Res 3:151;Wanford et al. 2020 Microb Genom 6: ;Spinsanti et al. 2021 PLoS Pathog 17:e1009461;Earle et al. 2021 PLoS Pathog 17:e1009992
20086	M10 240716	UK [England]	2010	invasive (unspecified/other)		12	5	12	35	60	22	17	461	ST-461 complex	Hill et al. 2015 Lancet Infect Dis 15:1420-8;Brehony et al. 2016 Vaccine 34:4690-7;Rodrigues et al. 2018 Emerg Infect Dis 24:673-682;Cayrou et al. 2018 PLoS One 13:e0197186;Rodrigues et al. 2018 Wellcome Open Res 3:151;Wanford et al. 2020 Microb Genom 6: ;Spinsanti et al. 2021 PLoS Pathog 17:e1009461
20088	M10 240718	UK [England]	2010	invasive (unspecified/other)		608	5	19	17	3	26	2	9885	ST-60 complex	Hill et al. 2015 Lancet Infect Dis 15:1420-8;Brehony et al. 2016 Vaccine 34:4690-7;Rodrigues et al. 2018 Emerg Infect Dis 24:673-682;Cayrou et al. 2018 PLoS One 13:e0197186;Rodrigues et al. 2018 Wellcome Open Res 3:151;Wanford et al. 2020 Microb Genom 6: ;Spinsanti et al. 2021 PLoS Pathog 17:e1009461
20089	M10 240719	UK [England]	2010	invasive (unspecified/other)		8	10	5	4	5	3	8	34	ST-32 complex	Hill et al. 2015 Lancet Infect Dis 15:1420-8;Brehony et al. 2016 Vaccine 34:4690-7;Rodrigues et al. 2018 Emerg Infect Dis 24:673-682;Cayrou et al. 2018 PLoS One 13:e0197186;Rodrigues et al. 2018 Wellcome Open Res 3:151;Wanford et al. 2020 Microb Genom 6: ;Spinsanti et al. 2021 PLoS Pathog 17:e1009461
20093	M10 240723	UK [Wales]	2010	invasive (unspecified/other)		3	6	9	5	9	6	9	41	ST-41/44 complex	Hill et al. 2015 Lancet Infect Dis 15:1420-8;Brehony et al. 2016 Vaccine 34:4690-7;Rodrigues et al. 2018 Emerg Infect Dis 24:673-682;Cayrou et al. 2018 PLoS One 13:e0197186;Rodrigues et al. 2018 Wellcome Open Res 3:151;Wanford et al. 2020 Microb Genom 6: ;Spinsanti et al. 2021 PLoS Pathog 17:e1009461;Earle et al. 2021 PLoS Pathog 17:e1009992
20094	M10 240724	UK [England]	2010	invasive (unspecified/other)		3	6	34	5	11	6	9	1194	ST-41/44 complex	Hill et al. 2015 Lancet Infect Dis 15:1420-8;Brehony et al. 2016 Vaccine 34:4690-7;Rodrigues et al. 2018 Emerg Infect Dis 24:673-682;Cayrou et al. 2018 PLoS One 13:e0197186;Rodrigues et al. 2018 Wellcome Open Res 3:151;Wanford et al. 2020 Microb Genom 6: ;Spinsanti et al. 2021 PLoS Pathog 17:e1009461;Earle et al. 2021 PLoS Pathog 17:e1009992
20095	M10 240728	UK [England]	2010	invasive (unspecified/other)		4	10	15	9	8	239	9	9840	ST-269 complex	Hill et al. 2015 Lancet Infect Dis 15:1420-8;Brehony et al. 2016 Vaccine 34:4690-7;Rodrigues et al. 2018 Emerg Infect Dis 24:673-682;Cayrou et al. 2018 PLoS One 13:e0197186;Rodrigues et al. 2018 Wellcome Open Res 3:151;Wanford et al. 2020 Microb Genom 6: ;Spinsanti et al. 2021 PLoS Pathog 17:e1009461
20097	M10 240730	UK [England]	2010	invasive (unspecified/other)		10	6	9	5	9	641	12	9886	ST-41/44 complex	Hill et al. 2015 Lancet Infect Dis 15:1420-8;Brehony et al. 2016 Vaccine 34:4690-7;Rodrigues et al. 2018 Emerg Infect Dis 24:673-682;Cayrou et al. 2018 PLoS One 13:e0197186;Rodrigues et al. 2018 Wellcome Open Res 3:151;Wanford et al. 2020 Microb Genom 6: ;Spinsanti et al. 2021 PLoS Pathog 17:e1009461;Earle et al. 2021 PLoS Pathog 17:e1009992
20103	M10 240743	UK [England]	2010	invasive (unspecified/other)		4	10	15	9	8	11	9	269	ST-269 complex	Hill et al. 2015 Lancet Infect Dis 15:1420-8;Brehony et al. 2016 Vaccine 34:4690-7;Rodrigues et al. 2018 Emerg Infect Dis 24:673-682;Cayrou et al. 2018 PLoS One 13:e0197186;Rodrigues et al. 2018 Wellcome Open Res 3:151;Wanford et al. 2020 Microb Genom 6: ;Spinsanti et al. 2021 PLoS Pathog 17:e1009461
20104	M10 240745	UK [England]	2010	invasive (unspecified/other)		12	5	18	9	11	9	17	1655	ST-23 complex	Hill et al. 2015 Lancet Infect Dis 15:1420-8;Brehony et al. 2016 Vaccine 34:4690-7;Rodrigues et al. 2018 Emerg Infect Dis 24:673-682;Cayrou et al. 2018 PLoS One 13:e0197186;Rodrigues et al. 2018 Wellcome Open Res 3:151;Wanford et al. 2020 Microb Genom 6: ;Spinsanti et al. 2021 PLoS Pathog 17:e1009461
20105	M10 240746	UK [England]	2010	invasive (unspecified/other)		3	6	9	13	9	6	9	9841	ST-41/44 complex	Hill et al. 2015 Lancet Infect Dis 15:1420-8;Brehony et al. 2016 Vaccine 34:4690-7;Rodrigues et al. 2018 Emerg Infect Dis 24:673-682;Cayrou et al. 2018 PLoS One 13:e0197186;Rodrigues et al. 2018 Wellcome Open Res 3:151;Wanford et al. 2020 Microb Genom 6: ;Spinsanti et al. 2021 PLoS Pathog 17:e1009461;Earle et al. 2021 PLoS Pathog 17:e1009992
20107	M10 240748	UK [England]	2010	invasive (unspecified/other)		3	6	9	5	8	6	9	485	ST-41/44 complex	Hill et al. 2015 Lancet Infect Dis 15:1420-8;Brehony et al. 2016 Vaccine 34:4690-7;Rodrigues et al. 2018 Emerg Infect Dis 24:673-682;Cayrou et al. 2018 PLoS One 13:e0197186;Rodrigues et al. 2018 Wellcome Open Res 3:151;Wanford et al. 2020 Microb Genom 6: ;Spinsanti et al. 2021 PLoS Pathog 17:e1009461;Earle et al. 2021 PLoS Pathog 17:e1009992
20108	M10 240749	UK [England]	2010	invasive (unspecified/other)		3	6	9	5	8	6	9	485	ST-41/44 complex	Hill et al. 2015 Lancet Infect Dis 15:1420-8;Brehony et al. 2016 Vaccine 34:4690-7;Rodrigues et al. 2018 Emerg Infect Dis 24:673-682;Cayrou et al. 2018 PLoS One 13:e0197186;Rodrigues et al. 2018 Wellcome Open Res 3:151;Wanford et al. 2020 Microb Genom 6: ;Spinsanti et al. 2021 PLoS Pathog 17:e1009461;Earle et al. 2021 PLoS Pathog 17:e1009992
20109	M10 240750	UK [England]	2010	invasive (unspecified/other)		3	6	9	5	9	7	9	8203	ST-41/44 complex	Hill et al. 2015 Lancet Infect Dis 15:1420-8;Brehony et al. 2016 Vaccine 34:4690-7;Rodrigues et al. 2018 Emerg Infect Dis 24:673-682;Cayrou et al. 2018 PLoS One 13:e0197186;Rodrigues et al. 2018 Wellcome Open Res 3:151;Wanford et al. 2020 Microb Genom 6: ;Spinsanti et al. 2021 PLoS Pathog 17:e1009461;Earle et al. 2021 PLoS Pathog 17:e1009992
20112	M10 240753	UK [England]	2010	invasive (unspecified/other)		8	10	5	4	5	3	8	34	ST-32 complex	Hill et al. 2015 Lancet Infect Dis 15:1420-8;Brehony et al. 2016 Vaccine 34:4690-7;Rodrigues et al. 2018 Emerg Infect Dis 24:673-682;Cayrou et al. 2018 PLoS One 13:e0197186;Rodrigues et al. 2018 Wellcome Open Res 3:151;Wanford et al. 2020 Microb Genom 6: ;Spinsanti et al. 2021 PLoS Pathog 17:e1009461
20113	M10 240754	UK [England]	2010	invasive (unspecified/other)		3	6	9	5	3	6	9	46	ST-41/44 complex	Hill et al. 2015 Lancet Infect Dis 15:1420-8;Brehony et al. 2016 Vaccine 34:4690-7;Rodrigues et al. 2018 Emerg Infect Dis 24:673-682;Cayrou et al. 2018 PLoS One 13:e0197186;Rodrigues et al. 2018 Wellcome Open Res 3:151;Wanford et al. 2020 Microb Genom 6: ;Spinsanti et al. 2021 PLoS Pathog 17:e1009461;Earle et al. 2021 PLoS Pathog 17:e1009992
20115	M10 240759	UK [England]	2010	invasive (unspecified/other)		6	5	173	13	5	24	17	1466	ST-174 complex	Hill et al. 2015 Lancet Infect Dis 15:1420-8;Brehony et al. 2016 Vaccine 34:4690-7;Rodrigues et al. 2018 Emerg Infect Dis 24:673-682;Cayrou et al. 2018 PLoS One 13:e0197186;Rodrigues et al. 2018 Wellcome Open Res 3:151;Wanford et al. 2020 Microb Genom 6: ;Spinsanti et al. 2021 PLoS Pathog 17:e1009461
20117	M10 240762	UK [England]	2010	invasive (unspecified/other)		3	6	9	5	9	6	9	41	ST-41/44 complex	Hill et al. 2015 Lancet Infect Dis 15:1420-8;Brehony et al. 2016 Vaccine 34:4690-7;Rodrigues et al. 2018 Emerg Infect Dis 24:673-682;Cayrou et al. 2018 PLoS One 13:e0197186;Rodrigues et al. 2018 Wellcome Open Res 3:151;Wanford et al. 2020 Microb Genom 6: ;Spinsanti et al. 2021 PLoS Pathog 17:e1009461;Earle et al. 2021 PLoS Pathog 17:e1009992
20120	M10 240767	UK [Wales]	2010	invasive (unspecified/other)		8	10	5	4	5	3	8	34	ST-32 complex	Hill et al. 2015 Lancet Infect Dis 15:1420-8;Brehony et al. 2016 Vaccine 34:4690-7;Rodrigues et al. 2018 Emerg Infect Dis 24:673-682;Cayrou et al. 2018 PLoS One 13:e0197186;Rodrigues et al. 2018 Wellcome Open Res 3:151;Wanford et al. 2020 Microb Genom 6: ;Spinsanti et al. 2021 PLoS Pathog 17:e1009461
20123	M10 240771	UK [England]	2010	invasive (unspecified/other)		42	26	46	24	5	20	17	8068	ST-282 complex	Hill et al. 2015 Lancet Infect Dis 15:1420-8;Brehony et al. 2016 Vaccine 34:4690-7;Rodrigues et al. 2018 Emerg Infect Dis 24:673-682;Cayrou et al. 2018 PLoS One 13:e0197186;Rodrigues et al. 2018 Wellcome Open Res 3:151;Wanford et al. 2020 Microb Genom 6: ;Spinsanti et al. 2021 PLoS Pathog 17:e1009461
20125	M10 240773	UK [England]	2010	invasive (unspecified/other)		3	6	9	13	9	6	9	9841	ST-41/44 complex	Hill et al. 2015 Lancet Infect Dis 15:1420-8;Brehony et al. 2016 Vaccine 34:4690-7;Rodrigues et al. 2018 Emerg Infect Dis 24:673-682;Cayrou et al. 2018 PLoS One 13:e0197186;Rodrigues et al. 2018 Wellcome Open Res 3:151;Wanford et al. 2020 Microb Genom 6: ;Spinsanti et al. 2021 PLoS Pathog 17:e1009461;Earle et al. 2021 PLoS Pathog 17:e1009992
20127	M10 240775	UK [England]	2010	invasive (unspecified/other)		3	6	9	5	9	6	9	41	ST-41/44 complex	Hill et al. 2015 Lancet Infect Dis 15:1420-8;Brehony et al. 2016 Vaccine 34:4690-7;Rodrigues et al. 2018 Emerg Infect Dis 24:673-682;Cayrou et al. 2018 PLoS One 13:e0197186;Rodrigues et al. 2018 Wellcome Open Res 3:151;Wanford et al. 2020 Microb Genom 6: ;Spinsanti et al. 2021 PLoS Pathog 17:e1009461;Earle et al. 2021 PLoS Pathog 17:e1009992
20128	M10 240776	UK [England]	2010	invasive (unspecified/other)		12	5	18	9	11	9	17	1655	ST-23 complex	Hill et al. 2015 Lancet Infect Dis 15:1420-8;Brehony et al. 2016 Vaccine 34:4690-7;Rodrigues et al. 2018 Emerg Infect Dis 24:673-682;Cayrou et al. 2018 PLoS One 13:e0197186;Rodrigues et al. 2018 Wellcome Open Res 3:151;Wanford et al. 2020 Microb Genom 6: ;Spinsanti et al. 2021 PLoS Pathog 17:e1009461
20129	M10 240777	UK [England]	2010	invasive (unspecified/other)		10	5	18	9	11	9	17	23	ST-23 complex	Hill et al. 2015 Lancet Infect Dis 15:1420-8;Brehony et al. 2016 Vaccine 34:4690-7;Rodrigues et al. 2018 Emerg Infect Dis 24:673-682;Cayrou et al. 2018 PLoS One 13:e0197186;Rodrigues et al. 2018 Wellcome Open Res 3:151;Wanford et al. 2020 Microb Genom 6: ;Spinsanti et al. 2021 PLoS Pathog 17:e1009461
20132	M10 240781	UK [England]	2010	invasive (unspecified/other)		8	5	18	17	11	24	21	3651	ST-22 complex	Hill et al. 2015 Lancet Infect Dis 15:1420-8;Brehony et al. 2016 Vaccine 34:4690-7;Rodrigues et al. 2018 Emerg Infect Dis 24:673-682;Cayrou et al. 2018 PLoS One 13:e0197186;Rodrigues et al. 2018 Wellcome Open Res 3:151;Wanford et al. 2020 Microb Genom 6: ;Spinsanti et al. 2021 PLoS Pathog 17:e1009461
20134	M10 240785	UK [England]	2010	invasive (unspecified/other)		17	6	9	5	9	6	9	3447	ST-41/44 complex	Hill et al. 2015 Lancet Infect Dis 15:1420-8;Brehony et al. 2016 Vaccine 34:4690-7;Rodrigues et al. 2018 Emerg Infect Dis 24:673-682;Cayrou et al. 2018 PLoS One 13:e0197186;Rodrigues et al. 2018 Wellcome Open Res 3:151;Wanford et al. 2020 Microb Genom 6: ;Spinsanti et al. 2021 PLoS Pathog 17:e1009461;Earle et al. 2021 PLoS Pathog 17:e1009992
20135	M10 240786	UK [England]	2010	invasive (unspecified/other)		12	5	18	9	30	9	17	9831	ST-23 complex	Hill et al. 2015 Lancet Infect Dis 15:1420-8;Brehony et al. 2016 Vaccine 34:4690-7;Rodrigues et al. 2018 Emerg Infect Dis 24:673-682;Cayrou et al. 2018 PLoS One 13:e0197186;Rodrigues et al. 2018 Wellcome Open Res 3:151;Wanford et al. 2020 Microb Genom 6: ;Spinsanti et al. 2021 PLoS Pathog 17:e1009461
20136	M10 240787	UK [England]	2010	invasive (unspecified/other)		12	5	18	9	11	9	17	1655	ST-23 complex	Hill et al. 2015 Lancet Infect Dis 15:1420-8;Brehony et al. 2016 Vaccine 34:4690-7;Rodrigues et al. 2018 Emerg Infect Dis 24:673-682;Cayrou et al. 2018 PLoS One 13:e0197186;Rodrigues et al. 2018 Wellcome Open Res 3:151;Wanford et al. 2020 Microb Genom 6: ;Spinsanti et al. 2021 PLoS Pathog 17:e1009461
20139	M10 240790	UK [England]	2010	invasive (unspecified/other)		4	10	5	40	6	3	8	259	ST-32 complex	Hill et al. 2015 Lancet Infect Dis 15:1420-8;Brehony et al. 2016 Vaccine 34:4690-7;Rodrigues et al. 2018 Emerg Infect Dis 24:673-682;Cayrou et al. 2018 PLoS One 13:e0197186;Rodrigues et al. 2018 Wellcome Open Res 3:151;Wanford et al. 2020 Microb Genom 6: ;Spinsanti et al. 2021 PLoS Pathog 17:e1009461
20141	M10 240794	UK [England]	2010	invasive (unspecified/other)		4	10	5	4	6	3	8	32	ST-32 complex	Hill et al. 2015 Lancet Infect Dis 15:1420-8;Brehony et al. 2016 Vaccine 34:4690-7;Rodrigues et al. 2018 Emerg Infect Dis 24:673-682;Cayrou et al. 2018 PLoS One 13:e0197186;Rodrigues et al. 2018 Wellcome Open Res 3:151;Wanford et al. 2020 Microb Genom 6: ;Spinsanti et al. 2021 PLoS Pathog 17:e1009461
20143	M10 240798	UK [England]	2010	invasive (unspecified/other)		12	5	18	9	11	9	17	1655	ST-23 complex	Hill et al. 2015 Lancet Infect Dis 15:1420-8;Brehony et al. 2016 Vaccine 34:4690-7;Rodrigues et al. 2018 Emerg Infect Dis 24:673-682;Cayrou et al. 2018 PLoS One 13:e0197186;Rodrigues et al. 2018 Wellcome Open Res 3:151;Wanford et al. 2020 Microb Genom 6: ;Spinsanti et al. 2021 PLoS Pathog 17:e1009461
20146	M10 240804	UK [England]	2010	invasive (unspecified/other)		12	5	18	9	11	9	17	1655	ST-23 complex	Hill et al. 2015 Lancet Infect Dis 15:1420-8;Brehony et al. 2016 Vaccine 34:4690-7;Rodrigues et al. 2018 Emerg Infect Dis 24:673-682;Cayrou et al. 2018 PLoS One 13:e0197186;Rodrigues et al. 2018 Wellcome Open Res 3:151;Wanford et al. 2020 Microb Genom 6: ;Spinsanti et al. 2021 PLoS Pathog 17:e1009461
20148	M10 240807	UK [England]	2010	invasive (unspecified/other)		3	6	9	5	9	6	9	41	ST-41/44 complex	Hill et al. 2015 Lancet Infect Dis 15:1420-8;Brehony et al. 2016 Vaccine 34:4690-7;Rodrigues et al. 2018 Emerg Infect Dis 24:673-682;Cayrou et al. 2018 PLoS One 13:e0197186;Rodrigues et al. 2018 Wellcome Open Res 3:151;Wanford et al. 2020 Microb Genom 6: ;Spinsanti et al. 2021 PLoS Pathog 17:e1009461;Earle et al. 2021 PLoS Pathog 17:e1009992
20149	M10 240808	UK [England]	2010	invasive (unspecified/other)		4	10	6	9	8	11	9	1092	ST-269 complex	Hill et al. 2015 Lancet Infect Dis 15:1420-8;Brehony et al. 2016 Vaccine 34:4690-7;Rodrigues et al. 2018 Emerg Infect Dis 24:673-682;Cayrou et al. 2018 PLoS One 13:e0197186;Rodrigues et al. 2018 Wellcome Open Res 3:151;Wanford et al. 2020 Microb Genom 6: ;Spinsanti et al. 2021 PLoS Pathog 17:e1009461
20150	M10 240809	UK [England]	2010	invasive (unspecified/other)		3	6	9	5	9	6	9	41	ST-41/44 complex	Hill et al. 2015 Lancet Infect Dis 15:1420-8;Brehony et al. 2016 Vaccine 34:4690-7;Rodrigues et al. 2018 Emerg Infect Dis 24:673-682;Cayrou et al. 2018 PLoS One 13:e0197186;Rodrigues et al. 2018 Wellcome Open Res 3:151;Wanford et al. 2020 Microb Genom 6: ;Spinsanti et al. 2021 PLoS Pathog 17:e1009461;Earle et al. 2021 PLoS Pathog 17:e1009992
20151	M10 240810	UK [England]	2010	invasive (unspecified/other)		1	5	13	53	26	41	3	162	ST-162 complex	Hill et al. 2015 Lancet Infect Dis 15:1420-8;Brehony et al. 2016 Vaccine 34:4690-7;Rodrigues et al. 2018 Emerg Infect Dis 24:673-682;Cayrou et al. 2018 PLoS One 13:e0197186;Rodrigues et al. 2018 Wellcome Open Res 3:151;Wanford et al. 2020 Microb Genom 6: ;Spinsanti et al. 2021 PLoS Pathog 17:e1009461
20152	M10 240811	UK [England]	2010	invasive (unspecified/other)		8	424	7	17	21	26	49	9888	ST-1157 complex	Hill et al. 2015 Lancet Infect Dis 15:1420-8;Brehony et al. 2016 Vaccine 34:4690-7;Rodrigues et al. 2018 Emerg Infect Dis 24:673-682;Cayrou et al. 2018 PLoS One 13:e0197186;Rodrigues et al. 2018 Wellcome Open Res 3:151;Wanford et al. 2020 Microb Genom 6: ;Spinsanti et al. 2021 PLoS Pathog 17:e1009461
20154	M10 240817	UK [England]	2010	invasive (unspecified/other)		2	3	4	3	8	4	6	11	ST-11 complex	Lucidarme et al. 2015 J Infect 71:544-52;Hill et al. 2015 Lancet Infect Dis 15:1420-8;Brehony et al. 2016 Vaccine 34:4690-7;Rodrigues et al. 2018 Emerg Infect Dis 24:673-682;Cayrou et al. 2018 PLoS One 13:e0197186;Rodrigues et al. 2018 Wellcome Open Res 3:151;Green et al. 2019 J Infect Dis 220:1109-1117;Wanford et al. 2020 Microb Genom 6: ;Spinsanti et al. 2021 PLoS Pathog 17:e1009461
20155	M10 240818	UK [England]	2010	invasive (unspecified/other)		2	3	4	3	8	4	6	11	ST-11 complex	Lucidarme et al. 2015 J Infect 71:544-52;Hill et al. 2015 Lancet Infect Dis 15:1420-8;Brehony et al. 2016 Vaccine 34:4690-7;Lucidarme et al. 2017 J Infect 75:95-103;Rodrigues et al. 2018 Emerg Infect Dis 24:673-682;Cayrou et al. 2018 PLoS One 13:e0197186;Rodrigues et al. 2018 Wellcome Open Res 3:151;Wanford et al. 2020 Microb Genom 6: ;Spinsanti et al. 2021 PLoS Pathog 17:e1009461
20156	M10 240819	UK [England]	2010	invasive (unspecified/other)		4	10	2	5	3	11	9	1163	ST-269 complex	Hill et al. 2015 Lancet Infect Dis 15:1420-8;Brehony et al. 2016 Vaccine 34:4690-7;Rodrigues et al. 2018 Emerg Infect Dis 24:673-682;Cayrou et al. 2018 PLoS One 13:e0197186;Rodrigues et al. 2018 Wellcome Open Res 3:151;Wanford et al. 2020 Microb Genom 6: ;Spinsanti et al. 2021 PLoS Pathog 17:e1009461
20158	M10 240821	UK [England]	2010	invasive (unspecified/other)		2	3	4	3	8	4	6	11	ST-11 complex	Lucidarme et al. 2015 J Infect 71:544-52;Hill et al. 2015 Lancet Infect Dis 15:1420-8;Brehony et al. 2016 Vaccine 34:4690-7;Rodrigues et al. 2018 Emerg Infect Dis 24:673-682;Cayrou et al. 2018 PLoS One 13:e0197186;Rodrigues et al. 2018 Wellcome Open Res 3:151;Green et al. 2019 J Infect Dis 220:1109-1117;Wanford et al. 2020 Microb Genom 6: ;Spinsanti et al. 2021 PLoS Pathog 17:e1009461
20160	M10 240823	UK [England]	2010	invasive (unspecified/other)		9	20	9	9	9	6	2	1097	ST-41/44 complex	Hill et al. 2015 Lancet Infect Dis 15:1420-8;Brehony et al. 2016 Vaccine 34:4690-7;Rodrigues et al. 2018 Emerg Infect Dis 24:673-682;Cayrou et al. 2018 PLoS One 13:e0197186;Rodrigues et al. 2018 Wellcome Open Res 3:151;Wanford et al. 2020 Microb Genom 6: ;Spinsanti et al. 2021 PLoS Pathog 17:e1009461;Earle et al. 2021 PLoS Pathog 17:e1009992
20161	M10 240824	UK [England]	2010	invasive (unspecified/other)		4	10	5	4	6	3	8	32	ST-32 complex	Hill et al. 2015 Lancet Infect Dis 15:1420-8;Brehony et al. 2016 Vaccine 34:4690-7;Rodrigues et al. 2018 Emerg Infect Dis 24:673-682;Cayrou et al. 2018 PLoS One 13:e0197186;Rodrigues et al. 2018 Wellcome Open Res 3:151;Wanford et al. 2020 Microb Genom 6: ;Spinsanti et al. 2021 PLoS Pathog 17:e1009461
20162	M10 240825	UK [England]	2010	invasive (unspecified/other)		7	5	19	17	3	26	2	9818	ST-60 complex	Hill et al. 2015 Lancet Infect Dis 15:1420-8;Brehony et al. 2016 Vaccine 34:4690-7;Rodrigues et al. 2018 Emerg Infect Dis 24:673-682;Cayrou et al. 2018 PLoS One 13:e0197186;Rodrigues et al. 2018 Wellcome Open Res 3:151;Wanford et al. 2020 Microb Genom 6: ;Spinsanti et al. 2021 PLoS Pathog 17:e1009461
20164	M11 240000	UK [England]	2011	invasive (unspecified/other)		10	5	18	9	11	9	17	23	ST-23 complex	Hill et al. 2015 Lancet Infect Dis 15:1420-8;Brehony et al. 2016 Vaccine 34:4690-7;Rodrigues et al. 2018 Emerg Infect Dis 24:673-682;Cayrou et al. 2018 PLoS One 13:e0197186;Rodrigues et al. 2018 Wellcome Open Res 3:151;Wanford et al. 2020 Microb Genom 6: ;Spinsanti et al. 2021 PLoS Pathog 17:e1009461
20165	M11 240001	UK [England]	2011	invasive (unspecified/other)		12	5	12	35	192	22	17	1946	ST-461 complex	Hill et al. 2015 Lancet Infect Dis 15:1420-8;Brehony et al. 2016 Vaccine 34:4690-7;Rodrigues et al. 2018 Emerg Infect Dis 24:673-682;Cayrou et al. 2018 PLoS One 13:e0197186;Rodrigues et al. 2018 Wellcome Open Res 3:151;Wanford et al. 2020 Microb Genom 6: ;Spinsanti et al. 2021 PLoS Pathog 17:e1009461
20169	M11 240005	UK [England]	2011	invasive (unspecified/other)		10	5	18	9	11	9	17	23	ST-23 complex	Hill et al. 2015 Lancet Infect Dis 15:1420-8;Brehony et al. 2016 Vaccine 34:4690-7;Rodrigues et al. 2018 Emerg Infect Dis 24:673-682;Cayrou et al. 2018 PLoS One 13:e0197186;Rodrigues et al. 2018 Wellcome Open Res 3:151;Wanford et al. 2020 Microb Genom 6: ;Spinsanti et al. 2021 PLoS Pathog 17:e1009461
20174	M11 240011	UK [England]	2011	invasive (unspecified/other)		10	6	9	5	9	6	9	42	ST-41/44 complex	Hill et al. 2015 Lancet Infect Dis 15:1420-8;Brehony et al. 2016 Vaccine 34:4690-7;Rodrigues et al. 2018 Emerg Infect Dis 24:673-682;Cayrou et al. 2018 PLoS One 13:e0197186;Rodrigues et al. 2018 Wellcome Open Res 3:151;Wanford et al. 2020 Microb Genom 6: ;Spinsanti et al. 2021 PLoS Pathog 17:e1009461;Earle et al. 2021 PLoS Pathog 17:e1009992
20176	M11 240013	UK [England]	2011	invasive (unspecified/other)		4	10	5	630	6	3	8	9890	ST-32 complex	Hill et al. 2015 Lancet Infect Dis 15:1420-8;Brehony et al. 2016 Vaccine 34:4690-7;Rodrigues et al. 2018 Emerg Infect Dis 24:673-682;Cayrou et al. 2018 PLoS One 13:e0197186;Rodrigues et al. 2018 Wellcome Open Res 3:151;Wanford et al. 2020 Microb Genom 6: ;Spinsanti et al. 2021 PLoS Pathog 17:e1009461
20180	M11 240017	UK [Northern Ireland]	2011	invasive (unspecified/other)		3	6	494	5	3	6	9	9819	ST-41/44 complex	Brehony et al. 2016 Vaccine 34:4690-7;Rodrigues et al. 2018 Emerg Infect Dis 24:673-682;Cayrou et al. 2018 PLoS One 13:e0197186;Rodrigues et al. 2018 Wellcome Open Res 3:151;Wanford et al. 2020 Microb Genom 6: ;Spinsanti et al. 2021 PLoS Pathog 17:e1009461;Earle et al. 2021 PLoS Pathog 17:e1009992
20181	M11 240018	UK [England]	2011	invasive (unspecified/other)		11	6	9	5	9	375	9	9820	ST-41/44 complex	Hill et al. 2015 Lancet Infect Dis 15:1420-8;Brehony et al. 2016 Vaccine 34:4690-7;Rodrigues et al. 2018 Emerg Infect Dis 24:673-682;Cayrou et al. 2018 PLoS One 13:e0197186;Rodrigues et al. 2018 Wellcome Open Res 3:151;Wanford et al. 2020 Microb Genom 6: ;Spinsanti et al. 2021 PLoS Pathog 17:e1009461;Earle et al. 2021 PLoS Pathog 17:e1009992
20183	M11 240021	UK [England]	2011	invasive (unspecified/other)		4	10	5	40	6	3	8	259	ST-32 complex	Hill et al. 2015 Lancet Infect Dis 15:1420-8;Brehony et al. 2016 Vaccine 34:4690-7;Rodrigues et al. 2018 Emerg Infect Dis 24:673-682;Cayrou et al. 2018 PLoS One 13:e0197186;Rodrigues et al. 2018 Wellcome Open Res 3:151;Wanford et al. 2020 Microb Genom 6: ;Spinsanti et al. 2021 PLoS Pathog 17:e1009461
20186	M11 240024	UK [Wales]	2011	invasive (unspecified/other)		9	20	9	9	9	6	2	1097	ST-41/44 complex	Hill et al. 2015 Lancet Infect Dis 15:1420-8;Brehony et al. 2016 Vaccine 34:4690-7;Rodrigues et al. 2018 Emerg Infect Dis 24:673-682;Cayrou et al. 2018 PLoS One 13:e0197186;Rodrigues et al. 2018 Wellcome Open Res 3:151;Wanford et al. 2020 Microb Genom 6: ;Spinsanti et al. 2021 PLoS Pathog 17:e1009461;Earle et al. 2021 PLoS Pathog 17:e1009992
20189	M11 240027	UK [England]	2011	invasive (unspecified/other)		17	5	19	17	3	26	2	60	ST-60 complex	Hill et al. 2015 Lancet Infect Dis 15:1420-8;Brehony et al. 2016 Vaccine 34:4690-7;Rodrigues et al. 2018 Emerg Infect Dis 24:673-682;Cayrou et al. 2018 PLoS One 13:e0197186;Rodrigues et al. 2018 Wellcome Open Res 3:151;Wanford et al. 2020 Microb Genom 6: ;Spinsanti et al. 2021 PLoS Pathog 17:e1009461
20190	M11 240028	UK [England]	2011	invasive (unspecified/other)		17	5	19	17	3	26	2	60	ST-60 complex	Hill et al. 2015 Lancet Infect Dis 15:1420-8;Brehony et al. 2016 Vaccine 34:4690-7;Rodrigues et al. 2018 Emerg Infect Dis 24:673-682;Cayrou et al. 2018 PLoS One 13:e0197186;Rodrigues et al. 2018 Wellcome Open Res 3:151;Wanford et al. 2020 Microb Genom 6: ;Spinsanti et al. 2021 PLoS Pathog 17:e1009461
20192	M11 240030	UK [England]	2011	invasive (unspecified/other)		4	10	15	9	8	11	9	269	ST-269 complex	Hill et al. 2015 Lancet Infect Dis 15:1420-8;Brehony et al. 2016 Vaccine 34:4690-7;Rodrigues et al. 2018 Emerg Infect Dis 24:673-682;Cayrou et al. 2018 PLoS One 13:e0197186;Rodrigues et al. 2018 Wellcome Open Res 3:151;Wanford et al. 2020 Microb Genom 6: ;Spinsanti et al. 2021 PLoS Pathog 17:e1009461
20193	M11 240031	UK [England]	2011	invasive (unspecified/other)		12	5	18	9	11	9	17	1655	ST-23 complex	Hill et al. 2015 Lancet Infect Dis 15:1420-8;Brehony et al. 2016 Vaccine 34:4690-7;Rodrigues et al. 2018 Emerg Infect Dis 24:673-682;Cayrou et al. 2018 PLoS One 13:e0197186;Rodrigues et al. 2018 Wellcome Open Res 3:151;Wanford et al. 2020 Microb Genom 6: ;Spinsanti et al. 2021 PLoS Pathog 17:e1009461
20195	M11 240034	UK [England]	2011	invasive (unspecified/other)		3	6	19	7	3	6	9	5861	ST-41/44 complex	Hill et al. 2015 Lancet Infect Dis 15:1420-8;Brehony et al. 2016 Vaccine 34:4690-7;Rodrigues et al. 2018 Emerg Infect Dis 24:673-682;Cayrou et al. 2018 PLoS One 13:e0197186;Rodrigues et al. 2018 Wellcome Open Res 3:151;Wanford et al. 2020 Microb Genom 6: ;Spinsanti et al. 2021 PLoS Pathog 17:e1009461;Earle et al. 2021 PLoS Pathog 17:e1009992
20196	M11 240035	UK [Wales]	2011	invasive (unspecified/other)		2	3	4	3	8	4	6	11	ST-11 complex	Lucidarme et al. 2015 J Infect 71:544-52;Hill et al. 2015 Lancet Infect Dis 15:1420-8;Brehony et al. 2016 Vaccine 34:4690-7;Rodrigues et al. 2018 Emerg Infect Dis 24:673-682;Cayrou et al. 2018 PLoS One 13:e0197186;Rodrigues et al. 2018 Wellcome Open Res 3:151;Green et al. 2019 J Infect Dis 220:1109-1117;Wanford et al. 2020 Microb Genom 6: ;Spinsanti et al. 2021 PLoS Pathog 17:e1009461
20197	M11 240036	UK [Wales]	2011	invasive (unspecified/other)		12	5	18	9	11	9	17	1655	ST-23 complex	Hill et al. 2015 Lancet Infect Dis 15:1420-8;Brehony et al. 2016 Vaccine 34:4690-7;Rodrigues et al. 2018 Emerg Infect Dis 24:673-682;Cayrou et al. 2018 PLoS One 13:e0197186;Rodrigues et al. 2018 Wellcome Open Res 3:151;Wanford et al. 2020 Microb Genom 6: ;Spinsanti et al. 2021 PLoS Pathog 17:e1009461
20198	M11 240037	UK [England]	2011	invasive (unspecified/other)		8	10	5	4	5	3	8	34	ST-32 complex	Hill et al. 2015 Lancet Infect Dis 15:1420-8;Brehony et al. 2016 Vaccine 34:4690-7;Rodrigues et al. 2018 Emerg Infect Dis 24:673-682;Cayrou et al. 2018 PLoS One 13:e0197186;Rodrigues et al. 2018 Wellcome Open Res 3:151;Wanford et al. 2020 Microb Genom 6: ;Spinsanti et al. 2021 PLoS Pathog 17:e1009461
20199	M11 240038	UK [England]	2011	invasive (unspecified/other)		2	16	6	17	9	18	8	168	ST-167 complex	Hill et al. 2015 Lancet Infect Dis 15:1420-8;Brehony et al. 2016 Vaccine 34:4690-7;Rodrigues et al. 2018 Emerg Infect Dis 24:673-682;Cayrou et al. 2018 PLoS One 13:e0197186;Rodrigues et al. 2018 Wellcome Open Res 3:151;Wanford et al. 2020 Microb Genom 6: ;Spinsanti et al. 2021 PLoS Pathog 17:e1009461
20200	M11 240039	UK [Wales]	2011	invasive (unspecified/other)		42	26	46	24	6	20	17	1802	ST-282 complex	Hill et al. 2015 Lancet Infect Dis 15:1420-8;Brehony et al. 2016 Vaccine 34:4690-7;Rodrigues et al. 2018 Emerg Infect Dis 24:673-682;Cayrou et al. 2018 PLoS One 13:e0197186;Rodrigues et al. 2018 Wellcome Open Res 3:151;Wanford et al. 2020 Microb Genom 6: ;Spinsanti et al. 2021 PLoS Pathog 17:e1009461
20201	M11 240040	UK [England]	2011	invasive (unspecified/other)		16	6	34	5	11	6	9	1196	ST-41/44 complex	Hill et al. 2015 Lancet Infect Dis 15:1420-8;Brehony et al. 2016 Vaccine 34:4690-7;Rodrigues et al. 2018 Emerg Infect Dis 24:673-682;Cayrou et al. 2018 PLoS One 13:e0197186;Rodrigues et al. 2018 Wellcome Open Res 3:151;Wanford et al. 2020 Microb Genom 6: ;Spinsanti et al. 2021 PLoS Pathog 17:e1009461;Earle et al. 2021 PLoS Pathog 17:e1009992
20204	M11 240043	UK [England]	2011	invasive (unspecified/other)		12	5	18	25	11	9	17	9842	ST-23 complex	Hill et al. 2015 Lancet Infect Dis 15:1420-8;Brehony et al. 2016 Vaccine 34:4690-7;Rodrigues et al. 2018 Emerg Infect Dis 24:673-682;Cayrou et al. 2018 PLoS One 13:e0197186;Rodrigues et al. 2018 Wellcome Open Res 3:151;Wanford et al. 2020 Microb Genom 6: ;Spinsanti et al. 2021 PLoS Pathog 17:e1009461
20213	M11 240054	UK [Wales]	2011	invasive (unspecified/other)		3	6	9	5	9	6	9	41	ST-41/44 complex	Hill et al. 2015 Lancet Infect Dis 15:1420-8;Brehony et al. 2016 Vaccine 34:4690-7;Rodrigues et al. 2018 Emerg Infect Dis 24:673-682;Cayrou et al. 2018 PLoS One 13:e0197186;Rodrigues et al. 2018 Wellcome Open Res 3:151;Wanford et al. 2020 Microb Genom 6: ;Spinsanti et al. 2021 PLoS Pathog 17:e1009461;Earle et al. 2021 PLoS Pathog 17:e1009992
20215	M11 240056	UK [England]	2011	invasive (unspecified/other)		2	3	4	3	8	4	6	11	ST-11 complex	Lucidarme et al. 2015 J Infect 71:544-52;Hill et al. 2015 Lancet Infect Dis 15:1420-8;Brehony et al. 2016 Vaccine 34:4690-7;Lucidarme et al. 2017 J Infect 75:95-103;Rodrigues et al. 2018 Emerg Infect Dis 24:673-682;Cayrou et al. 2018 PLoS One 13:e0197186;Rodrigues et al. 2018 Wellcome Open Res 3:151;Wanford et al. 2020 Microb Genom 6: ;Spinsanti et al. 2021 PLoS Pathog 17:e1009461
20216	M11 240057	UK [England]	2011	invasive (unspecified/other)		2	3	4	3	8	4	6	11	ST-11 complex	Lucidarme et al. 2015 J Infect 71:544-52;Hill et al. 2015 Lancet Infect Dis 15:1420-8;Brehony et al. 2016 Vaccine 34:4690-7;Rodrigues et al. 2018 Emerg Infect Dis 24:673-682;Cayrou et al. 2018 PLoS One 13:e0197186;Rodrigues et al. 2018 Wellcome Open Res 3:151;Green et al. 2019 J Infect Dis 220:1109-1117;Wanford et al. 2020 Microb Genom 6: ;Spinsanti et al. 2021 PLoS Pathog 17:e1009461
20218	M11 240059	UK [England]	2011	invasive (unspecified/other)		5	4	9	5	9	6	9	9832	ST-41/44 complex	Hill et al. 2015 Lancet Infect Dis 15:1420-8;Brehony et al. 2016 Vaccine 34:4690-7;Rodrigues et al. 2018 Emerg Infect Dis 24:673-682;Cayrou et al. 2018 PLoS One 13:e0197186;Rodrigues et al. 2018 Wellcome Open Res 3:151;Wanford et al. 2020 Microb Genom 6: ;Spinsanti et al. 2021 PLoS Pathog 17:e1009461;Earle et al. 2021 PLoS Pathog 17:e1009992
20221	M11 240062	UK [England]	2011	invasive (unspecified/other)		4	10	2	5	38	11	9	275	ST-269 complex	Hill et al. 2015 Lancet Infect Dis 15:1420-8;Brehony et al. 2016 Vaccine 34:4690-7;Rodrigues et al. 2018 Emerg Infect Dis 24:673-682;Cayrou et al. 2018 PLoS One 13:e0197186;Rodrigues et al. 2018 Wellcome Open Res 3:151;Wanford et al. 2020 Microb Genom 6: ;Spinsanti et al. 2021 PLoS Pathog 17:e1009461
20224	M11 240065	UK [England]	2011	invasive (unspecified/other)		12	5	18	9	11	9	17	1655	ST-23 complex	Hill et al. 2015 Lancet Infect Dis 15:1420-8;Brehony et al. 2016 Vaccine 34:4690-7;Rodrigues et al. 2018 Emerg Infect Dis 24:673-682;Cayrou et al. 2018 PLoS One 13:e0197186;Rodrigues et al. 2018 Wellcome Open Res 3:151;Wanford et al. 2020 Microb Genom 6: ;Spinsanti et al. 2021 PLoS Pathog 17:e1009461
20226	M11 240067	UK [England]	2011	invasive (unspecified/other)		2	3	4	3	8	4	6	11	ST-11 complex	Lucidarme et al. 2015 J Infect 71:544-52;Hill et al. 2015 Lancet Infect Dis 15:1420-8;Brehony et al. 2016 Vaccine 34:4690-7;Rodrigues et al. 2018 Emerg Infect Dis 24:673-682;Cayrou et al. 2018 PLoS One 13:e0197186;Rodrigues et al. 2018 Wellcome Open Res 3:151;Green et al. 2019 J Infect Dis 220:1109-1117;Wanford et al. 2020 Microb Genom 6: ;Spinsanti et al. 2021 PLoS Pathog 17:e1009461
20228	M11 240069	UK [England]	2011	invasive (unspecified/other)		4	10	11	18	6	10	12	35	ST-35 complex	Hill et al. 2015 Lancet Infect Dis 15:1420-8;Brehony et al. 2016 Vaccine 34:4690-7;Rodrigues et al. 2018 Emerg Infect Dis 24:673-682;Cayrou et al. 2018 PLoS One 13:e0197186;Rodrigues et al. 2018 Wellcome Open Res 3:151;Wanford et al. 2020 Microb Genom 6: ;Spinsanti et al. 2021 PLoS Pathog 17:e1009461
20230	M11 240071	UK [England]	2011	invasive (unspecified/other)		2	7	6	9	16	9	8	767	ST-167 complex	Hill et al. 2015 Lancet Infect Dis 15:1420-8;Brehony et al. 2016 Vaccine 34:4690-7;Rodrigues et al. 2018 Emerg Infect Dis 24:673-682;Cayrou et al. 2018 PLoS One 13:e0197186;Rodrigues et al. 2018 Wellcome Open Res 3:151;Wanford et al. 2020 Microb Genom 6: ;Spinsanti et al. 2021 PLoS Pathog 17:e1009461
20231	M11 240072	UK [England]	2011	invasive (unspecified/other)		4	10	2	5	38	11	9	275	ST-269 complex	Hill et al. 2015 Lancet Infect Dis 15:1420-8;Brehony et al. 2016 Vaccine 34:4690-7;Rodrigues et al. 2018 Emerg Infect Dis 24:673-682;Cayrou et al. 2018 PLoS One 13:e0197186;Rodrigues et al. 2018 Wellcome Open Res 3:151;Wanford et al. 2020 Microb Genom 6: ;Spinsanti et al. 2021 PLoS Pathog 17:e1009461
20232	M11 240073	UK [England]	2011	invasive (unspecified/other)		6	5	173	13	5	24	17	1466	ST-174 complex	Hill et al. 2015 Lancet Infect Dis 15:1420-8;Brehony et al. 2016 Vaccine 34:4690-7;Rodrigues et al. 2018 Emerg Infect Dis 24:673-682;Cayrou et al. 2018 PLoS One 13:e0197186;Rodrigues et al. 2018 Wellcome Open Res 3:151;Wanford et al. 2020 Microb Genom 6: ;Spinsanti et al. 2021 PLoS Pathog 17:e1009461
20234	M11 240076	UK [England]	2011	invasive (unspecified/other)		2	3	4	3	8	4	6	11	ST-11 complex	Lucidarme et al. 2015 J Infect 71:544-52;Hill et al. 2015 Lancet Infect Dis 15:1420-8;Brehony et al. 2016 Vaccine 34:4690-7;Lucidarme et al. 2017 J Infect 75:95-103;Rodrigues et al. 2018 Emerg Infect Dis 24:673-682;Cayrou et al. 2018 PLoS One 13:e0197186;Rodrigues et al. 2018 Wellcome Open Res 3:151;Wanford et al. 2020 Microb Genom 6: ;Spinsanti et al. 2021 PLoS Pathog 17:e1009461
20236	M11 240079	UK [England]	2011	invasive (unspecified/other)		3	6	9	5	9	6	9	41	ST-41/44 complex	Hill et al. 2015 Lancet Infect Dis 15:1420-8;Brehony et al. 2016 Vaccine 34:4690-7;Rodrigues et al. 2018 Emerg Infect Dis 24:673-682;Cayrou et al. 2018 PLoS One 13:e0197186;Rodrigues et al. 2018 Wellcome Open Res 3:151;Wanford et al. 2020 Microb Genom 6: ;Spinsanti et al. 2021 PLoS Pathog 17:e1009461;Earle et al. 2021 PLoS Pathog 17:e1009992
20237	M11 240081	UK [England]	2011	invasive (unspecified/other)		3	6	34	5	11	6	9	1194	ST-41/44 complex	Hill et al. 2015 Lancet Infect Dis 15:1420-8;Brehony et al. 2016 Vaccine 34:4690-7;Rodrigues et al. 2018 Emerg Infect Dis 24:673-682;Cayrou et al. 2018 PLoS One 13:e0197186;Rodrigues et al. 2018 Wellcome Open Res 3:151;Wanford et al. 2020 Microb Genom 6: ;Spinsanti et al. 2021 PLoS Pathog 17:e1009461;Earle et al. 2021 PLoS Pathog 17:e1009992
20238	M11 240082	UK [England]	2011	invasive (unspecified/other)		8	3	5	4	1	3	8	290	ST-32 complex	Hill et al. 2015 Lancet Infect Dis 15:1420-8;Brehony et al. 2016 Vaccine 34:4690-7;Rodrigues et al. 2018 Emerg Infect Dis 24:673-682;Cayrou et al. 2018 PLoS One 13:e0197186;Rodrigues et al. 2018 Wellcome Open Res 3:151;Wanford et al. 2020 Microb Genom 6: ;Spinsanti et al. 2021 PLoS Pathog 17:e1009461
20241	M11 240085	UK [England]	2011	invasive (unspecified/other)		3	6	19	5	3	6	9	340	ST-41/44 complex	Hill et al. 2015 Lancet Infect Dis 15:1420-8;Brehony et al. 2016 Vaccine 34:4690-7;Rodrigues et al. 2018 Emerg Infect Dis 24:673-682;Cayrou et al. 2018 PLoS One 13:e0197186;Rodrigues et al. 2018 Wellcome Open Res 3:151;Wanford et al. 2020 Microb Genom 6: ;Spinsanti et al. 2021 PLoS Pathog 17:e1009461;Earle et al. 2021 PLoS Pathog 17:e1009992
20243	M11 240088	UK [England]	2011	invasive (unspecified/other)		3	6	9	5	8	6	9	485	ST-41/44 complex	Hill et al. 2015 Lancet Infect Dis 15:1420-8;Brehony et al. 2016 Vaccine 34:4690-7;Rodrigues et al. 2018 Emerg Infect Dis 24:673-682;Cayrou et al. 2018 PLoS One 13:e0197186;Rodrigues et al. 2018 Wellcome Open Res 3:151;Wanford et al. 2020 Microb Genom 6: ;Spinsanti et al. 2021 PLoS Pathog 17:e1009461;Earle et al. 2021 PLoS Pathog 17:e1009992
20244	M11 240094	UK [Wales]	2011	invasive (unspecified/other)		9	4	9	17	5	6	2	5133	ST-103 complex	Hill et al. 2015 Lancet Infect Dis 15:1420-8;Brehony et al. 2016 Vaccine 34:4690-7;Rodrigues et al. 2018 Emerg Infect Dis 24:673-682;Cayrou et al. 2018 PLoS One 13:e0197186;Rodrigues et al. 2018 Wellcome Open Res 3:151;Wanford et al. 2020 Microb Genom 6: ;Spinsanti et al. 2021 PLoS Pathog 17:e1009461
20245	M11 240096	UK [England]	2011	invasive (unspecified/other)		12	5	18	9	11	9	17	1655	ST-23 complex	Hill et al. 2015 Lancet Infect Dis 15:1420-8;Brehony et al. 2016 Vaccine 34:4690-7;Rodrigues et al. 2018 Emerg Infect Dis 24:673-682;Cayrou et al. 2018 PLoS One 13:e0197186;Rodrigues et al. 2018 Wellcome Open Res 3:151;Wanford et al. 2020 Microb Genom 6: ;Spinsanti et al. 2021 PLoS Pathog 17:e1009461
20246	M11 240097	UK [England]	2011	invasive (unspecified/other)		3	6	9	25	9	6	9	2799	ST-41/44 complex	Hill et al. 2015 Lancet Infect Dis 15:1420-8;Brehony et al. 2016 Vaccine 34:4690-7;Rodrigues et al. 2018 Emerg Infect Dis 24:673-682;Cayrou et al. 2018 PLoS One 13:e0197186;Rodrigues et al. 2018 Wellcome Open Res 3:151;Wanford et al. 2020 Microb Genom 6: ;Spinsanti et al. 2021 PLoS Pathog 17:e1009461;Earle et al. 2021 PLoS Pathog 17:e1009992
20247	M11 240099	UK [England]	2011	invasive (unspecified/other)		2	3	4	3	8	4	6	11	ST-11 complex	Lucidarme et al. 2015 J Infect 71:544-52;Hill et al. 2015 Lancet Infect Dis 15:1420-8;Brehony et al. 2016 Vaccine 34:4690-7;Rodrigues et al. 2018 Emerg Infect Dis 24:673-682;Cayrou et al. 2018 PLoS One 13:e0197186;Rodrigues et al. 2018 Wellcome Open Res 3:151;Green et al. 2019 J Infect Dis 220:1109-1117;Wanford et al. 2020 Microb Genom 6: ;Spinsanti et al. 2021 PLoS Pathog 17:e1009461
20248	M11 240100	UK [England]	2011	invasive (unspecified/other)		8	4	1	17	5	18	2	9239	ST-103 complex	Hill et al. 2015 Lancet Infect Dis 15:1420-8;Brehony et al. 2016 Vaccine 34:4690-7;Rodrigues et al. 2018 Emerg Infect Dis 24:673-682;Cayrou et al. 2018 PLoS One 13:e0197186;Rodrigues et al. 2018 Wellcome Open Res 3:151;Wanford et al. 2020 Microb Genom 6: ;Spinsanti et al. 2021 PLoS Pathog 17:e1009461
20249	M11 240108	UK [England]	2011	invasive (unspecified/other)		3	6	19	5	3	6	2	2632	ST-41/44 complex	Hill et al. 2015 Lancet Infect Dis 15:1420-8;Brehony et al. 2016 Vaccine 34:4690-7;Rodrigues et al. 2018 Emerg Infect Dis 24:673-682;Cayrou et al. 2018 PLoS One 13:e0197186;Rodrigues et al. 2018 Wellcome Open Res 3:151;Wanford et al. 2020 Microb Genom 6: ;Spinsanti et al. 2021 PLoS Pathog 17:e1009461;Earle et al. 2021 PLoS Pathog 17:e1009992
20250	M11 240109	UK [England]	2011	invasive (unspecified/other)		4	5	5	4	6	3	8	2931	ST-32 complex	Hill et al. 2015 Lancet Infect Dis 15:1420-8;Brehony et al. 2016 Vaccine 34:4690-7;Rodrigues et al. 2018 Emerg Infect Dis 24:673-682;Cayrou et al. 2018 PLoS One 13:e0197186;Rodrigues et al. 2018 Wellcome Open Res 3:151;Wanford et al. 2020 Microb Genom 6: ;Spinsanti et al. 2021 PLoS Pathog 17:e1009461
20256	M11 240116	UK [England]	2011	invasive (unspecified/other)		12	5	18	9	11	9	17	1655	ST-23 complex	Hill et al. 2015 Lancet Infect Dis 15:1420-8;Brehony et al. 2016 Vaccine 34:4690-7;Rodrigues et al. 2018 Emerg Infect Dis 24:673-682;Cayrou et al. 2018 PLoS One 13:e0197186;Rodrigues et al. 2018 Wellcome Open Res 3:151;Wanford et al. 2020 Microb Genom 6: ;Spinsanti et al. 2021 PLoS Pathog 17:e1009461
20257	M11 240117	UK [England]	2011	invasive (unspecified/other)		17	5	19	17	3	53	2	9821	ST-60 complex	Hill et al. 2015 Lancet Infect Dis 15:1420-8;Brehony et al. 2016 Vaccine 34:4690-7;Rodrigues et al. 2018 Emerg Infect Dis 24:673-682;Cayrou et al. 2018 PLoS One 13:e0197186;Rodrigues et al. 2018 Wellcome Open Res 3:151;Wanford et al. 2020 Microb Genom 6: ;Spinsanti et al. 2021 PLoS Pathog 17:e1009461
20258	M11 240119	UK [England]	2011	invasive (unspecified/other)		9	6	9	17	9	6	9	437	ST-41/44 complex	Hill et al. 2015 Lancet Infect Dis 15:1420-8;Brehony et al. 2016 Vaccine 34:4690-7;Rodrigues et al. 2018 Emerg Infect Dis 24:673-682;Cayrou et al. 2018 PLoS One 13:e0197186;Rodrigues et al. 2018 Wellcome Open Res 3:151;Wanford et al. 2020 Microb Genom 6: ;Spinsanti et al. 2021 PLoS Pathog 17:e1009461;Earle et al. 2021 PLoS Pathog 17:e1009992
20261	M11 240123	UK [England]	2011	invasive (unspecified/other)		2	3	4	256	8	4	6	3537	ST-11 complex	Lucidarme et al. 2015 J Infect 71:544-52;Hill et al. 2015 Lancet Infect Dis 15:1420-8;Brehony et al. 2016 Vaccine 34:4690-7;Lucidarme et al. 2017 J Infect 75:95-103;Rodrigues et al. 2018 Emerg Infect Dis 24:673-682;Cayrou et al. 2018 PLoS One 13:e0197186;Rodrigues et al. 2018 Wellcome Open Res 3:151;Wanford et al. 2020 Microb Genom 6: ;Spinsanti et al. 2021 PLoS Pathog 17:e1009461
20263	M11 240125	UK [England]	2011	invasive (unspecified/other)		3	6	9	3	11	6	9	3818	ST-41/44 complex	Hill et al. 2015 Lancet Infect Dis 15:1420-8;Brehony et al. 2016 Vaccine 34:4690-7;Rodrigues et al. 2018 Emerg Infect Dis 24:673-682;Cayrou et al. 2018 PLoS One 13:e0197186;Rodrigues et al. 2018 Wellcome Open Res 3:151;Wanford et al. 2020 Microb Genom 6: ;Spinsanti et al. 2021 PLoS Pathog 17:e1009461;Earle et al. 2021 PLoS Pathog 17:e1009992
20264	M11 240126	UK [England]	2011	invasive (unspecified/other)		10	5	18	9	11	9	17	23	ST-23 complex	Hill et al. 2015 Lancet Infect Dis 15:1420-8;Brehony et al. 2016 Vaccine 34:4690-7;Rodrigues et al. 2018 Emerg Infect Dis 24:673-682;Cayrou et al. 2018 PLoS One 13:e0197186;Rodrigues et al. 2018 Wellcome Open Res 3:151;Wanford et al. 2020 Microb Genom 6: ;Spinsanti et al. 2021 PLoS Pathog 17:e1009461
20267	M11 240131	UK [England]	2011	invasive (unspecified/other)		1	5	13	53	26	41	3	162	ST-162 complex	Hill et al. 2015 Lancet Infect Dis 15:1420-8;Brehony et al. 2016 Vaccine 34:4690-7;Rodrigues et al. 2018 Emerg Infect Dis 24:673-682;Cayrou et al. 2018 PLoS One 13:e0197186;Rodrigues et al. 2018 Wellcome Open Res 3:151;Wanford et al. 2020 Microb Genom 6: ;Spinsanti et al. 2021 PLoS Pathog 17:e1009461
20268	M11 240132	UK [England]	2011	invasive (unspecified/other)		4	10	15	9	8	11	9	269	ST-269 complex	Hill et al. 2015 Lancet Infect Dis 15:1420-8;Brehony et al. 2016 Vaccine 34:4690-7;Rodrigues et al. 2018 Emerg Infect Dis 24:673-682;Cayrou et al. 2018 PLoS One 13:e0197186;Rodrigues et al. 2018 Wellcome Open Res 3:151;Wanford et al. 2020 Microb Genom 6: ;Spinsanti et al. 2021 PLoS Pathog 17:e1009461
20273	M11 240145	UK [England]	2011	invasive (unspecified/other)		3	6	9	5	9	18	9	2080	ST-41/44 complex	Hill et al. 2015 Lancet Infect Dis 15:1420-8;Brehony et al. 2016 Vaccine 34:4690-7;Rodrigues et al. 2018 Emerg Infect Dis 24:673-682;Cayrou et al. 2018 PLoS One 13:e0197186;Rodrigues et al. 2018 Wellcome Open Res 3:151;Wanford et al. 2020 Microb Genom 6: ;Spinsanti et al. 2021 PLoS Pathog 17:e1009461;Earle et al. 2021 PLoS Pathog 17:e1009992
20276	M11 240148	UK [England]	2011	invasive (unspecified/other)		3	6	9	5	9	6	9	41	ST-41/44 complex	Hill et al. 2015 Lancet Infect Dis 15:1420-8;Brehony et al. 2016 Vaccine 34:4690-7;Rodrigues et al. 2018 Emerg Infect Dis 24:673-682;Cayrou et al. 2018 PLoS One 13:e0197186;Rodrigues et al. 2018 Wellcome Open Res 3:151;Wanford et al. 2020 Microb Genom 6: ;Spinsanti et al. 2021 PLoS Pathog 17:e1009461;Earle et al. 2021 PLoS Pathog 17:e1009992
20280	M11 240152	UK [England]	2011	invasive (unspecified/other)		3	6	108	5	9	6	9	1475	ST-41/44 complex	Hill et al. 2015 Lancet Infect Dis 15:1420-8;Brehony et al. 2016 Vaccine 34:4690-7;Rodrigues et al. 2018 Emerg Infect Dis 24:673-682;Cayrou et al. 2018 PLoS One 13:e0197186;Rodrigues et al. 2018 Wellcome Open Res 3:151;Wanford et al. 2020 Microb Genom 6: ;Spinsanti et al. 2021 PLoS Pathog 17:e1009461;Earle et al. 2021 PLoS Pathog 17:e1009992
20282	M11 240161	UK [England]	2011	invasive (unspecified/other)		6	5	173	13	5	24	17	1466	ST-174 complex	Hill et al. 2015 Lancet Infect Dis 15:1420-8;Brehony et al. 2016 Vaccine 34:4690-7;Rodrigues et al. 2018 Emerg Infect Dis 24:673-682;Cayrou et al. 2018 PLoS One 13:e0197186;Rodrigues et al. 2018 Wellcome Open Res 3:151;Wanford et al. 2020 Microb Genom 6: ;Spinsanti et al. 2021 PLoS Pathog 17:e1009461
20284	M11 240164	UK [England]	2011	invasive (unspecified/other)		3	6	19	7	3	6	9	5861	ST-41/44 complex	Hill et al. 2015 Lancet Infect Dis 15:1420-8;Brehony et al. 2016 Vaccine 34:4690-7;Rodrigues et al. 2018 Emerg Infect Dis 24:673-682;Cayrou et al. 2018 PLoS One 13:e0197186;Rodrigues et al. 2018 Wellcome Open Res 3:151;Wanford et al. 2020 Microb Genom 6: ;Spinsanti et al. 2021 PLoS Pathog 17:e1009461;Earle et al. 2021 PLoS Pathog 17:e1009992
20285	M11 240165	UK [England]	2011	invasive (unspecified/other)		6	5	173	13	5	24	17	1466	ST-174 complex	Hill et al. 2015 Lancet Infect Dis 15:1420-8;Brehony et al. 2016 Vaccine 34:4690-7;Rodrigues et al. 2018 Emerg Infect Dis 24:673-682;Cayrou et al. 2018 PLoS One 13:e0197186;Rodrigues et al. 2018 Wellcome Open Res 3:151;Wanford et al. 2020 Microb Genom 6: ;Spinsanti et al. 2021 PLoS Pathog 17:e1009461
20288	M11 240168	UK [England]	2011	invasive (unspecified/other)		2	3	4	3	8	4	6	11	ST-11 complex	Lucidarme et al. 2015 J Infect 71:544-52;Hill et al. 2015 Lancet Infect Dis 15:1420-8;Brehony et al. 2016 Vaccine 34:4690-7;Rodrigues et al. 2018 Emerg Infect Dis 24:673-682;Cayrou et al. 2018 PLoS One 13:e0197186;Rodrigues et al. 2018 Wellcome Open Res 3:151;Green et al. 2019 J Infect Dis 220:1109-1117;Wanford et al. 2020 Microb Genom 6: ;Spinsanti et al. 2021 PLoS Pathog 17:e1009461
20291	M11 240174	UK [England]	2011	invasive (unspecified/other)		4	10	11	18	6	10	12	35	ST-35 complex	Hill et al. 2015 Lancet Infect Dis 15:1420-8;Brehony et al. 2016 Vaccine 34:4690-7;Rodrigues et al. 2018 Emerg Infect Dis 24:673-682;Cayrou et al. 2018 PLoS One 13:e0197186;Rodrigues et al. 2018 Wellcome Open Res 3:151;Wanford et al. 2020 Microb Genom 6: ;Spinsanti et al. 2021 PLoS Pathog 17:e1009461
20292	M11 240175	UK [England]	2011	invasive (unspecified/other)		8	10	5	4	6	3	8	33	ST-32 complex	Hill et al. 2015 Lancet Infect Dis 15:1420-8;Brehony et al. 2016 Vaccine 34:4690-7;Rodrigues et al. 2018 Emerg Infect Dis 24:673-682;Cayrou et al. 2018 PLoS One 13:e0197186;Rodrigues et al. 2018 Wellcome Open Res 3:151;Wanford et al. 2020 Microb Genom 6: ;Spinsanti et al. 2021 PLoS Pathog 17:e1009461
20293	M11 240176	UK [England]	2011	invasive (unspecified/other)		8	5	19	17	5	24	54	3138		Hill et al. 2015 Lancet Infect Dis 15:1420-8;Brehony et al. 2016 Vaccine 34:4690-7;Rodrigues et al. 2018 Emerg Infect Dis 24:673-682;Cayrou et al. 2018 PLoS One 13:e0197186;Rodrigues et al. 2018 Wellcome Open Res 3:151;Wanford et al. 2020 Microb Genom 6: ;Spinsanti et al. 2021 PLoS Pathog 17:e1009461
20296	M11 240182	UK [Wales]	2011	invasive (unspecified/other)		8	35	5	162	6	3	15	9834		Hill et al. 2015 Lancet Infect Dis 15:1420-8;Brehony et al. 2016 Vaccine 34:4690-7;Rodrigues et al. 2018 Emerg Infect Dis 24:673-682;Cayrou et al. 2018 PLoS One 13:e0197186;Rodrigues et al. 2018 Wellcome Open Res 3:151;Wanford et al. 2020 Microb Genom 6: ;Spinsanti et al. 2021 PLoS Pathog 17:e1009461
20298	M11 240185	UK [England]	2011	invasive (unspecified/other)		4	10	15	17	8	11	9	1049	ST-269 complex	Hill et al. 2015 Lancet Infect Dis 15:1420-8;Brehony et al. 2016 Vaccine 34:4690-7;Rodrigues et al. 2018 Emerg Infect Dis 24:673-682;Cayrou et al. 2018 PLoS One 13:e0197186;Rodrigues et al. 2018 Wellcome Open Res 3:151;Wanford et al. 2020 Microb Genom 6: ;Spinsanti et al. 2021 PLoS Pathog 17:e1009461
20299	M11 240188	UK [England]	2011	invasive (unspecified/other)		3	6	9	5	9	6	9	41	ST-41/44 complex	Hill et al. 2015 Lancet Infect Dis 15:1420-8;Brehony et al. 2016 Vaccine 34:4690-7;Rodrigues et al. 2018 Emerg Infect Dis 24:673-682;Cayrou et al. 2018 PLoS One 13:e0197186;Rodrigues et al. 2018 Wellcome Open Res 3:151;Wanford et al. 2020 Microb Genom 6: ;Spinsanti et al. 2021 PLoS Pathog 17:e1009461;Earle et al. 2021 PLoS Pathog 17:e1009992
20301	M11 240191	UK [England]	2011	invasive (unspecified/other)		3	6	9	5	8	6	666	9892	ST-41/44 complex	Hill et al. 2015 Lancet Infect Dis 15:1420-8;Brehony et al. 2016 Vaccine 34:4690-7;Rodrigues et al. 2018 Emerg Infect Dis 24:673-682;Cayrou et al. 2018 PLoS One 13:e0197186;Rodrigues et al. 2018 Wellcome Open Res 3:151;Wanford et al. 2020 Microb Genom 6: ;Spinsanti et al. 2021 PLoS Pathog 17:e1009461;Earle et al. 2021 PLoS Pathog 17:e1009992
20302	M11 240192	UK [Wales]	2011	invasive (unspecified/other)		12	5	18	9	11	9	17	1655	ST-23 complex	Hill et al. 2015 Lancet Infect Dis 15:1420-8;Brehony et al. 2016 Vaccine 34:4690-7;Rodrigues et al. 2018 Emerg Infect Dis 24:673-682;Cayrou et al. 2018 PLoS One 13:e0197186;Rodrigues et al. 2018 Wellcome Open Res 3:151;Wanford et al. 2020 Microb Genom 6: ;Spinsanti et al. 2021 PLoS Pathog 17:e1009461
20303	M11 240193	UK [England]	2011	invasive (unspecified/other)		9	20	9	9	9	6	2	1097	ST-41/44 complex	Hill et al. 2015 Lancet Infect Dis 15:1420-8;Brehony et al. 2016 Vaccine 34:4690-7;Rodrigues et al. 2018 Emerg Infect Dis 24:673-682;Cayrou et al. 2018 PLoS One 13:e0197186;Rodrigues et al. 2018 Wellcome Open Res 3:151;Wanford et al. 2020 Microb Genom 6: ;Spinsanti et al. 2021 PLoS Pathog 17:e1009461;Earle et al. 2021 PLoS Pathog 17:e1009992
20305	M11 240203	UK [Northern Ireland]	2011	invasive (unspecified/other)		3	6	19	5	3	6	9	340	ST-41/44 complex	Brehony et al. 2016 Vaccine 34:4690-7;Rodrigues et al. 2018 Emerg Infect Dis 24:673-682;Cayrou et al. 2018 PLoS One 13:e0197186;Rodrigues et al. 2018 Wellcome Open Res 3:151;Wanford et al. 2020 Microb Genom 6: ;Spinsanti et al. 2021 PLoS Pathog 17:e1009461;Earle et al. 2021 PLoS Pathog 17:e1009992
20308	M11 240209	UK [England]	2011	invasive (unspecified/other)		6	5	173	13	5	24	17	1466	ST-174 complex	Hill et al. 2015 Lancet Infect Dis 15:1420-8;Brehony et al. 2016 Vaccine 34:4690-7;Rodrigues et al. 2018 Emerg Infect Dis 24:673-682;Cayrou et al. 2018 PLoS One 13:e0197186;Rodrigues et al. 2018 Wellcome Open Res 3:151;Wanford et al. 2020 Microb Genom 6: ;Spinsanti et al. 2021 PLoS Pathog 17:e1009461
20309	M11 240210	UK [England]	2011	invasive (unspecified/other)		10	5	18	9	11	9	17	23	ST-23 complex	Hill et al. 2015 Lancet Infect Dis 15:1420-8;Brehony et al. 2016 Vaccine 34:4690-7;Rodrigues et al. 2018 Emerg Infect Dis 24:673-682;Cayrou et al. 2018 PLoS One 13:e0197186;Rodrigues et al. 2018 Wellcome Open Res 3:151;Wanford et al. 2020 Microb Genom 6: ;Spinsanti et al. 2021 PLoS Pathog 17:e1009461
20310	M11 240211	UK [Northern Ireland]	2011	invasive (unspecified/other)		6	30	173	631	5	24	17	9893	ST-174 complex	Brehony et al. 2016 Vaccine 34:4690-7;Rodrigues et al. 2018 Emerg Infect Dis 24:673-682;Cayrou et al. 2018 PLoS One 13:e0197186;Rodrigues et al. 2018 Wellcome Open Res 3:151;Wanford et al. 2020 Microb Genom 6: ;Spinsanti et al. 2021 PLoS Pathog 17:e1009461
20312	M11 240213	UK [England]	2011	invasive (unspecified/other)		3	6	34	5	11	6	9	1194	ST-41/44 complex	Hill et al. 2015 Lancet Infect Dis 15:1420-8;Brehony et al. 2016 Vaccine 34:4690-7;Rodrigues et al. 2018 Emerg Infect Dis 24:673-682;Cayrou et al. 2018 PLoS One 13:e0197186;Rodrigues et al. 2018 Wellcome Open Res 3:151;Wanford et al. 2020 Microb Genom 6: ;Spinsanti et al. 2021 PLoS Pathog 17:e1009461;Earle et al. 2021 PLoS Pathog 17:e1009992
20314	M11 240215	UK [England]	2011	invasive (unspecified/other)		12	5	18	9	11	9	17	1655	ST-23 complex	Hill et al. 2015 Lancet Infect Dis 15:1420-8;Brehony et al. 2016 Vaccine 34:4690-7;Rodrigues et al. 2018 Emerg Infect Dis 24:673-682;Cayrou et al. 2018 PLoS One 13:e0197186;Rodrigues et al. 2018 Wellcome Open Res 3:151;Wanford et al. 2020 Microb Genom 6: ;Spinsanti et al. 2021 PLoS Pathog 17:e1009461
20315	M11 240216	UK [England]	2011	invasive (unspecified/other)		12	5	18	9	11	9	17	1655	ST-23 complex	Hill et al. 2015 Lancet Infect Dis 15:1420-8;Brehony et al. 2016 Vaccine 34:4690-7;Rodrigues et al. 2018 Emerg Infect Dis 24:673-682;Cayrou et al. 2018 PLoS One 13:e0197186;Rodrigues et al. 2018 Wellcome Open Res 3:151;Wanford et al. 2020 Microb Genom 6: ;Spinsanti et al. 2021 PLoS Pathog 17:e1009461
20317	M11 240227	UK [England]	2011	invasive (unspecified/other)		12	286	18	9	11	9	17	6463	ST-23 complex	Hill et al. 2015 Lancet Infect Dis 15:1420-8;Brehony et al. 2016 Vaccine 34:4690-7;Rodrigues et al. 2018 Emerg Infect Dis 24:673-682;Cayrou et al. 2018 PLoS One 13:e0197186;Rodrigues et al. 2018 Wellcome Open Res 3:151;Wanford et al. 2020 Microb Genom 6: ;Spinsanti et al. 2021 PLoS Pathog 17:e1009461
20319	M11 240232	UK [England]	2011	invasive (unspecified/other)		4	10	11	18	6	10	12	35	ST-35 complex	Hill et al. 2015 Lancet Infect Dis 15:1420-8;Brehony et al. 2016 Vaccine 34:4690-7;Rodrigues et al. 2018 Emerg Infect Dis 24:673-682;Cayrou et al. 2018 PLoS One 13:e0197186;Rodrigues et al. 2018 Wellcome Open Res 3:151;Wanford et al. 2020 Microb Genom 6: ;Spinsanti et al. 2021 PLoS Pathog 17:e1009461
20326	M11 240243	UK [England]	2011	invasive (unspecified/other)		4	10	2	8	38	19	9	9845		Hill et al. 2015 Lancet Infect Dis 15:1420-8;Brehony et al. 2016 Vaccine 34:4690-7;Rodrigues et al. 2018 Emerg Infect Dis 24:673-682;Cayrou et al. 2018 PLoS One 13:e0197186;Rodrigues et al. 2018 Wellcome Open Res 3:151;Wanford et al. 2020 Microb Genom 6: ;Spinsanti et al. 2021 PLoS Pathog 17:e1009461
20327	M11 240244	UK [England]	2011	invasive (unspecified/other)		3	116	9	5	9	22	9	1960	ST-41/44 complex	Hill et al. 2015 Lancet Infect Dis 15:1420-8;Brehony et al. 2016 Vaccine 34:4690-7;Rodrigues et al. 2018 Emerg Infect Dis 24:673-682;Cayrou et al. 2018 PLoS One 13:e0197186;Rodrigues et al. 2018 Wellcome Open Res 3:151;Wanford et al. 2020 Microb Genom 6: ;Spinsanti et al. 2021 PLoS Pathog 17:e1009461;Earle et al. 2021 PLoS Pathog 17:e1009992
20328	M11 240246	UK [England]	2011	invasive (unspecified/other)		17	5	19	17	3	26	2	60	ST-60 complex	Hill et al. 2015 Lancet Infect Dis 15:1420-8;Brehony et al. 2016 Vaccine 34:4690-7;Rodrigues et al. 2018 Emerg Infect Dis 24:673-682;Cayrou et al. 2018 PLoS One 13:e0197186;Rodrigues et al. 2018 Wellcome Open Res 3:151;Wanford et al. 2020 Microb Genom 6: ;Spinsanti et al. 2021 PLoS Pathog 17:e1009461
20329	M11 240247	UK [England]	2011	invasive (unspecified/other)		2	3	4	3	8	4	6	11	ST-11 complex	Lucidarme et al. 2015 J Infect 71:544-52;Hill et al. 2015 Lancet Infect Dis 15:1420-8;Brehony et al. 2016 Vaccine 34:4690-7;Lucidarme et al. 2017 J Infect 75:95-103;Rodrigues et al. 2018 Emerg Infect Dis 24:673-682;Cayrou et al. 2018 PLoS One 13:e0197186;Rodrigues et al. 2018 Wellcome Open Res 3:151;Wanford et al. 2020 Microb Genom 6: ;Spinsanti et al. 2021 PLoS Pathog 17:e1009461
20338	M11 240262	UK [England]	2011	invasive (unspecified/other)		1	1	2	1	3	334	19	4789	ST-5 complex	Hill et al. 2015 Lancet Infect Dis 15:1420-8;Brehony et al. 2016 Vaccine 34:4690-7;Watkins et al. 2017 Sci Rep 7:41126;Diallo et al. 2017 BMC Genomics 18:398;Rodrigues et al. 2018 Emerg Infect Dis 24:673-682;Cayrou et al. 2018 PLoS One 13:e0197186;Rodrigues et al. 2018 Wellcome Open Res 3:151;Wanford et al. 2020 Microb Genom 6: ;Spinsanti et al. 2021 PLoS Pathog 17:e1009461
20339	M11 240263	UK [England]	2011	invasive (unspecified/other)		12	5	18	9	11	9	17	1655	ST-23 complex	Hill et al. 2015 Lancet Infect Dis 15:1420-8;Brehony et al. 2016 Vaccine 34:4690-7;Rodrigues et al. 2018 Emerg Infect Dis 24:673-682;Cayrou et al. 2018 PLoS One 13:e0197186;Rodrigues et al. 2018 Wellcome Open Res 3:151;Wanford et al. 2020 Microb Genom 6: ;Spinsanti et al. 2021 PLoS Pathog 17:e1009461
20340	M11 240265	UK [England]	2011	invasive (unspecified/other)		4	10	300	9	8	11	9	9836	ST-269 complex	Hill et al. 2015 Lancet Infect Dis 15:1420-8;Brehony et al. 2016 Vaccine 34:4690-7;Rodrigues et al. 2018 Emerg Infect Dis 24:673-682;Cayrou et al. 2018 PLoS One 13:e0197186;Rodrigues et al. 2018 Wellcome Open Res 3:151;Wanford et al. 2020 Microb Genom 6: ;Spinsanti et al. 2021 PLoS Pathog 17:e1009461
20346	M11 240277	UK [England]	2011	invasive (unspecified/other)		12	5	18	9	11	9	17	1655	ST-23 complex	Hill et al. 2015 Lancet Infect Dis 15:1420-8;Brehony et al. 2016 Vaccine 34:4690-7;Rodrigues et al. 2018 Emerg Infect Dis 24:673-682;Cayrou et al. 2018 PLoS One 13:e0197186;Rodrigues et al. 2018 Wellcome Open Res 3:151;Wanford et al. 2020 Microb Genom 6: ;Spinsanti et al. 2021 PLoS Pathog 17:e1009461
20347	M11 240278	UK [England]	2011	invasive (unspecified/other)		12	5	18	9	11	9	17	1655	ST-23 complex	Hill et al. 2015 Lancet Infect Dis 15:1420-8;Brehony et al. 2016 Vaccine 34:4690-7;Rodrigues et al. 2018 Emerg Infect Dis 24:673-682;Cayrou et al. 2018 PLoS One 13:e0197186;Rodrigues et al. 2018 Wellcome Open Res 3:151;Wanford et al. 2020 Microb Genom 6: ;Spinsanti et al. 2021 PLoS Pathog 17:e1009461
20351	M11 240283	UK [England]	2011	invasive (unspecified/other)		10	5	18	9	11	9	17	23	ST-23 complex	Hill et al. 2015 Lancet Infect Dis 15:1420-8;Brehony et al. 2016 Vaccine 34:4690-7;Rodrigues et al. 2018 Emerg Infect Dis 24:673-682;Cayrou et al. 2018 PLoS One 13:e0197186;Rodrigues et al. 2018 Wellcome Open Res 3:151;Wanford et al. 2020 Microb Genom 6: ;Spinsanti et al. 2021 PLoS Pathog 17:e1009461
20356	M11 240289	UK [Northern Ireland]	2011	invasive (unspecified/other)		3	6	19	5	3	6	9	340	ST-41/44 complex	Brehony et al. 2016 Vaccine 34:4690-7;Rodrigues et al. 2018 Emerg Infect Dis 24:673-682;Cayrou et al. 2018 PLoS One 13:e0197186;Rodrigues et al. 2018 Wellcome Open Res 3:151;Wanford et al. 2020 Microb Genom 6: ;Spinsanti et al. 2021 PLoS Pathog 17:e1009461;Earle et al. 2021 PLoS Pathog 17:e1009992
20359	M11 240294	UK [England]	2011	invasive (unspecified/other)		2	3	4	3	8	4	6	11	ST-11 complex	Lucidarme et al. 2015 J Infect 71:544-52;Hill et al. 2015 Lancet Infect Dis 15:1420-8;Brehony et al. 2016 Vaccine 34:4690-7;Lucidarme et al. 2017 J Infect 75:95-103;Rodrigues et al. 2018 Emerg Infect Dis 24:673-682;Cayrou et al. 2018 PLoS One 13:e0197186;Rodrigues et al. 2018 Wellcome Open Res 3:151;Wanford et al. 2020 Microb Genom 6: ;Spinsanti et al. 2021 PLoS Pathog 17:e1009461
20361	M11 240296	UK [England]	2011	invasive (unspecified/other)		8	10	5	4	5	3	8	34	ST-32 complex	Hill et al. 2015 Lancet Infect Dis 15:1420-8;Brehony et al. 2016 Vaccine 34:4690-7;Rodrigues et al. 2018 Emerg Infect Dis 24:673-682;Cayrou et al. 2018 PLoS One 13:e0197186;Rodrigues et al. 2018 Wellcome Open Res 3:151;Wanford et al. 2020 Microb Genom 6: ;Spinsanti et al. 2021 PLoS Pathog 17:e1009461
20363	M11 240298	UK [England]	2011	invasive (unspecified/other)		12	5	18	9	11	9	17	1655	ST-23 complex	Hill et al. 2015 Lancet Infect Dis 15:1420-8;Brehony et al. 2016 Vaccine 34:4690-7;Rodrigues et al. 2018 Emerg Infect Dis 24:673-682;Cayrou et al. 2018 PLoS One 13:e0197186;Rodrigues et al. 2018 Wellcome Open Res 3:151;Wanford et al. 2020 Microb Genom 6: ;Spinsanti et al. 2021 PLoS Pathog 17:e1009461
20364	M11 240299	UK [England]	2011	invasive (unspecified/other)		3	6	9	5	9	6	2	2314	ST-41/44 complex	Hill et al. 2015 Lancet Infect Dis 15:1420-8;Brehony et al. 2016 Vaccine 34:4690-7;Rodrigues et al. 2018 Emerg Infect Dis 24:673-682;Cayrou et al. 2018 PLoS One 13:e0197186;Rodrigues et al. 2018 Wellcome Open Res 3:151;Wanford et al. 2020 Microb Genom 6: ;Spinsanti et al. 2021 PLoS Pathog 17:e1009461;Earle et al. 2021 PLoS Pathog 17:e1009992
20368	M11 240305	UK [England]	2011	invasive (unspecified/other)		2	3	4	3	8	4	6	11	ST-11 complex	Lucidarme et al. 2015 J Infect 71:544-52;Hill et al. 2015 Lancet Infect Dis 15:1420-8;Brehony et al. 2016 Vaccine 34:4690-7;Rodrigues et al. 2018 Emerg Infect Dis 24:673-682;Cayrou et al. 2018 PLoS One 13:e0197186;Rodrigues et al. 2018 Wellcome Open Res 3:151;Green et al. 2019 J Infect Dis 220:1109-1117;Wanford et al. 2020 Microb Genom 6: ;Spinsanti et al. 2021 PLoS Pathog 17:e1009461
20369	M11 240306	UK [England]	2011	invasive (unspecified/other)		3	6	9	5	9	6	9	41	ST-41/44 complex	Hill et al. 2015 Lancet Infect Dis 15:1420-8;Brehony et al. 2016 Vaccine 34:4690-7;Rodrigues et al. 2018 Emerg Infect Dis 24:673-682;Cayrou et al. 2018 PLoS One 13:e0197186;Rodrigues et al. 2018 Wellcome Open Res 3:151;Wanford et al. 2020 Microb Genom 6: ;Spinsanti et al. 2021 PLoS Pathog 17:e1009461;Earle et al. 2021 PLoS Pathog 17:e1009992
20370	M11 240309	UK [England]	2011	invasive (unspecified/other)		4	10	2	17	3	11	22	9837		Hill et al. 2015 Lancet Infect Dis 15:1420-8;Brehony et al. 2016 Vaccine 34:4690-7;Rodrigues et al. 2018 Emerg Infect Dis 24:673-682;Cayrou et al. 2018 PLoS One 13:e0197186;Rodrigues et al. 2018 Wellcome Open Res 3:151;Wanford et al. 2020 Microb Genom 6: ;Spinsanti et al. 2021 PLoS Pathog 17:e1009461
20372	M11 240312	UK [England]	2011	invasive (unspecified/other)		10	5	18	9	11	9	17	23	ST-23 complex	Hill et al. 2015 Lancet Infect Dis 15:1420-8;Brehony et al. 2016 Vaccine 34:4690-7;Rodrigues et al. 2018 Emerg Infect Dis 24:673-682;Cayrou et al. 2018 PLoS One 13:e0197186;Rodrigues et al. 2018 Wellcome Open Res 3:151;Wanford et al. 2020 Microb Genom 6: ;Spinsanti et al. 2021 PLoS Pathog 17:e1009461
20373	M11 240313	UK [England]	2011	invasive (unspecified/other)		12	5	18	9	11	9	17	1655	ST-23 complex	Hill et al. 2015 Lancet Infect Dis 15:1420-8;Brehony et al. 2016 Vaccine 34:4690-7;Rodrigues et al. 2018 Emerg Infect Dis 24:673-682;Cayrou et al. 2018 PLoS One 13:e0197186;Rodrigues et al. 2018 Wellcome Open Res 3:151;Wanford et al. 2020 Microb Genom 6: ;Spinsanti et al. 2021 PLoS Pathog 17:e1009461
20379	M11 240319	UK [England]	2011	invasive (unspecified/other)		12	5	18	9	11	9	17	1655	ST-23 complex	Hill et al. 2015 Lancet Infect Dis 15:1420-8;Brehony et al. 2016 Vaccine 34:4690-7;Rodrigues et al. 2018 Emerg Infect Dis 24:673-682;Cayrou et al. 2018 PLoS One 13:e0197186;Rodrigues et al. 2018 Wellcome Open Res 3:151;Wanford et al. 2020 Microb Genom 6: ;Spinsanti et al. 2021 PLoS Pathog 17:e1009461
20380	M11 240322	UK [England]	2011	invasive (unspecified/other)		12	5	18	9	11	9	17	1655	ST-23 complex	Hill et al. 2015 Lancet Infect Dis 15:1420-8;Brehony et al. 2016 Vaccine 34:4690-7;Rodrigues et al. 2018 Emerg Infect Dis 24:673-682;Cayrou et al. 2018 PLoS One 13:e0197186;Rodrigues et al. 2018 Wellcome Open Res 3:151;Wanford et al. 2020 Microb Genom 6: ;Spinsanti et al. 2021 PLoS Pathog 17:e1009461
20383	M11 240326	UK [England]	2011	invasive (unspecified/other)		12	5	18	9	11	9	17	1655	ST-23 complex	Hill et al. 2015 Lancet Infect Dis 15:1420-8;Brehony et al. 2016 Vaccine 34:4690-7;Rodrigues et al. 2018 Emerg Infect Dis 24:673-682;Cayrou et al. 2018 PLoS One 13:e0197186;Rodrigues et al. 2018 Wellcome Open Res 3:151;Wanford et al. 2020 Microb Genom 6: ;Spinsanti et al. 2021 PLoS Pathog 17:e1009461
20390	M11 240338	UK [England]	2011	invasive (unspecified/other)		8	25	7	17	21	6	49	3737	ST-1157 complex	Hill et al. 2015 Lancet Infect Dis 15:1420-8;Brehony et al. 2016 Vaccine 34:4690-7;Rodrigues et al. 2018 Emerg Infect Dis 24:673-682;Cayrou et al. 2018 PLoS One 13:e0197186;Rodrigues et al. 2018 Wellcome Open Res 3:151;Wanford et al. 2020 Microb Genom 6: ;Spinsanti et al. 2021 PLoS Pathog 17:e1009461
20391	M11 240339	UK [England]	2011	invasive (unspecified/other)		17	5	19	17	3	26	2	60	ST-60 complex	Hill et al. 2015 Lancet Infect Dis 15:1420-8;Brehony et al. 2016 Vaccine 34:4690-7;Rodrigues et al. 2018 Emerg Infect Dis 24:673-682;Cayrou et al. 2018 PLoS One 13:e0197186;Rodrigues et al. 2018 Wellcome Open Res 3:151;Wanford et al. 2020 Microb Genom 6: ;Spinsanti et al. 2021 PLoS Pathog 17:e1009461
20392	M11 240341	UK [England]	2011	invasive (unspecified/other)		3	6	9	5	8	6	9	485	ST-41/44 complex	Hill et al. 2015 Lancet Infect Dis 15:1420-8;Brehony et al. 2016 Vaccine 34:4690-7;Rodrigues et al. 2018 Emerg Infect Dis 24:673-682;Cayrou et al. 2018 PLoS One 13:e0197186;Rodrigues et al. 2018 Wellcome Open Res 3:151;Wanford et al. 2020 Microb Genom 6: ;Spinsanti et al. 2021 PLoS Pathog 17:e1009461;Earle et al. 2021 PLoS Pathog 17:e1009992
20394	M11 240343	UK [England]	2011	invasive (unspecified/other)		10	6	9	5	79	6	9	1200	ST-41/44 complex	Hill et al. 2015 Lancet Infect Dis 15:1420-8;Brehony et al. 2016 Vaccine 34:4690-7;Rodrigues et al. 2018 Emerg Infect Dis 24:673-682;Cayrou et al. 2018 PLoS One 13:e0197186;Rodrigues et al. 2018 Wellcome Open Res 3:151;Wanford et al. 2020 Microb Genom 6: ;Spinsanti et al. 2021 PLoS Pathog 17:e1009461;Earle et al. 2021 PLoS Pathog 17:e1009992
20396	M11 240346	UK [England]	2011	invasive (unspecified/other)		2	16	6	17	9	18	8	168	ST-167 complex	Hill et al. 2015 Lancet Infect Dis 15:1420-8;Brehony et al. 2016 Vaccine 34:4690-7;Rodrigues et al. 2018 Emerg Infect Dis 24:673-682;Cayrou et al. 2018 PLoS One 13:e0197186;Rodrigues et al. 2018 Wellcome Open Res 3:151;Wanford et al. 2020 Microb Genom 6: ;Spinsanti et al. 2021 PLoS Pathog 17:e1009461
20397	M11 240347	UK [England]	2011	invasive (unspecified/other)		9	4	9	17	5	6	2	5133	ST-103 complex	Hill et al. 2015 Lancet Infect Dis 15:1420-8;Brehony et al. 2016 Vaccine 34:4690-7;Rodrigues et al. 2018 Emerg Infect Dis 24:673-682;Cayrou et al. 2018 PLoS One 13:e0197186;Rodrigues et al. 2018 Wellcome Open Res 3:151;Wanford et al. 2020 Microb Genom 6: ;Spinsanti et al. 2021 PLoS Pathog 17:e1009461
20400	M11 240350	UK [England]	2011	invasive (unspecified/other)		3	6	9	17	9	6	15	9838	ST-41/44 complex	Hill et al. 2015 Lancet Infect Dis 15:1420-8;Brehony et al. 2016 Vaccine 34:4690-7;Rodrigues et al. 2018 Emerg Infect Dis 24:673-682;Cayrou et al. 2018 PLoS One 13:e0197186;Rodrigues et al. 2018 Wellcome Open Res 3:151;Wanford et al. 2020 Microb Genom 6: ;Spinsanti et al. 2021 PLoS Pathog 17:e1009461;Earle et al. 2021 PLoS Pathog 17:e1009992
20403	M11 240356	UK [England]	2011	invasive (unspecified/other)		4	10	5	4	6	3	8	32	ST-32 complex	Hill et al. 2015 Lancet Infect Dis 15:1420-8;Brehony et al. 2016 Vaccine 34:4690-7;Rodrigues et al. 2018 Emerg Infect Dis 24:673-682;Cayrou et al. 2018 PLoS One 13:e0197186;Rodrigues et al. 2018 Wellcome Open Res 3:151;Wanford et al. 2020 Microb Genom 6: ;Spinsanti et al. 2021 PLoS Pathog 17:e1009461
20404	M11 240358	UK [England]	2011	invasive (unspecified/other)		10	5	18	9	11	9	17	23	ST-23 complex	Hill et al. 2015 Lancet Infect Dis 15:1420-8;Brehony et al. 2016 Vaccine 34:4690-7;Rodrigues et al. 2018 Emerg Infect Dis 24:673-682;Cayrou et al. 2018 PLoS One 13:e0197186;Rodrigues et al. 2018 Wellcome Open Res 3:151;Wanford et al. 2020 Microb Genom 6: ;Spinsanti et al. 2021 PLoS Pathog 17:e1009461
20405	M11 240360	UK [England]	2011	invasive (unspecified/other)		9	6	9	9	9	6	2	180	ST-41/44 complex	Hill et al. 2015 Lancet Infect Dis 15:1420-8;Brehony et al. 2016 Vaccine 34:4690-7;Rodrigues et al. 2018 Emerg Infect Dis 24:673-682;Cayrou et al. 2018 PLoS One 13:e0197186;Rodrigues et al. 2018 Wellcome Open Res 3:151;Wanford et al. 2020 Microb Genom 6: ;Spinsanti et al. 2021 PLoS Pathog 17:e1009461;Earle et al. 2021 PLoS Pathog 17:e1009992
20408	M11 240365	UK [England]	2011	invasive (unspecified/other)		3	6	9	5	9	6	9	41	ST-41/44 complex	Hill et al. 2015 Lancet Infect Dis 15:1420-8;Brehony et al. 2016 Vaccine 34:4690-7;Rodrigues et al. 2018 Emerg Infect Dis 24:673-682;Cayrou et al. 2018 PLoS One 13:e0197186;Rodrigues et al. 2018 Wellcome Open Res 3:151;Wanford et al. 2020 Microb Genom 6: ;Spinsanti et al. 2021 PLoS Pathog 17:e1009461;Earle et al. 2021 PLoS Pathog 17:e1009992
20409	M11 240366	UK [Northern Ireland]	2011	invasive (unspecified/other)		8	10	5	4	6	3	8	33	ST-32 complex	Brehony et al. 2016 Vaccine 34:4690-7;Rodrigues et al. 2018 Emerg Infect Dis 24:673-682;Cayrou et al. 2018 PLoS One 13:e0197186;Rodrigues et al. 2018 Wellcome Open Res 3:151;Wanford et al. 2020 Microb Genom 6: ;Spinsanti et al. 2021 PLoS Pathog 17:e1009461
20410	M11 240367	UK [England]	2011	invasive (unspecified/other)		3	6	9	5	3	6	9	46	ST-41/44 complex	Hill et al. 2015 Lancet Infect Dis 15:1420-8;Brehony et al. 2016 Vaccine 34:4690-7;Rodrigues et al. 2018 Emerg Infect Dis 24:673-682;Cayrou et al. 2018 PLoS One 13:e0197186;Rodrigues et al. 2018 Wellcome Open Res 3:151;Wanford et al. 2020 Microb Genom 6: ;Spinsanti et al. 2021 PLoS Pathog 17:e1009461;Earle et al. 2021 PLoS Pathog 17:e1009992
20411	M11 240368	UK [England]	2011	invasive (unspecified/other)		4	10	15	9	8	11	9	269	ST-269 complex	Hill et al. 2015 Lancet Infect Dis 15:1420-8;Brehony et al. 2016 Vaccine 34:4690-7;Rodrigues et al. 2018 Emerg Infect Dis 24:673-682;Cayrou et al. 2018 PLoS One 13:e0197186;Rodrigues et al. 2018 Wellcome Open Res 3:151;Wanford et al. 2020 Microb Genom 6: ;Spinsanti et al. 2021 PLoS Pathog 17:e1009461
20414	M11 240372	UK [England]	2011	invasive (unspecified/other)		12	5	18	9	11	9	17	1655	ST-23 complex	Hill et al. 2015 Lancet Infect Dis 15:1420-8;Brehony et al. 2016 Vaccine 34:4690-7;Rodrigues et al. 2018 Emerg Infect Dis 24:673-682;Cayrou et al. 2018 PLoS One 13:e0197186;Rodrigues et al. 2018 Wellcome Open Res 3:151;Wanford et al. 2020 Microb Genom 6: ;Spinsanti et al. 2021 PLoS Pathog 17:e1009461
20415	M11 240373	UK [England]	2011	invasive (unspecified/other)		3	6	34	5	11	6	9	1194	ST-41/44 complex	Hill et al. 2015 Lancet Infect Dis 15:1420-8;Brehony et al. 2016 Vaccine 34:4690-7;Rodrigues et al. 2018 Emerg Infect Dis 24:673-682;Cayrou et al. 2018 PLoS One 13:e0197186;Rodrigues et al. 2018 Wellcome Open Res 3:151;Wanford et al. 2020 Microb Genom 6: ;Spinsanti et al. 2021 PLoS Pathog 17:e1009461;Earle et al. 2021 PLoS Pathog 17:e1009992
20418	M11 240381	UK [England]	2011	invasive (unspecified/other)		1	5	13	53	26	41	3	162	ST-162 complex	Hill et al. 2015 Lancet Infect Dis 15:1420-8;Brehony et al. 2016 Vaccine 34:4690-7;Rodrigues et al. 2018 Emerg Infect Dis 24:673-682;Cayrou et al. 2018 PLoS One 13:e0197186;Rodrigues et al. 2018 Wellcome Open Res 3:151;Wanford et al. 2020 Microb Genom 6: ;Spinsanti et al. 2021 PLoS Pathog 17:e1009461
20419	M11 240382	UK [England]	2011	invasive (unspecified/other)		3	6	9	5	8	6	9	485	ST-41/44 complex	Hill et al. 2015 Lancet Infect Dis 15:1420-8;Brehony et al. 2016 Vaccine 34:4690-7;Rodrigues et al. 2018 Emerg Infect Dis 24:673-682;Cayrou et al. 2018 PLoS One 13:e0197186;Rodrigues et al. 2018 Wellcome Open Res 3:151;Wanford et al. 2020 Microb Genom 6: ;Spinsanti et al. 2021 PLoS Pathog 17:e1009461;Earle et al. 2021 PLoS Pathog 17:e1009992
20421	M11 240386	UK [England]	2011	invasive (unspecified/other)		3	6	9	5	9	6	9	41	ST-41/44 complex	Hill et al. 2015 Lancet Infect Dis 15:1420-8;Brehony et al. 2016 Vaccine 34:4690-7;Rodrigues et al. 2018 Emerg Infect Dis 24:673-682;Cayrou et al. 2018 PLoS One 13:e0197186;Rodrigues et al. 2018 Wellcome Open Res 3:151;Wanford et al. 2020 Microb Genom 6: ;Spinsanti et al. 2021 PLoS Pathog 17:e1009461;Earle et al. 2021 PLoS Pathog 17:e1009992
20424	M11 240389	UK [England]	2011	invasive (unspecified/other)		2	3	4	3	8	4	6	11	ST-11 complex	Lucidarme et al. 2015 J Infect 71:544-52;Hill et al. 2015 Lancet Infect Dis 15:1420-8;Brehony et al. 2016 Vaccine 34:4690-7;Rodrigues et al. 2018 Emerg Infect Dis 24:673-682;Cayrou et al. 2018 PLoS One 13:e0197186;Rodrigues et al. 2018 Wellcome Open Res 3:151;Wanford et al. 2020 Microb Genom 6: ;Spinsanti et al. 2021 PLoS Pathog 17:e1009461
20426	M11 240391	UK [England]	2011	invasive (unspecified/other)		3	4	9	5	9	6	2	9824	ST-41/44 complex	Hill et al. 2015 Lancet Infect Dis 15:1420-8;Brehony et al. 2016 Vaccine 34:4690-7;Rodrigues et al. 2018 Emerg Infect Dis 24:673-682;Cayrou et al. 2018 PLoS One 13:e0197186;Rodrigues et al. 2018 Wellcome Open Res 3:151;Wanford et al. 2020 Microb Genom 6: ;Spinsanti et al. 2021 PLoS Pathog 17:e1009461;Earle et al. 2021 PLoS Pathog 17:e1009992
20428	M11 240394	UK [England]	2011	invasive (unspecified/other)		17	5	19	3	3	26	2	5103	ST-60 complex	Hill et al. 2015 Lancet Infect Dis 15:1420-8;Brehony et al. 2016 Vaccine 34:4690-7;Rodrigues et al. 2018 Emerg Infect Dis 24:673-682;Cayrou et al. 2018 PLoS One 13:e0197186;Rodrigues et al. 2018 Wellcome Open Res 3:151;Wanford et al. 2020 Microb Genom 6: ;Spinsanti et al. 2021 PLoS Pathog 17:e1009461
20433	M11 240399	UK [England]	2011	invasive (unspecified/other)		12	5	18	9	11	9	17	1655	ST-23 complex	Hill et al. 2015 Lancet Infect Dis 15:1420-8;Brehony et al. 2016 Vaccine 34:4690-7;Rodrigues et al. 2018 Emerg Infect Dis 24:673-682;Cayrou et al. 2018 PLoS One 13:e0197186;Rodrigues et al. 2018 Wellcome Open Res 3:151;Wanford et al. 2020 Microb Genom 6: ;Spinsanti et al. 2021 PLoS Pathog 17:e1009461
20436	M11 240403	UK [England]	2011	invasive (unspecified/other)		2	3	4	3	8	4	6	11	ST-11 complex	Lucidarme et al. 2015 J Infect 71:544-52;Hill et al. 2015 Lancet Infect Dis 15:1420-8;Brehony et al. 2016 Vaccine 34:4690-7;Rodrigues et al. 2018 Emerg Infect Dis 24:673-682;Cayrou et al. 2018 PLoS One 13:e0197186;Rodrigues et al. 2018 Wellcome Open Res 3:151;Green et al. 2019 J Infect Dis 220:1109-1117;Wanford et al. 2020 Microb Genom 6: ;Spinsanti et al. 2021 PLoS Pathog 17:e1009461
20438	M11 240406	UK [England]	2011	invasive (unspecified/other)		4	10	5	4	6	3	8	32	ST-32 complex	Hill et al. 2015 Lancet Infect Dis 15:1420-8;Brehony et al. 2016 Vaccine 34:4690-7;Rodrigues et al. 2018 Emerg Infect Dis 24:673-682;Cayrou et al. 2018 PLoS One 13:e0197186;Rodrigues et al. 2018 Wellcome Open Res 3:151;Wanford et al. 2020 Microb Genom 6: ;Spinsanti et al. 2021 PLoS Pathog 17:e1009461
20441	M11 240412	UK [England]	2011	invasive (unspecified/other)		17	5	47	17	3	26	2	1430	ST-60 complex	Hill et al. 2015 Lancet Infect Dis 15:1420-8;Brehony et al. 2016 Vaccine 34:4690-7;Rodrigues et al. 2018 Emerg Infect Dis 24:673-682;Cayrou et al. 2018 PLoS One 13:e0197186;Rodrigues et al. 2018 Wellcome Open Res 3:151;Wanford et al. 2020 Microb Genom 6: ;Spinsanti et al. 2021 PLoS Pathog 17:e1009461
20444	M11 240417	UK [England]	2011	invasive (unspecified/other)	CSF	2	3	4	3	8	4	6	11	ST-11 complex	Lucidarme et al. 2015 J Infect 71:544-52;Hill et al. 2015 Lancet Infect Dis 15:1420-8;Brehony et al. 2016 Vaccine 34:4690-7;Rodrigues et al. 2018 Emerg Infect Dis 24:673-682;Cayrou et al. 2018 PLoS One 13:e0197186;Rodrigues et al. 2018 Wellcome Open Res 3:151;Green et al. 2019 J Infect Dis 220:1109-1117;Wanford et al. 2020 Microb Genom 6: ;Spinsanti et al. 2021 PLoS Pathog 17:e1009461
20445	M11 240420	UK [England]	2011	invasive (unspecified/other)		3	6	9	5	9	6	9	41	ST-41/44 complex	Hill et al. 2015 Lancet Infect Dis 15:1420-8;Brehony et al. 2016 Vaccine 34:4690-7;Rodrigues et al. 2018 Emerg Infect Dis 24:673-682;Cayrou et al. 2018 PLoS One 13:e0197186;Rodrigues et al. 2018 Wellcome Open Res 3:151;Wanford et al. 2020 Microb Genom 6: ;Spinsanti et al. 2021 PLoS Pathog 17:e1009461;Earle et al. 2021 PLoS Pathog 17:e1009992
20449	M11 240427	UK [England]	2011	invasive (unspecified/other)		2	3	4	3	8	4	6	11	ST-11 complex	Lucidarme et al. 2015 J Infect 71:544-52;Hill et al. 2015 Lancet Infect Dis 15:1420-8;Brehony et al. 2016 Vaccine 34:4690-7;Rodrigues et al. 2018 Emerg Infect Dis 24:673-682;Cayrou et al. 2018 PLoS One 13:e0197186;Rodrigues et al. 2018 Wellcome Open Res 3:151;Green et al. 2019 J Infect Dis 220:1109-1117;Wanford et al. 2020 Microb Genom 6: ;Spinsanti et al. 2021 PLoS Pathog 17:e1009461
20453	M11 240434	UK [England]	2011	invasive (unspecified/other)		3	6	34	5	11	6	9	1194	ST-41/44 complex	Hill et al. 2015 Lancet Infect Dis 15:1420-8;Brehony et al. 2016 Vaccine 34:4690-7;Rodrigues et al. 2018 Emerg Infect Dis 24:673-682;Cayrou et al. 2018 PLoS One 13:e0197186;Rodrigues et al. 2018 Wellcome Open Res 3:151;Wanford et al. 2020 Microb Genom 6: ;Spinsanti et al. 2021 PLoS Pathog 17:e1009461;Earle et al. 2021 PLoS Pathog 17:e1009992
20454	M11 240435	UK [England]	2011	invasive (unspecified/other)		12	5	18	9	11	9	17	1655	ST-23 complex	Hill et al. 2015 Lancet Infect Dis 15:1420-8;Brehony et al. 2016 Vaccine 34:4690-7;Rodrigues et al. 2018 Emerg Infect Dis 24:673-682;Cayrou et al. 2018 PLoS One 13:e0197186;Rodrigues et al. 2018 Wellcome Open Res 3:151;Wanford et al. 2020 Microb Genom 6: ;Spinsanti et al. 2021 PLoS Pathog 17:e1009461
20458	M11 240441	UK [England]	2011	invasive (unspecified/other)		6	148	15	17	5	24	17	2977	ST-174 complex	Hill et al. 2015 Lancet Infect Dis 15:1420-8;Brehony et al. 2016 Vaccine 34:4690-7;Rodrigues et al. 2018 Emerg Infect Dis 24:673-682;Cayrou et al. 2018 PLoS One 13:e0197186;Rodrigues et al. 2018 Wellcome Open Res 3:151;Wanford et al. 2020 Microb Genom 6: ;Spinsanti et al. 2021 PLoS Pathog 17:e1009461
20459	M11 240442	UK [England]	2011	invasive (unspecified/other)		10	5	18	9	11	9	17	23	ST-23 complex	Hill et al. 2015 Lancet Infect Dis 15:1420-8;Brehony et al. 2016 Vaccine 34:4690-7;Rodrigues et al. 2018 Emerg Infect Dis 24:673-682;Cayrou et al. 2018 PLoS One 13:e0197186;Rodrigues et al. 2018 Wellcome Open Res 3:151;Wanford et al. 2020 Microb Genom 6: ;Spinsanti et al. 2021 PLoS Pathog 17:e1009461
20460	M12 240156	UK [England]	2012	invasive (unspecified/other)		2	3	4	3	8	4	6	11	ST-11 complex	Lucidarme et al. 2015 J Infect 71:544-52;Hill et al. 2015 Lancet Infect Dis 15:1420-8;Brehony et al. 2016 Vaccine 34:4690-7;Rodrigues et al. 2018 Emerg Infect Dis 24:673-682;Cayrou et al. 2018 PLoS One 13:e0197186;Rodrigues et al. 2018 Wellcome Open Res 3:151;Green et al. 2019 J Infect Dis 220:1109-1117;Wanford et al. 2020 Microb Genom 6: ;Spinsanti et al. 2021 PLoS Pathog 17:e1009461
20461	M12 240160	UK [England]	2012	invasive (unspecified/other)		2	3	4	3	8	4	6	11	ST-11 complex	Lucidarme et al. 2015 J Infect 71:544-52;Hill et al. 2015 Lancet Infect Dis 15:1420-8;Brehony et al. 2016 Vaccine 34:4690-7;Rodrigues et al. 2018 Emerg Infect Dis 24:673-682;Cayrou et al. 2018 PLoS One 13:e0197186;Rodrigues et al. 2018 Wellcome Open Res 3:151;Green et al. 2019 J Infect Dis 220:1109-1117;Wanford et al. 2020 Microb Genom 6: ;Spinsanti et al. 2021 PLoS Pathog 17:e1009461
20462	M12 240196	UK	2012	invasive (unspecified/other)		2	3	4	3	8	4	6	11	ST-11 complex	Lucidarme et al. 2015 J Infect 71:544-52;Spinsanti et al. 2021 PLoS Pathog 17:e1009461
20470	M11 240118	UK [England]	2011	invasive (unspecified/other)		3	6	9	5	9	6	9	41	ST-41/44 complex	Hill et al. 2015 Lancet Infect Dis 15:1420-8;Brehony et al. 2016 Vaccine 34:4690-7;Rodrigues et al. 2018 Emerg Infect Dis 24:673-682;Cayrou et al. 2018 PLoS One 13:e0197186;Rodrigues et al. 2018 Wellcome Open Res 3:151;Wanford et al. 2020 Microb Genom 6: ;Spinsanti et al. 2021 PLoS Pathog 17:e1009461;Earle et al. 2021 PLoS Pathog 17:e1009992
20477	H44/76	Norway	1976	invasive (unspecified/other)		4	10	5	4	6	3	8	32	ST-32 complex	Piet et al. 2011 J Bacteriol 193:2371-2
20562	Nm8187	Canada	2002	invasive (unspecified/other)	blood	2	7	6	17	9	7	8	3923	ST-167 complex	Hao et al. 2011 Genome Biol Evol 3:1406-18
20564	Nm6938	Canada	2001	invasive (unspecified/other)	blood	11	5	18	8	11	24	21	22	ST-22 complex	Hao et al. 2011 Genome Biol Evol 3:1406-18
20566	Nm8663	Canada	2002	invasive (unspecified/other)	blood	10	5	18	9	11	9	17	23	ST-23 complex	Hao et al. 2011 Genome Biol Evol 3:1406-18
20567	Nm6756	Canada	2008	invasive (unspecified/other)	blood	10	5	18	9	11	9	17	23	ST-23 complex	Hao et al. 2011 Genome Biol Evol 3:1406-18
20568	Nm1140	Canada	2009	invasive (unspecified/other)	blood	5	4	38	15	22	40	13	1136	ST-1136 complex	Hao et al. 2011 Genome Biol Evol 3:1406-18
20662	M25391	USA	2012	invasive (unspecified/other)		4	10	5	4	6	645	8	10003	ST-32 complex
20676	M23092	USA	2011			1	6	9	9	9	41	9	10010	ST-41/44 complex
20677	M23252	USA	2011			2	5	18	9	651	9	17	10011	ST-23 complex
20678	M23485	USA	2011			4	10	5	270	6	3	8	10012	ST-32 complex
20679	M23598	USA	2011			2	10	314	4	6	3	8	10013	ST-32 complex
20680	M23625	USA	2011			2	5	18	18	490	9	17	10014	ST-23 complex
20682	M23695	USA	2011			4	7	5	17	9	6	8	10016
20683	M23701	USA	2011			27	5	18	8	11	24	12	10017	ST-22 complex
20684	M23739	USA	2011			8	6	18	3	9	6	16	10018
20685	M23757	USA	2011			2	25	7	9	21	26	49	10019	ST-1157 complex
20686	M23804	USA	2011			10	3	18	3	8	4	6	10020	ST-11 complex
20687	M23863	USA	2011			2	5	18	9	11	9	17	10021	ST-23 complex
20688	M23899	USA	2011			10	7	6	251	9	6	8	10022
20689	M24012	USA	2011			8	6	9	18	9	6	9	10023	ST-41/44 complex
20690	M23565	USA	2011			615	223	18	14	11	26	17	10024
20691	M23192	USA	2011			1	5	680	53	26	41	3	10025	ST-162 complex
20692	M23281	USA	2011			4	10	680	4	6	3	12	10026	ST-32 complex
20739	M09 240042	UK		invasive (unspecified/other)	CSF	4	10	11	18	6	10	12	35	ST-35 complex
20740	M09 240044	UK		invasive (unspecified/other)	blood	4	10	5	4	6	3	8	32	ST-32 complex
20741	M09 240064	UK		invasive (unspecified/other)	blood	17	4	19	17	26	26	2	7788	ST-60 complex
20743	M09 240092	UK		invasive (unspecified/other)	blood	4	10	2	5	38	11	9	275	ST-269 complex
20744	M09 240102	UK		invasive (unspecified/other)	blood	4	10	15	9	8	11	9	269	ST-269 complex
20745	M09 240111	UK		invasive (unspecified/other)	blood	4	10	2	5	38	11	9	275	ST-269 complex
20747	M09 240135	UK		invasive (unspecified/other)	CSF	8	10	5	4	6	3	8	33	ST-32 complex
20754	M09 240243	UK		invasive (unspecified/other)	blood	4	10	637	9	8	11	9	9240	ST-269 complex
20756	M09 240264	UK		invasive (unspecified/other)	blood	1	5	13	53	26	41	3	162	ST-162 complex
20757	M09 240281	UK	2009	invasive (unspecified/other)	blood	3	6	9	15	11	6	9	4100	ST-41/44 complex	Spinsanti et al. 2021 PLoS Pathog 17:e1009461;Earle et al. 2021 PLoS Pathog 17:e1009992
20758	M09 240283	UK	2009	invasive (unspecified/other)	blood	9	6	9	5	9	6	9	318	ST-41/44 complex	Spinsanti et al. 2021 PLoS Pathog 17:e1009461;Earle et al. 2021 PLoS Pathog 17:e1009992
20762	M09 240439	UK	2009	invasive (unspecified/other)	blood	3	6	9	5	9	6	9	41	ST-41/44 complex	Spinsanti et al. 2021 PLoS Pathog 17:e1009461;Earle et al. 2021 PLoS Pathog 17:e1009992
20766	M09 240506	UK	2009	invasive (unspecified/other)	blood	6	6	63	9	9	11	9	839	ST-41/44 complex	Spinsanti et al. 2021 PLoS Pathog 17:e1009461;Earle et al. 2021 PLoS Pathog 17:e1009992
20767	M09 240527	UK		invasive (unspecified/other)	blood	205	3	6	17	29	18	9	3280
20768	M09 240585	UK		invasive (unspecified/other)	throat swab	1	5	13	53	26	41	3	162	ST-162 complex
20770	M09 240669	UK	2009	invasive (unspecified/other)	blood	3	6	9	5	9	6	9	41	ST-41/44 complex	Spinsanti et al. 2021 PLoS Pathog 17:e1009461;Earle et al. 2021 PLoS Pathog 17:e1009992
20772	M09 240793	UK		invasive (unspecified/other)	blood	8	10	77	4	6	3	8	749	ST-32 complex
20773	M09 240831	UK	2009	invasive (unspecified/other)	blood	3	10	34	5	11	6	9	9238	ST-41/44 complex	Spinsanti et al. 2021 PLoS Pathog 17:e1009461;Earle et al. 2021 PLoS Pathog 17:e1009992
20775	M09 240849	UK		invasive (unspecified/other)	blood	4	10	15	7	8	11	1	13	ST-269 complex
20776	M09 240859	UK		invasive (unspecified/other)	blood	8	10	77	25	6	3	22	5151
20778	M09 240878	UK		invasive (unspecified/other)	blood	4	10	15	9	8	11	9	269	ST-269 complex
20780	M10 240039	UK		invasive (unspecified/other)	CSF	8	25	7	17	21	26	49	1157	ST-1157 complex
20781	M10 240050	UK	2010	invasive (unspecified/other)	blood	3	6	9	5	9	6	9	41	ST-41/44 complex	Spinsanti et al. 2021 PLoS Pathog 17:e1009461;Earle et al. 2021 PLoS Pathog 17:e1009992
20782	M10 240052	UK	2010	invasive (unspecified/other)	throat swab	3	6	9	5	11	6	9	154	ST-41/44 complex	Spinsanti et al. 2021 PLoS Pathog 17:e1009461;Earle et al. 2021 PLoS Pathog 17:e1009992
20783	M10 240064	UK		invasive (unspecified/other)	blood	4	10	34	5	38	11	9	1161	ST-269 complex
20786	M10 240091	UK		invasive (unspecified/other)	blood	1	5	13	53	50	41	3	8383	ST-162 complex
20787	M10 240109	UK		invasive (unspecified/other)	blood	4	10	34	5	38	11	9	1161	ST-269 complex
20788	M10 240115	UK	2010	invasive (unspecified/other)	blood	3	6	9	5	9	6	9	41	ST-41/44 complex	Spinsanti et al. 2021 PLoS Pathog 17:e1009461;Earle et al. 2021 PLoS Pathog 17:e1009992
20789	M10 240118	UK		invasive (unspecified/other)	blood	4	10	5	4	6	3	205	2503	ST-32 complex
20790	M10 240127	UK		invasive (unspecified/other)	blood	17	5	19	17	3	26	2	60	ST-60 complex
20792	M10 240137	UK	2010	invasive (unspecified/other)	blood	3	5	9	5	9	6	9	3754	ST-41/44 complex	Spinsanti et al. 2021 PLoS Pathog 17:e1009461;Earle et al. 2021 PLoS Pathog 17:e1009992
20794	M10 240146	UK		invasive (unspecified/other)	blood	1	5	13	53	26	41	3	162	ST-162 complex
20795	M10 240168	UK	2010	invasive (unspecified/other)	CSF	3	6	9	9	9	6	9	303	ST-41/44 complex	Spinsanti et al. 2021 PLoS Pathog 17:e1009461;Earle et al. 2021 PLoS Pathog 17:e1009992
20798	M10 240184	UK	2010	invasive (unspecified/other)	blood	3	6	9	5	11	6	9	154	ST-41/44 complex	Spinsanti et al. 2021 PLoS Pathog 17:e1009461;Earle et al. 2021 PLoS Pathog 17:e1009992
20800	M10 240219	UK	2010	invasive (unspecified/other)	blood	3	6	9	5	111	6	9	7385	ST-41/44 complex	Spinsanti et al. 2021 PLoS Pathog 17:e1009461;Earle et al. 2021 PLoS Pathog 17:e1009992
20802	M10 240300	UK	2010	invasive (unspecified/other)	blood	3	6	19	5	3	6	9	340	ST-41/44 complex	Spinsanti et al. 2021 PLoS Pathog 17:e1009461;Earle et al. 2021 PLoS Pathog 17:e1009992
20803	M12 240642	UK		invasive (unspecified/other)	throat swab	8	5	15	17	8	21	2	865	ST-865 complex
20804	M09 240583	UK		invasive (unspecified/other)	blood	1	5	13	53	26	41	3	162	ST-162 complex
20805	M09 240174	UK	2009	invasive (unspecified/other)	blood	3	6	19	201	3	6	9	6761	ST-41/44 complex	Spinsanti et al. 2021 PLoS Pathog 17:e1009461;Earle et al. 2021 PLoS Pathog 17:e1009992
20808	M09 240735	UK		invasive (unspecified/other)	blood	4	10	15	9	8	11	9	269	ST-269 complex
20809	M10 240015	UK	2010	invasive (unspecified/other)	blood	8	6	9	5	9	6	9	1788	ST-41/44 complex	Spinsanti et al. 2021 PLoS Pathog 17:e1009461;Earle et al. 2021 PLoS Pathog 17:e1009992
20810	M10 240645	UK [England]		invasive (unspecified/other)	blood	4	10	15	9	8	11	17	283	ST-269 complex
20884	PM76B	UK	2000	invasive (unspecified/other)	blood	3	6	9	5	11	6	9	154	ST-41/44 complex	Spinsanti et al. 2021 PLoS Pathog 17:e1009461
20885	PM76TS	UK	2000		throat swab	3	6	9	5	11	6	9	154	ST-41/44 complex
20886	PM71TS	UK	2001		throat swab	10	6	9	5	9	6	9	42	ST-41/44 complex
20888	PM6TS	UK			throat swab	2	3	4	3	8	4	6	11	ST-11 complex	Lucidarme et al. 2017 J Infect 75:95-103
20889	PM6B	UK		invasive (unspecified/other)	blood	2	3	4	3	8	4	6	11	ST-11 complex	Lucidarme et al. 2017 J Infect 75:95-103
20895	PM51B	UK		invasive (unspecified/other)	blood	4	10	5	4	6	3	8	32	ST-32 complex
20896	PM51TS	UK			throat swab	4	10	5	4	6	3	8	32	ST-32 complex
20897	PM15CSF	UK		invasive (unspecified/other)	CSF	1	5	13	53	26	41	3	162	ST-162 complex
20898	PM15TS	UK			throat swab	1	5	13	53	26	41	3	162	ST-162 complex
20899	PM83TS	UK			throat swab	17	5	19	17	3	26	2	60	ST-60 complex
20900	PM83B	UK		invasive (unspecified/other)	blood	17	5	19	17	3	26	2	60	ST-60 complex
20905	PM62CSF	UK	1999	invasive (unspecified/other)	CSF	3	6	9	5	9	6	9	41	ST-41/44 complex	Spinsanti et al. 2021 PLoS Pathog 17:e1009461
20906	PM62TS	UK	1999		throat swab	3	6	9	5	9	6	9	41	ST-41/44 complex
20907	PM77B	Ireland	1999	invasive (unspecified/other)	blood	118	6	9	5	11	6	9	1192	ST-41/44 complex
20909	PM49B	UK		invasive (unspecified/other)	blood	4	10	15	9	8	11	15	5494	ST-269 complex
20910	PM1TS	UK			throat swab	20	6	63	9	9	11	2	284
20913	PM59CSF	UK		invasive (unspecified/other)	CSF	4	10	11	18	6	10	12	35	ST-35 complex
20914	PM59TS	UK			throat swab	4	10	11	18	6	10	12	35	ST-35 complex
20915	PM72B	UK	2001	invasive (unspecified/other)	blood	10	6	9	5	9	6	9	42	ST-41/44 complex	Spinsanti et al. 2021 PLoS Pathog 17:e1009461
20916	PM72TS	UK	2001		throat swab	10	6	9	5	9	6	9	42	ST-41/44 complex
20918	PM48CSF	UK		invasive (unspecified/other)	CSF	4	10	2	9	38	11	9	3065	ST-269 complex
20919	PM30B	UK		invasive (unspecified/other)	blood	4	10	15	9	8	11	9	269	ST-269 complex
20920	PM30TS	UK			throat swab	4	10	15	9	8	11	9	269	ST-269 complex
20928	PM50TS	UK			throat swab	42	26	46	24	2	20	17	282	ST-282 complex
20930	PM52B	UK		invasive (unspecified/other)	blood	8	10	5	4	6	3	8	33	ST-32 complex
20931	PM52TS	UK			throat swab	8	10	5	4	6	3	8	33	ST-32 complex
20944	PM75B	UK	2005	invasive (unspecified/other)	blood	3	6	9	5	3	6	9	46	ST-41/44 complex	Spinsanti et al. 2021 PLoS Pathog 17:e1009461
20958	PM36B	UK		invasive (unspecified/other)	blood	4	10	2	5	38	11	9	275	ST-269 complex
20963	PM63B	UK	2007	invasive (unspecified/other)	blood	3	6	9	5	9	6	9	41	ST-41/44 complex	Spinsanti et al. 2021 PLoS Pathog 17:e1009461
20964	PM63TS	UK	2007		throat swab	3	6	9	5	9	6	9	41	ST-41/44 complex
20965	PM81B	UK	2007	invasive (unspecified/other)	blood	3	6	9	25	9	6	9	2799	ST-41/44 complex	Spinsanti et al. 2021 PLoS Pathog 17:e1009461
20971	PM84CSF	Isle of Man	2008	invasive (unspecified/other)	CSF	17	5	19	17	3	26	2	60	ST-60 complex
20972	PM84TS	Isle of Man			throat swab	17	5	19	17	3	26	2	60	ST-60 complex
20979	PM86B	UK	1998	invasive (unspecified/other)	blood	2	3	7	2	34	5	2	153	ST-8 complex	Spinsanti et al. 2021 PLoS Pathog 17:e1009461
20980	PM86TS	UK	1998		throat swab	2	3	7	2	34	5	2	153	ST-8 complex
21011	0008/13	Czech Republic	2013	invasive (unspecified/other)	CSF	4	10	12	18	6	10	12	10126	ST-35 complex	Honskus et al. 2023 PLoS One 18:e0282971
21094	M11 240446	UK [England]	2011	invasive (unspecified/other)		12	5	18	9	11	9	17	1655	ST-23 complex	Hill et al. 2015 Lancet Infect Dis 15:1420-8;Brehony et al. 2016 Vaccine 34:4690-7;Rodrigues et al. 2018 Emerg Infect Dis 24:673-682;Cayrou et al. 2018 PLoS One 13:e0197186;Rodrigues et al. 2018 Wellcome Open Res 3:151;Wanford et al. 2020 Microb Genom 6: ;Spinsanti et al. 2021 PLoS Pathog 17:e1009461
21095	M11 240447	UK [England]	2011	invasive (unspecified/other)		3	116	9	5	9	22	9	1960	ST-41/44 complex	Hill et al. 2015 Lancet Infect Dis 15:1420-8;Brehony et al. 2016 Vaccine 34:4690-7;Rodrigues et al. 2018 Emerg Infect Dis 24:673-682;Cayrou et al. 2018 PLoS One 13:e0197186;Rodrigues et al. 2018 Wellcome Open Res 3:151;Wanford et al. 2020 Microb Genom 6: ;Spinsanti et al. 2021 PLoS Pathog 17:e1009461;Earle et al. 2021 PLoS Pathog 17:e1009992
21096	M11 240448	UK [Wales]	2011	invasive (unspecified/other)		8	10	5	4	6	3	15	8049	ST-32 complex	Hill et al. 2015 Lancet Infect Dis 15:1420-8;Brehony et al. 2016 Vaccine 34:4690-7;Rodrigues et al. 2018 Emerg Infect Dis 24:673-682;Cayrou et al. 2018 PLoS One 13:e0197186;Rodrigues et al. 2018 Wellcome Open Res 3:151;Wanford et al. 2020 Microb Genom 6: ;Spinsanti et al. 2021 PLoS Pathog 17:e1009461
21105	M11 240461	UK [England]	2011	invasive (unspecified/other)		10	5	18	9	11	9	17	23	ST-23 complex	Hill et al. 2015 Lancet Infect Dis 15:1420-8;Brehony et al. 2016 Vaccine 34:4690-7;Rodrigues et al. 2018 Emerg Infect Dis 24:673-682;Cayrou et al. 2018 PLoS One 13:e0197186;Rodrigues et al. 2018 Wellcome Open Res 3:151;Wanford et al. 2020 Microb Genom 6: ;Spinsanti et al. 2021 PLoS Pathog 17:e1009461
21107	M11 240465	UK [England]	2011	invasive (unspecified/other)		12	5	18	9	11	9	17	1655	ST-23 complex	Hill et al. 2015 Lancet Infect Dis 15:1420-8;Brehony et al. 2016 Vaccine 34:4690-7;Rodrigues et al. 2018 Emerg Infect Dis 24:673-682;Cayrou et al. 2018 PLoS One 13:e0197186;Rodrigues et al. 2018 Wellcome Open Res 3:151;Wanford et al. 2020 Microb Genom 6: ;Spinsanti et al. 2021 PLoS Pathog 17:e1009461
21108	M11 240466	UK [England]	2011	invasive (unspecified/other)		10	5	18	9	521	9	17	8096	ST-23 complex	Hill et al. 2015 Lancet Infect Dis 15:1420-8;Brehony et al. 2016 Vaccine 34:4690-7;Rodrigues et al. 2018 Emerg Infect Dis 24:673-682;Cayrou et al. 2018 PLoS One 13:e0197186;Rodrigues et al. 2018 Wellcome Open Res 3:151;Wanford et al. 2020 Microb Genom 6: ;Spinsanti et al. 2021 PLoS Pathog 17:e1009461
21109	M11 240467	UK [England]	2011	invasive (unspecified/other)		1	5	13	53	26	41	3	162	ST-162 complex	Hill et al. 2015 Lancet Infect Dis 15:1420-8;Brehony et al. 2016 Vaccine 34:4690-7;Rodrigues et al. 2018 Emerg Infect Dis 24:673-682;Cayrou et al. 2018 PLoS One 13:e0197186;Rodrigues et al. 2018 Wellcome Open Res 3:151;Wanford et al. 2020 Microb Genom 6: ;Spinsanti et al. 2021 PLoS Pathog 17:e1009461
21110	M11 240469	UK [England]	2011	invasive (unspecified/other)		2	3	4	3	8	4	683	10260	ST-11 complex	Lucidarme et al. 2015 J Infect 71:544-52;Hill et al. 2015 Lancet Infect Dis 15:1420-8;Brehony et al. 2016 Vaccine 34:4690-7;Lucidarme et al. 2017 J Infect 75:95-103;Rodrigues et al. 2018 Emerg Infect Dis 24:673-682;Cayrou et al. 2018 PLoS One 13:e0197186;Rodrigues et al. 2018 Wellcome Open Res 3:151;Wanford et al. 2020 Microb Genom 6: ;Spinsanti et al. 2021 PLoS Pathog 17:e1009461
21112	M11 240471	UK [England]	2011	invasive (unspecified/other)		17	5	19	17	3	26	2	60	ST-60 complex	Hill et al. 2015 Lancet Infect Dis 15:1420-8;Brehony et al. 2016 Vaccine 34:4690-7;Rodrigues et al. 2018 Emerg Infect Dis 24:673-682;Cayrou et al. 2018 PLoS One 13:e0197186;Rodrigues et al. 2018 Wellcome Open Res 3:151;Wanford et al. 2020 Microb Genom 6: ;Spinsanti et al. 2021 PLoS Pathog 17:e1009461
21113	M11 240472	UK [England]	2011	invasive (unspecified/other)		27	6	9	10	9	6	16	2009	ST-41/44 complex	Hill et al. 2015 Lancet Infect Dis 15:1420-8;Brehony et al. 2016 Vaccine 34:4690-7;Rodrigues et al. 2018 Emerg Infect Dis 24:673-682;Cayrou et al. 2018 PLoS One 13:e0197186;Rodrigues et al. 2018 Wellcome Open Res 3:151;Wanford et al. 2020 Microb Genom 6: ;Spinsanti et al. 2021 PLoS Pathog 17:e1009461;Earle et al. 2021 PLoS Pathog 17:e1009992
21114	M11 240473	UK [England]	2011	invasive (unspecified/other)		3	6	9	5	8	6	9	485	ST-41/44 complex	Hill et al. 2015 Lancet Infect Dis 15:1420-8;Brehony et al. 2016 Vaccine 34:4690-7;Rodrigues et al. 2018 Emerg Infect Dis 24:673-682;Cayrou et al. 2018 PLoS One 13:e0197186;Rodrigues et al. 2018 Wellcome Open Res 3:151;Wanford et al. 2020 Microb Genom 6: ;Spinsanti et al. 2021 PLoS Pathog 17:e1009461;Earle et al. 2021 PLoS Pathog 17:e1009992
21119	M11 240479	UK [England]	2011	invasive (unspecified/other)		1	5	13	53	26	41	3	162	ST-162 complex	Hill et al. 2015 Lancet Infect Dis 15:1420-8;Brehony et al. 2016 Vaccine 34:4690-7;Rodrigues et al. 2018 Emerg Infect Dis 24:673-682;Cayrou et al. 2018 PLoS One 13:e0197186;Rodrigues et al. 2018 Wellcome Open Res 3:151;Wanford et al. 2020 Microb Genom 6: ;Spinsanti et al. 2021 PLoS Pathog 17:e1009461
21122	M11 240485	UK [England]	2011	invasive (unspecified/other)		3	6	9	25	9	6	9	2799	ST-41/44 complex	Hill et al. 2015 Lancet Infect Dis 15:1420-8;Brehony et al. 2016 Vaccine 34:4690-7;Rodrigues et al. 2018 Emerg Infect Dis 24:673-682;Cayrou et al. 2018 PLoS One 13:e0197186;Rodrigues et al. 2018 Wellcome Open Res 3:151;Wanford et al. 2020 Microb Genom 6: ;Spinsanti et al. 2021 PLoS Pathog 17:e1009461;Earle et al. 2021 PLoS Pathog 17:e1009992
21123	M11 240486	UK [England]	2011	invasive (unspecified/other)		2	3	4	3	21	4	6	1860	ST-11 complex	Lucidarme et al. 2015 J Infect 71:544-52;Hill et al. 2015 Lancet Infect Dis 15:1420-8;Brehony et al. 2016 Vaccine 34:4690-7;Rodrigues et al. 2018 Emerg Infect Dis 24:673-682;Cayrou et al. 2018 PLoS One 13:e0197186;Rodrigues et al. 2018 Wellcome Open Res 3:151;Wanford et al. 2020 Microb Genom 6: ;Spinsanti et al. 2021 PLoS Pathog 17:e1009461
21127	M11 240491	UK [England]	2011	invasive (unspecified/other)		3	6	9	5	9	6	46	3050	ST-41/44 complex	Hill et al. 2015 Lancet Infect Dis 15:1420-8;Brehony et al. 2016 Vaccine 34:4690-7;Rodrigues et al. 2018 Emerg Infect Dis 24:673-682;Cayrou et al. 2018 PLoS One 13:e0197186;Rodrigues et al. 2018 Wellcome Open Res 3:151;Wanford et al. 2020 Microb Genom 6: ;Spinsanti et al. 2021 PLoS Pathog 17:e1009461;Earle et al. 2021 PLoS Pathog 17:e1009992
21128	M11 240492	UK [England]	2011	invasive (unspecified/other)		3	6	9	5	36	6	9	9822	ST-41/44 complex	Hill et al. 2015 Lancet Infect Dis 15:1420-8;Brehony et al. 2016 Vaccine 34:4690-7;Rodrigues et al. 2018 Emerg Infect Dis 24:673-682;Cayrou et al. 2018 PLoS One 13:e0197186;Rodrigues et al. 2018 Wellcome Open Res 3:151;Wanford et al. 2020 Microb Genom 6: ;Spinsanti et al. 2021 PLoS Pathog 17:e1009461;Earle et al. 2021 PLoS Pathog 17:e1009992
21130	M11 240494	UK [England]	2011	invasive (unspecified/other)		12	5	18	9	11	9	17	1655	ST-23 complex	Hill et al. 2015 Lancet Infect Dis 15:1420-8;Brehony et al. 2016 Vaccine 34:4690-7;Rodrigues et al. 2018 Emerg Infect Dis 24:673-682;Cayrou et al. 2018 PLoS One 13:e0197186;Rodrigues et al. 2018 Wellcome Open Res 3:151;Wanford et al. 2020 Microb Genom 6: ;Spinsanti et al. 2021 PLoS Pathog 17:e1009461
21133	M11 240501	UK [England]	2011	invasive (unspecified/other)		4	10	2	5	3	11	12	10263		Hill et al. 2015 Lancet Infect Dis 15:1420-8;Brehony et al. 2016 Vaccine 34:4690-7;Rodrigues et al. 2018 Emerg Infect Dis 24:673-682;Cayrou et al. 2018 PLoS One 13:e0197186;Rodrigues et al. 2018 Wellcome Open Res 3:151;Wanford et al. 2020 Microb Genom 6: ;Spinsanti et al. 2021 PLoS Pathog 17:e1009461
21134	M11 240502	UK [England]	2011	invasive (unspecified/other)		2	3	4	3	8	4	6	11	ST-11 complex	Lucidarme et al. 2015 J Infect 71:544-52;Hill et al. 2015 Lancet Infect Dis 15:1420-8;Brehony et al. 2016 Vaccine 34:4690-7;Lucidarme et al. 2017 J Infect 75:95-103;Rodrigues et al. 2018 Emerg Infect Dis 24:673-682;Cayrou et al. 2018 PLoS One 13:e0197186;Rodrigues et al. 2018 Wellcome Open Res 3:151;Wanford et al. 2020 Microb Genom 6: ;Spinsanti et al. 2021 PLoS Pathog 17:e1009461
21137	M11 240506	UK [England]	2011	invasive (unspecified/other)		3	6	19	7	3	6	5	8988		Hill et al. 2015 Lancet Infect Dis 15:1420-8;Brehony et al. 2016 Vaccine 34:4690-7;Rodrigues et al. 2018 Emerg Infect Dis 24:673-682;Cayrou et al. 2018 PLoS One 13:e0197186;Rodrigues et al. 2018 Wellcome Open Res 3:151;Wanford et al. 2020 Microb Genom 6: ;Spinsanti et al. 2021 PLoS Pathog 17:e1009461;Earle et al. 2021 PLoS Pathog 17:e1009992
21138	M11 240507	UK [England]	2011	invasive (unspecified/other)		12	5	18	9	11	9	17	1655	ST-23 complex	Hill et al. 2015 Lancet Infect Dis 15:1420-8;Brehony et al. 2016 Vaccine 34:4690-7;Rodrigues et al. 2018 Emerg Infect Dis 24:673-682;Cayrou et al. 2018 PLoS One 13:e0197186;Rodrigues et al. 2018 Wellcome Open Res 3:151;Wanford et al. 2020 Microb Genom 6: ;Spinsanti et al. 2021 PLoS Pathog 17:e1009461
21142	M11 240592	UK [England]	2011	invasive (unspecified/other)		3	6	9	5	9	6	9	41	ST-41/44 complex	Hill et al. 2015 Lancet Infect Dis 15:1420-8;Brehony et al. 2016 Vaccine 34:4690-7;Rodrigues et al. 2018 Emerg Infect Dis 24:673-682;Cayrou et al. 2018 PLoS One 13:e0197186;Rodrigues et al. 2018 Wellcome Open Res 3:151;Wanford et al. 2020 Microb Genom 6: ;Spinsanti et al. 2021 PLoS Pathog 17:e1009461;Earle et al. 2021 PLoS Pathog 17:e1009992
21143	M11 240593	UK [England]	2011	invasive (unspecified/other)		4	10	15	9	8	42	13	10264	ST-269 complex	Hill et al. 2015 Lancet Infect Dis 15:1420-8;Brehony et al. 2016 Vaccine 34:4690-7;Rodrigues et al. 2018 Emerg Infect Dis 24:673-682;Cayrou et al. 2018 PLoS One 13:e0197186;Rodrigues et al. 2018 Wellcome Open Res 3:151;Wanford et al. 2020 Microb Genom 6: ;Spinsanti et al. 2021 PLoS Pathog 17:e1009461
21144	M11 240594	UK [England]	2011	invasive (unspecified/other)		3	6	9	5	9	6	9	41	ST-41/44 complex	Hill et al. 2015 Lancet Infect Dis 15:1420-8;Brehony et al. 2016 Vaccine 34:4690-7;Rodrigues et al. 2018 Emerg Infect Dis 24:673-682;Cayrou et al. 2018 PLoS One 13:e0197186;Rodrigues et al. 2018 Wellcome Open Res 3:151;Wanford et al. 2020 Microb Genom 6: ;Spinsanti et al. 2021 PLoS Pathog 17:e1009461;Earle et al. 2021 PLoS Pathog 17:e1009992
21148	M11 240599	UK [England]	2011	invasive (unspecified/other)		12	5	18	9	11	9	17	1655	ST-23 complex	Hill et al. 2015 Lancet Infect Dis 15:1420-8;Brehony et al. 2016 Vaccine 34:4690-7;Rodrigues et al. 2018 Emerg Infect Dis 24:673-682;Cayrou et al. 2018 PLoS One 13:e0197186;Rodrigues et al. 2018 Wellcome Open Res 3:151;Wanford et al. 2020 Microb Genom 6: ;Spinsanti et al. 2021 PLoS Pathog 17:e1009461
21151	M11 240657	UK [England]	2011	invasive (unspecified/other)		10	5	18	9	11	9	17	23	ST-23 complex	Hill et al. 2015 Lancet Infect Dis 15:1420-8;Brehony et al. 2016 Vaccine 34:4690-7;Rodrigues et al. 2018 Emerg Infect Dis 24:673-682;Cayrou et al. 2018 PLoS One 13:e0197186;Rodrigues et al. 2018 Wellcome Open Res 3:151;Wanford et al. 2020 Microb Genom 6: ;Spinsanti et al. 2021 PLoS Pathog 17:e1009461
21152	M11 240707	UK [England]	2011	invasive (unspecified/other)		9	20	9	9	9	6	2	1097	ST-41/44 complex	Hill et al. 2015 Lancet Infect Dis 15:1420-8;Brehony et al. 2016 Vaccine 34:4690-7;Rodrigues et al. 2018 Emerg Infect Dis 24:673-682;Cayrou et al. 2018 PLoS One 13:e0197186;Rodrigues et al. 2018 Wellcome Open Res 3:151;Wanford et al. 2020 Microb Genom 6: ;Spinsanti et al. 2021 PLoS Pathog 17:e1009461;Earle et al. 2021 PLoS Pathog 17:e1009992
21153	M11 240710	UK [England]	2011	invasive (unspecified/other)		12	5	18	9	11	9	17	1655	ST-23 complex	Hill et al. 2015 Lancet Infect Dis 15:1420-8;Brehony et al. 2016 Vaccine 34:4690-7;Rodrigues et al. 2018 Emerg Infect Dis 24:673-682;Cayrou et al. 2018 PLoS One 13:e0197186;Rodrigues et al. 2018 Wellcome Open Res 3:151;Wanford et al. 2020 Microb Genom 6: ;Spinsanti et al. 2021 PLoS Pathog 17:e1009461
21154	M11 240712	UK [Wales]	2011	invasive (unspecified/other)		9	6	9	11	9	6	9	5906	ST-41/44 complex	Hill et al. 2015 Lancet Infect Dis 15:1420-8;Brehony et al. 2016 Vaccine 34:4690-7;Rodrigues et al. 2018 Emerg Infect Dis 24:673-682;Cayrou et al. 2018 PLoS One 13:e0197186;Rodrigues et al. 2018 Wellcome Open Res 3:151;Wanford et al. 2020 Microb Genom 6: ;Spinsanti et al. 2021 PLoS Pathog 17:e1009461;Earle et al. 2021 PLoS Pathog 17:e1009992
21157	M11 240717	UK [Northern Ireland]	2011	invasive (unspecified/other)		12	5	18	9	11	9	17	1655	ST-23 complex	Brehony et al. 2016 Vaccine 34:4690-7;Rodrigues et al. 2018 Emerg Infect Dis 24:673-682;Cayrou et al. 2018 PLoS One 13:e0197186;Rodrigues et al. 2018 Wellcome Open Res 3:151;Wanford et al. 2020 Microb Genom 6: ;Spinsanti et al. 2021 PLoS Pathog 17:e1009461
21158	M11 240719	UK [England]	2011	invasive (unspecified/other)		10	5	314	9	11	9	17	3582	ST-23 complex	Hill et al. 2015 Lancet Infect Dis 15:1420-8;Brehony et al. 2016 Vaccine 34:4690-7;Rodrigues et al. 2018 Emerg Infect Dis 24:673-682;Cayrou et al. 2018 PLoS One 13:e0197186;Rodrigues et al. 2018 Wellcome Open Res 3:151;Wanford et al. 2020 Microb Genom 6: ;Spinsanti et al. 2021 PLoS Pathog 17:e1009461
21159	M11 240721	UK [England]	2011	invasive (unspecified/other)		3	6	9	5	9	6	9	41	ST-41/44 complex	Hill et al. 2015 Lancet Infect Dis 15:1420-8;Brehony et al. 2016 Vaccine 34:4690-7;Rodrigues et al. 2018 Emerg Infect Dis 24:673-682;Cayrou et al. 2018 PLoS One 13:e0197186;Rodrigues et al. 2018 Wellcome Open Res 3:151;Wanford et al. 2020 Microb Genom 6: ;Spinsanti et al. 2021 PLoS Pathog 17:e1009461;Earle et al. 2021 PLoS Pathog 17:e1009992
21161	M11 240724	UK [England]	2011	invasive (unspecified/other)		3	206	9	5	9	6	9	5357	ST-41/44 complex	Hill et al. 2015 Lancet Infect Dis 15:1420-8;Brehony et al. 2016 Vaccine 34:4690-7;Rodrigues et al. 2018 Emerg Infect Dis 24:673-682;Cayrou et al. 2018 PLoS One 13:e0197186;Rodrigues et al. 2018 Wellcome Open Res 3:151;Wanford et al. 2020 Microb Genom 6: ;Spinsanti et al. 2021 PLoS Pathog 17:e1009461;Earle et al. 2021 PLoS Pathog 17:e1009992
21163	M11 240726	UK [England]	2011	invasive (unspecified/other)		2	3	4	3	8	4	6	11	ST-11 complex	Lucidarme et al. 2015 J Infect 71:544-52;Hill et al. 2015 Lancet Infect Dis 15:1420-8;Brehony et al. 2016 Vaccine 34:4690-7;Rodrigues et al. 2018 Emerg Infect Dis 24:673-682;Cayrou et al. 2018 PLoS One 13:e0197186;Rodrigues et al. 2018 Wellcome Open Res 3:151;Green et al. 2019 J Infect Dis 220:1109-1117;Wanford et al. 2020 Microb Genom 6: ;Spinsanti et al. 2021 PLoS Pathog 17:e1009461
21165	M11 240728	UK [England]	2011	invasive (unspecified/other)		9	20	9	629	9	6	2	9889	ST-41/44 complex	Hill et al. 2015 Lancet Infect Dis 15:1420-8;Brehony et al. 2016 Vaccine 34:4690-7;Rodrigues et al. 2018 Emerg Infect Dis 24:673-682;Cayrou et al. 2018 PLoS One 13:e0197186;Rodrigues et al. 2018 Wellcome Open Res 3:151;Wanford et al. 2020 Microb Genom 6: ;Spinsanti et al. 2021 PLoS Pathog 17:e1009461;Earle et al. 2021 PLoS Pathog 17:e1009992
21167	M11 240731	UK [England]	2011	invasive (unspecified/other)		12	5	18	9	11	9	17	1655	ST-23 complex	Hill et al. 2015 Lancet Infect Dis 15:1420-8;Brehony et al. 2016 Vaccine 34:4690-7;Rodrigues et al. 2018 Emerg Infect Dis 24:673-682;Cayrou et al. 2018 PLoS One 13:e0197186;Rodrigues et al. 2018 Wellcome Open Res 3:151;Wanford et al. 2020 Microb Genom 6: ;Spinsanti et al. 2021 PLoS Pathog 17:e1009461
21169	M11 240734	UK [England]	2011	invasive (unspecified/other)		10	5	18	9	11	9	17	23	ST-23 complex	Hill et al. 2015 Lancet Infect Dis 15:1420-8;Brehony et al. 2016 Vaccine 34:4690-7;Rodrigues et al. 2018 Emerg Infect Dis 24:673-682;Cayrou et al. 2018 PLoS One 13:e0197186;Rodrigues et al. 2018 Wellcome Open Res 3:151;Wanford et al. 2020 Microb Genom 6: ;Spinsanti et al. 2021 PLoS Pathog 17:e1009461
21172	M11 240737	UK [Wales]	2011	invasive (unspecified/other)		12	5	18	9	11	9	17	1655	ST-23 complex	Hill et al. 2015 Lancet Infect Dis 15:1420-8;Brehony et al. 2016 Vaccine 34:4690-7;Rodrigues et al. 2018 Emerg Infect Dis 24:673-682;Cayrou et al. 2018 PLoS One 13:e0197186;Rodrigues et al. 2018 Wellcome Open Res 3:151;Wanford et al. 2020 Microb Genom 6: ;Spinsanti et al. 2021 PLoS Pathog 17:e1009461
21176	M11 240742	UK [England]	2011	invasive (unspecified/other)		4	10	11	18	6	10	12	35	ST-35 complex	Hill et al. 2015 Lancet Infect Dis 15:1420-8;Brehony et al. 2016 Vaccine 34:4690-7;Rodrigues et al. 2018 Emerg Infect Dis 24:673-682;Cayrou et al. 2018 PLoS One 13:e0197186;Rodrigues et al. 2018 Wellcome Open Res 3:151;Wanford et al. 2020 Microb Genom 6: ;Spinsanti et al. 2021 PLoS Pathog 17:e1009461
21177	M11 240743	UK [England]	2011	invasive (unspecified/other)		1	5	13	53	26	41	3	162	ST-162 complex	Hill et al. 2015 Lancet Infect Dis 15:1420-8;Brehony et al. 2016 Vaccine 34:4690-7;Rodrigues et al. 2018 Emerg Infect Dis 24:673-682;Cayrou et al. 2018 PLoS One 13:e0197186;Rodrigues et al. 2018 Wellcome Open Res 3:151;Wanford et al. 2020 Microb Genom 6: ;Spinsanti et al. 2021 PLoS Pathog 17:e1009461
21179	M11 240749	UK [England]	2011	invasive (unspecified/other)		8	10	77	4	6	3	8	749	ST-32 complex	Hill et al. 2015 Lancet Infect Dis 15:1420-8;Brehony et al. 2016 Vaccine 34:4690-7;Rodrigues et al. 2018 Emerg Infect Dis 24:673-682;Cayrou et al. 2018 PLoS One 13:e0197186;Rodrigues et al. 2018 Wellcome Open Res 3:151;Wanford et al. 2020 Microb Genom 6: ;Spinsanti et al. 2021 PLoS Pathog 17:e1009461
21183	M11 240765	UK [England]	2011	invasive (unspecified/other)		12	5	18	9	11	9	17	1655	ST-23 complex	Hill et al. 2015 Lancet Infect Dis 15:1420-8;Brehony et al. 2016 Vaccine 34:4690-7;Rodrigues et al. 2018 Emerg Infect Dis 24:673-682;Cayrou et al. 2018 PLoS One 13:e0197186;Rodrigues et al. 2018 Wellcome Open Res 3:151;Wanford et al. 2020 Microb Genom 6: ;Spinsanti et al. 2021 PLoS Pathog 17:e1009461
21184	M11 240766	UK [England]	2011	invasive (unspecified/other)		3	6	9	5	26	6	9	8054	ST-41/44 complex	Hill et al. 2015 Lancet Infect Dis 15:1420-8;Brehony et al. 2016 Vaccine 34:4690-7;Rodrigues et al. 2018 Emerg Infect Dis 24:673-682;Cayrou et al. 2018 PLoS One 13:e0197186;Rodrigues et al. 2018 Wellcome Open Res 3:151;Wanford et al. 2020 Microb Genom 6: ;Spinsanti et al. 2021 PLoS Pathog 17:e1009461;Earle et al. 2021 PLoS Pathog 17:e1009992
21187	M11 240772	UK [England]	2011	invasive (unspecified/other)		12	5	18	9	11	9	17	1655	ST-23 complex	Hill et al. 2015 Lancet Infect Dis 15:1420-8;Brehony et al. 2016 Vaccine 34:4690-7;Rodrigues et al. 2018 Emerg Infect Dis 24:673-682;Cayrou et al. 2018 PLoS One 13:e0197186;Rodrigues et al. 2018 Wellcome Open Res 3:151;Wanford et al. 2020 Microb Genom 6: ;Spinsanti et al. 2021 PLoS Pathog 17:e1009461
21188	M11 240773	UK [England]	2011	invasive (unspecified/other)		3	6	9	5	9	6	9	41	ST-41/44 complex	Hill et al. 2015 Lancet Infect Dis 15:1420-8;Brehony et al. 2016 Vaccine 34:4690-7;Rodrigues et al. 2018 Emerg Infect Dis 24:673-682;Cayrou et al. 2018 PLoS One 13:e0197186;Rodrigues et al. 2018 Wellcome Open Res 3:151;Wanford et al. 2020 Microb Genom 6: ;Spinsanti et al. 2021 PLoS Pathog 17:e1009461;Earle et al. 2021 PLoS Pathog 17:e1009992
21192	M11 240779	UK [England]	2011	invasive (unspecified/other)		12	286	18	9	11	9	17	6463	ST-23 complex	Hill et al. 2015 Lancet Infect Dis 15:1420-8;Brehony et al. 2016 Vaccine 34:4690-7;Rodrigues et al. 2018 Emerg Infect Dis 24:673-682;Cayrou et al. 2018 PLoS One 13:e0197186;Rodrigues et al. 2018 Wellcome Open Res 3:151;Wanford et al. 2020 Microb Genom 6: ;Spinsanti et al. 2021 PLoS Pathog 17:e1009461
21196	M11 240785	UK [England]	2011	invasive (unspecified/other)		2	3	4	3	8	4	6	11	ST-11 complex	Lucidarme et al. 2015 J Infect 71:544-52;Hill et al. 2015 Lancet Infect Dis 15:1420-8;Brehony et al. 2016 Vaccine 34:4690-7;Lucidarme et al. 2017 J Infect 75:95-103;Rodrigues et al. 2018 Emerg Infect Dis 24:673-682;Cayrou et al. 2018 PLoS One 13:e0197186;Rodrigues et al. 2018 Wellcome Open Res 3:151;Wanford et al. 2020 Microb Genom 6: ;Spinsanti et al. 2021 PLoS Pathog 17:e1009461
21199	M11 240789	UK [England]	2011	invasive (unspecified/other)		8	4	6	17	5	18	2	103	ST-103 complex	Hill et al. 2015 Lancet Infect Dis 15:1420-8;Brehony et al. 2016 Vaccine 34:4690-7;Rodrigues et al. 2018 Emerg Infect Dis 24:673-682;Cayrou et al. 2018 PLoS One 13:e0197186;Rodrigues et al. 2018 Wellcome Open Res 3:151;Wanford et al. 2020 Microb Genom 6: ;Spinsanti et al. 2021 PLoS Pathog 17:e1009461
21201	M11 240793	UK [England]	2011	invasive (unspecified/other)		10	5	18	9	11	9	17	23	ST-23 complex	Hill et al. 2015 Lancet Infect Dis 15:1420-8;Brehony et al. 2016 Vaccine 34:4690-7;Rodrigues et al. 2018 Emerg Infect Dis 24:673-682;Cayrou et al. 2018 PLoS One 13:e0197186;Rodrigues et al. 2018 Wellcome Open Res 3:151;Wanford et al. 2020 Microb Genom 6: ;Spinsanti et al. 2021 PLoS Pathog 17:e1009461
21203	M11 240798	UK [Wales]	2011	invasive (unspecified/other)		2	3	4	3	8	4	6	11	ST-11 complex	Lucidarme et al. 2015 J Infect 71:544-52;Hill et al. 2015 Lancet Infect Dis 15:1420-8;Brehony et al. 2016 Vaccine 34:4690-7;Rodrigues et al. 2018 Emerg Infect Dis 24:673-682;Cayrou et al. 2018 PLoS One 13:e0197186;Rodrigues et al. 2018 Wellcome Open Res 3:151;Green et al. 2019 J Infect Dis 220:1109-1117;Wanford et al. 2020 Microb Genom 6: ;Spinsanti et al. 2021 PLoS Pathog 17:e1009461
21204	M11 240799	UK [England]	2011	invasive (unspecified/other)		8	10	5	4	6	3	8	33	ST-32 complex	Hill et al. 2015 Lancet Infect Dis 15:1420-8;Brehony et al. 2016 Vaccine 34:4690-7;Rodrigues et al. 2018 Emerg Infect Dis 24:673-682;Cayrou et al. 2018 PLoS One 13:e0197186;Rodrigues et al. 2018 Wellcome Open Res 3:151;Wanford et al. 2020 Microb Genom 6: ;Spinsanti et al. 2021 PLoS Pathog 17:e1009461
21206	M11 240802	UK [England]	2011	invasive (unspecified/other)		2	3	4	3	8	4	6	11	ST-11 complex	Lucidarme et al. 2015 J Infect 71:544-52;Hill et al. 2015 Lancet Infect Dis 15:1420-8;Brehony et al. 2016 Vaccine 34:4690-7;Rodrigues et al. 2018 Emerg Infect Dis 24:673-682;Cayrou et al. 2018 PLoS One 13:e0197186;Rodrigues et al. 2018 Wellcome Open Res 3:151;Green et al. 2019 J Infect Dis 220:1109-1117;Wanford et al. 2020 Microb Genom 6: ;Spinsanti et al. 2021 PLoS Pathog 17:e1009461
21208	M11 240941	UK [England]	2011	invasive (unspecified/other)		2	3	4	3	8	4	6	11	ST-11 complex	Lucidarme et al. 2015 J Infect 71:544-52;Hill et al. 2015 Lancet Infect Dis 15:1420-8;Brehony et al. 2016 Vaccine 34:4690-7;Lucidarme et al. 2017 J Infect 75:95-103;Rodrigues et al. 2018 Emerg Infect Dis 24:673-682;Cayrou et al. 2018 PLoS One 13:e0197186;Rodrigues et al. 2018 Wellcome Open Res 3:151;Wanford et al. 2020 Microb Genom 6: ;Spinsanti et al. 2021 PLoS Pathog 17:e1009461
21210	M11 240945	UK [England]	2011	invasive (unspecified/other)		3	6	19	5	3	6	9	340	ST-41/44 complex	Hill et al. 2015 Lancet Infect Dis 15:1420-8;Brehony et al. 2016 Vaccine 34:4690-7;Rodrigues et al. 2018 Emerg Infect Dis 24:673-682;Cayrou et al. 2018 PLoS One 13:e0197186;Rodrigues et al. 2018 Wellcome Open Res 3:151;Wanford et al. 2020 Microb Genom 6: ;Spinsanti et al. 2021 PLoS Pathog 17:e1009461;Earle et al. 2021 PLoS Pathog 17:e1009992
21213	M11 240949	UK [England]	2011	invasive (unspecified/other)		3	6	9	5	9	6	9	41	ST-41/44 complex	Hill et al. 2015 Lancet Infect Dis 15:1420-8;Brehony et al. 2016 Vaccine 34:4690-7;Rodrigues et al. 2018 Emerg Infect Dis 24:673-682;Cayrou et al. 2018 PLoS One 13:e0197186;Rodrigues et al. 2018 Wellcome Open Res 3:151;Wanford et al. 2020 Microb Genom 6: ;Spinsanti et al. 2021 PLoS Pathog 17:e1009461;Earle et al. 2021 PLoS Pathog 17:e1009992
21214	M11 240953	UK [Wales]	2011	invasive (unspecified/other)		2	3	4	3	8	4	6	11	ST-11 complex	Lucidarme et al. 2015 J Infect 71:544-52;Hill et al. 2015 Lancet Infect Dis 15:1420-8;Brehony et al. 2016 Vaccine 34:4690-7;Rodrigues et al. 2018 Emerg Infect Dis 24:673-682;Cayrou et al. 2018 PLoS One 13:e0197186;Rodrigues et al. 2018 Wellcome Open Res 3:151;Green et al. 2019 J Infect Dis 220:1109-1117;Wanford et al. 2020 Microb Genom 6: ;Spinsanti et al. 2021 PLoS Pathog 17:e1009461
21216	M11 240975	UK [England]	2011	invasive (unspecified/other)		2	3	4	3	8	4	6	11	ST-11 complex	Hill et al. 2015 Lancet Infect Dis 15:1420-8;Brehony et al. 2016 Vaccine 34:4690-7;Rodrigues et al. 2018 Emerg Infect Dis 24:673-682;Cayrou et al. 2018 PLoS One 13:e0197186;Rodrigues et al. 2018 Wellcome Open Res 3:151;Green et al. 2019 J Infect Dis 220:1109-1117;Wanford et al. 2020 Microb Genom 6: ;Spinsanti et al. 2021 PLoS Pathog 17:e1009461
21219	M11 240978	UK [England]	2011	invasive (unspecified/other)		4	10	15	7	8	11	1	13	ST-269 complex	Hill et al. 2015 Lancet Infect Dis 15:1420-8;Brehony et al. 2016 Vaccine 34:4690-7;Rodrigues et al. 2018 Emerg Infect Dis 24:673-682;Cayrou et al. 2018 PLoS One 13:e0197186;Rodrigues et al. 2018 Wellcome Open Res 3:151;Wanford et al. 2020 Microb Genom 6: ;Spinsanti et al. 2021 PLoS Pathog 17:e1009461
21223	M11 240982	UK [Northern Ireland]	2011	invasive (unspecified/other)		12	5	18	9	11	9	17	1655	ST-23 complex	Brehony et al. 2016 Vaccine 34:4690-7;Rodrigues et al. 2018 Emerg Infect Dis 24:673-682;Cayrou et al. 2018 PLoS One 13:e0197186;Rodrigues et al. 2018 Wellcome Open Res 3:151;Wanford et al. 2020 Microb Genom 6: ;Spinsanti et al. 2021 PLoS Pathog 17:e1009461
21225	M11 240984	UK [England]	2011	invasive (unspecified/other)		4	10	5	4	6	3	8	32	ST-32 complex	Hill et al. 2015 Lancet Infect Dis 15:1420-8;Brehony et al. 2016 Vaccine 34:4690-7;Rodrigues et al. 2018 Emerg Infect Dis 24:673-682;Cayrou et al. 2018 PLoS One 13:e0197186;Rodrigues et al. 2018 Wellcome Open Res 3:151;Wanford et al. 2020 Microb Genom 6: ;Spinsanti et al. 2021 PLoS Pathog 17:e1009461
21227	M11 240987	UK [England]	2011	invasive (unspecified/other)		10	5	18	9	11	9	17	23	ST-23 complex	Hill et al. 2015 Lancet Infect Dis 15:1420-8;Brehony et al. 2016 Vaccine 34:4690-7;Rodrigues et al. 2018 Emerg Infect Dis 24:673-682;Cayrou et al. 2018 PLoS One 13:e0197186;Rodrigues et al. 2018 Wellcome Open Res 3:151;Wanford et al. 2020 Microb Genom 6: ;Spinsanti et al. 2021 PLoS Pathog 17:e1009461
21229	M11 240991	UK [England]	2011	invasive (unspecified/other)		12	5	18	9	11	9	17	1655	ST-23 complex	Hill et al. 2015 Lancet Infect Dis 15:1420-8;Brehony et al. 2016 Vaccine 34:4690-7;Rodrigues et al. 2018 Emerg Infect Dis 24:673-682;Cayrou et al. 2018 PLoS One 13:e0197186;Rodrigues et al. 2018 Wellcome Open Res 3:151;Wanford et al. 2020 Microb Genom 6: ;Spinsanti et al. 2021 PLoS Pathog 17:e1009461
21232	M11 240994	UK [England]	2011	invasive (unspecified/other)		2	3	4	3	8	4	6	11	ST-11 complex	Lucidarme et al. 2015 J Infect 71:544-52;Hill et al. 2015 Lancet Infect Dis 15:1420-8;Brehony et al. 2016 Vaccine 34:4690-7;Lucidarme et al. 2017 J Infect 75:95-103;Rodrigues et al. 2018 Emerg Infect Dis 24:673-682;Cayrou et al. 2018 PLoS One 13:e0197186;Rodrigues et al. 2018 Wellcome Open Res 3:151;Wanford et al. 2020 Microb Genom 6: ;Spinsanti et al. 2021 PLoS Pathog 17:e1009461
21234	M11 241013	UK [England]	2011	invasive (unspecified/other)		3	6	9	5	9	6	9	41	ST-41/44 complex	Hill et al. 2015 Lancet Infect Dis 15:1420-8;Brehony et al. 2016 Vaccine 34:4690-7;Rodrigues et al. 2018 Emerg Infect Dis 24:673-682;Cayrou et al. 2018 PLoS One 13:e0197186;Rodrigues et al. 2018 Wellcome Open Res 3:151;Wanford et al. 2020 Microb Genom 6: ;Spinsanti et al. 2021 PLoS Pathog 17:e1009461;Earle et al. 2021 PLoS Pathog 17:e1009992
21235	M11 241014	UK [England]	2011	invasive (unspecified/other)		3	6	9	5	9	6	9	41	ST-41/44 complex	Hill et al. 2015 Lancet Infect Dis 15:1420-8;Brehony et al. 2016 Vaccine 34:4690-7;Rodrigues et al. 2018 Emerg Infect Dis 24:673-682;Cayrou et al. 2018 PLoS One 13:e0197186;Rodrigues et al. 2018 Wellcome Open Res 3:151;Wanford et al. 2020 Microb Genom 6: ;Spinsanti et al. 2021 PLoS Pathog 17:e1009461;Earle et al. 2021 PLoS Pathog 17:e1009992
21236	M11 241015	UK [England]	2011	invasive (unspecified/other)		3	6	9	5	9	6	9	41	ST-41/44 complex	Hill et al. 2015 Lancet Infect Dis 15:1420-8;Brehony et al. 2016 Vaccine 34:4690-7;Rodrigues et al. 2018 Emerg Infect Dis 24:673-682;Cayrou et al. 2018 PLoS One 13:e0197186;Rodrigues et al. 2018 Wellcome Open Res 3:151;Wanford et al. 2020 Microb Genom 6: ;Spinsanti et al. 2021 PLoS Pathog 17:e1009461;Earle et al. 2021 PLoS Pathog 17:e1009992
21238	M11 241018	UK [Wales]	2011	invasive (unspecified/other)		3	6	34	5	11	6	9	1194	ST-41/44 complex	Hill et al. 2015 Lancet Infect Dis 15:1420-8;Brehony et al. 2016 Vaccine 34:4690-7;Rodrigues et al. 2018 Emerg Infect Dis 24:673-682;Cayrou et al. 2018 PLoS One 13:e0197186;Rodrigues et al. 2018 Wellcome Open Res 3:151;Wanford et al. 2020 Microb Genom 6: ;Spinsanti et al. 2021 PLoS Pathog 17:e1009461;Earle et al. 2021 PLoS Pathog 17:e1009992
21243	M11 241026	UK [England]	2011	invasive (unspecified/other)		626	25	1	17	21	26	49	10268	ST-1157 complex	Hill et al. 2015 Lancet Infect Dis 15:1420-8;Brehony et al. 2016 Vaccine 34:4690-7;Rodrigues et al. 2018 Emerg Infect Dis 24:673-682;Cayrou et al. 2018 PLoS One 13:e0197186;Rodrigues et al. 2018 Wellcome Open Res 3:151;Wanford et al. 2020 Microb Genom 6: ;Spinsanti et al. 2021 PLoS Pathog 17:e1009461
21245	M11 241028	UK [England]	2011	invasive (unspecified/other)		3	6	9	5	9	6	9	41	ST-41/44 complex	Hill et al. 2015 Lancet Infect Dis 15:1420-8;Brehony et al. 2016 Vaccine 34:4690-7;Rodrigues et al. 2018 Emerg Infect Dis 24:673-682;Cayrou et al. 2018 PLoS One 13:e0197186;Rodrigues et al. 2018 Wellcome Open Res 3:151;Wanford et al. 2020 Microb Genom 6: ;Spinsanti et al. 2021 PLoS Pathog 17:e1009461;Earle et al. 2021 PLoS Pathog 17:e1009992
21247	M11 241032	UK [England]	2011	invasive (unspecified/other)		3	6	9	5	8	6	9	485	ST-41/44 complex	Hill et al. 2015 Lancet Infect Dis 15:1420-8;Brehony et al. 2016 Vaccine 34:4690-7;Rodrigues et al. 2018 Emerg Infect Dis 24:673-682;Cayrou et al. 2018 PLoS One 13:e0197186;Rodrigues et al. 2018 Wellcome Open Res 3:151;Wanford et al. 2020 Microb Genom 6: ;Spinsanti et al. 2021 PLoS Pathog 17:e1009461;Earle et al. 2021 PLoS Pathog 17:e1009992
21248	M11 241033	UK [England]	2011	invasive (unspecified/other)		4	10	15	9	8	11	9	269	ST-269 complex	Hill et al. 2015 Lancet Infect Dis 15:1420-8;Brehony et al. 2016 Vaccine 34:4690-7;Rodrigues et al. 2018 Emerg Infect Dis 24:673-682;Cayrou et al. 2018 PLoS One 13:e0197186;Rodrigues et al. 2018 Wellcome Open Res 3:151;Wanford et al. 2020 Microb Genom 6: ;Spinsanti et al. 2021 PLoS Pathog 17:e1009461
21249	M11 241034	UK [England]	2011	invasive (unspecified/other)		42	26	46	24	2	20	17	282	ST-282 complex	Hill et al. 2015 Lancet Infect Dis 15:1420-8;Brehony et al. 2016 Vaccine 34:4690-7;Rodrigues et al. 2018 Emerg Infect Dis 24:673-682;Cayrou et al. 2018 PLoS One 13:e0197186;Rodrigues et al. 2018 Wellcome Open Res 3:151;Wanford et al. 2020 Microb Genom 6: ;Spinsanti et al. 2021 PLoS Pathog 17:e1009461
21250	M11 241035	UK [England]	2011	invasive (unspecified/other)		12	5	18	9	11	9	17	1655	ST-23 complex	Hill et al. 2015 Lancet Infect Dis 15:1420-8;Brehony et al. 2016 Vaccine 34:4690-7;Rodrigues et al. 2018 Emerg Infect Dis 24:673-682;Cayrou et al. 2018 PLoS One 13:e0197186;Rodrigues et al. 2018 Wellcome Open Res 3:151;Wanford et al. 2020 Microb Genom 6: ;Spinsanti et al. 2021 PLoS Pathog 17:e1009461
21251	M11 241036	UK [Wales]	2011	invasive (unspecified/other)		4	10	15	9	8	11	9	269	ST-269 complex	Hill et al. 2015 Lancet Infect Dis 15:1420-8;Brehony et al. 2016 Vaccine 34:4690-7;Rodrigues et al. 2018 Emerg Infect Dis 24:673-682;Cayrou et al. 2018 PLoS One 13:e0197186;Rodrigues et al. 2018 Wellcome Open Res 3:151;Wanford et al. 2020 Microb Genom 6: ;Spinsanti et al. 2021 PLoS Pathog 17:e1009461
21252	M11 241037	UK [England]	2011	invasive (unspecified/other)		8	25	7	17	21	26	49	1157	ST-1157 complex	Hill et al. 2015 Lancet Infect Dis 15:1420-8;Brehony et al. 2016 Vaccine 34:4690-7;Rodrigues et al. 2018 Emerg Infect Dis 24:673-682;Cayrou et al. 2018 PLoS One 13:e0197186;Rodrigues et al. 2018 Wellcome Open Res 3:151;Wanford et al. 2020 Microb Genom 6: ;Spinsanti et al. 2021 PLoS Pathog 17:e1009461
21253	M11 241039	UK [England]	2011	invasive (unspecified/other)		2	3	4	3	8	4	6	11	ST-11 complex	Lucidarme et al. 2015 J Infect 71:544-52;Hill et al. 2015 Lancet Infect Dis 15:1420-8;Brehony et al. 2016 Vaccine 34:4690-7;Lucidarme et al. 2017 J Infect 75:95-103;Rodrigues et al. 2018 Emerg Infect Dis 24:673-682;Cayrou et al. 2018 PLoS One 13:e0197186;Rodrigues et al. 2018 Wellcome Open Res 3:151;Wanford et al. 2020 Microb Genom 6: ;Spinsanti et al. 2021 PLoS Pathog 17:e1009461
21254	M11 241040	UK [England]	2011	invasive (unspecified/other)		8	6	9	5	106	18	9	10269	ST-41/44 complex	Hill et al. 2015 Lancet Infect Dis 15:1420-8;Brehony et al. 2016 Vaccine 34:4690-7;Rodrigues et al. 2018 Emerg Infect Dis 24:673-682;Cayrou et al. 2018 PLoS One 13:e0197186;Rodrigues et al. 2018 Wellcome Open Res 3:151;Wanford et al. 2020 Microb Genom 6: ;Spinsanti et al. 2021 PLoS Pathog 17:e1009461;Earle et al. 2021 PLoS Pathog 17:e1009992
21255	M11 241042	UK [England]	2011	invasive (unspecified/other)		12	5	18	9	11	9	17	1655	ST-23 complex	Hill et al. 2015 Lancet Infect Dis 15:1420-8;Brehony et al. 2016 Vaccine 34:4690-7;Rodrigues et al. 2018 Emerg Infect Dis 24:673-682;Cayrou et al. 2018 PLoS One 13:e0197186;Rodrigues et al. 2018 Wellcome Open Res 3:151;Wanford et al. 2020 Microb Genom 6: ;Spinsanti et al. 2021 PLoS Pathog 17:e1009461
21256	M11 241043	UK [England]	2011	invasive (unspecified/other)		2	3	4	3	8	4	6	11	ST-11 complex	Lucidarme et al. 2015 J Infect 71:544-52;Hill et al. 2015 Lancet Infect Dis 15:1420-8;Brehony et al. 2016 Vaccine 34:4690-7;Lucidarme et al. 2017 J Infect 75:95-103;Rodrigues et al. 2018 Emerg Infect Dis 24:673-682;Cayrou et al. 2018 PLoS One 13:e0197186;Rodrigues et al. 2018 Wellcome Open Res 3:151;Wanford et al. 2020 Microb Genom 6: ;Spinsanti et al. 2021 PLoS Pathog 17:e1009461
21258	M11 241046	UK [Northern Ireland]	2011	invasive (unspecified/other)		3	6	1	5	11	6	9	10270	ST-41/44 complex	Brehony et al. 2016 Vaccine 34:4690-7;Rodrigues et al. 2018 Emerg Infect Dis 24:673-682;Cayrou et al. 2018 PLoS One 13:e0197186;Rodrigues et al. 2018 Wellcome Open Res 3:151;Wanford et al. 2020 Microb Genom 6: ;Spinsanti et al. 2021 PLoS Pathog 17:e1009461;Earle et al. 2021 PLoS Pathog 17:e1009992
21259	M11 241047	UK [England]	2011	invasive (unspecified/other)		12	5	18	9	11	9	17	1655	ST-23 complex	Hill et al. 2015 Lancet Infect Dis 15:1420-8;Brehony et al. 2016 Vaccine 34:4690-7;Rodrigues et al. 2018 Emerg Infect Dis 24:673-682;Cayrou et al. 2018 PLoS One 13:e0197186;Rodrigues et al. 2018 Wellcome Open Res 3:151;Wanford et al. 2020 Microb Genom 6: ;Spinsanti et al. 2021 PLoS Pathog 17:e1009461
21260	M11 241048	UK [England]	2011	invasive (unspecified/other)		4	10	2	5	38	11	9	275	ST-269 complex	Hill et al. 2015 Lancet Infect Dis 15:1420-8;Brehony et al. 2016 Vaccine 34:4690-7;Rodrigues et al. 2018 Emerg Infect Dis 24:673-682;Cayrou et al. 2018 PLoS One 13:e0197186;Rodrigues et al. 2018 Wellcome Open Res 3:151;Wanford et al. 2020 Microb Genom 6: ;Spinsanti et al. 2021 PLoS Pathog 17:e1009461
21261	M11 241050	UK [England]	2011	invasive (unspecified/other)		3	6	34	5	11	6	9	1194	ST-41/44 complex	Hill et al. 2015 Lancet Infect Dis 15:1420-8;Brehony et al. 2016 Vaccine 34:4690-7;Rodrigues et al. 2018 Emerg Infect Dis 24:673-682;Cayrou et al. 2018 PLoS One 13:e0197186;Rodrigues et al. 2018 Wellcome Open Res 3:151;Wanford et al. 2020 Microb Genom 6: ;Spinsanti et al. 2021 PLoS Pathog 17:e1009461;Earle et al. 2021 PLoS Pathog 17:e1009992
21262	M11 241051	UK [England]	2011	invasive (unspecified/other)		10	5	18	9	11	9	17	23	ST-23 complex	Hill et al. 2015 Lancet Infect Dis 15:1420-8;Brehony et al. 2016 Vaccine 34:4690-7;Rodrigues et al. 2018 Emerg Infect Dis 24:673-682;Cayrou et al. 2018 PLoS One 13:e0197186;Rodrigues et al. 2018 Wellcome Open Res 3:151;Wanford et al. 2020 Microb Genom 6: ;Spinsanti et al. 2021 PLoS Pathog 17:e1009461
21263	M11 241054	UK [England]	2011	invasive (unspecified/other)		3	6	34	5	11	6	9	1194	ST-41/44 complex	Hill et al. 2015 Lancet Infect Dis 15:1420-8;Brehony et al. 2016 Vaccine 34:4690-7;Rodrigues et al. 2018 Emerg Infect Dis 24:673-682;Cayrou et al. 2018 PLoS One 13:e0197186;Rodrigues et al. 2018 Wellcome Open Res 3:151;Wanford et al. 2020 Microb Genom 6: ;Spinsanti et al. 2021 PLoS Pathog 17:e1009461;Earle et al. 2021 PLoS Pathog 17:e1009992
21264	M11 241055	UK [England]	2011	invasive (unspecified/other)		3	6	9	5	9	6	9	41	ST-41/44 complex	Hill et al. 2015 Lancet Infect Dis 15:1420-8;Brehony et al. 2016 Vaccine 34:4690-7;Rodrigues et al. 2018 Emerg Infect Dis 24:673-682;Cayrou et al. 2018 PLoS One 13:e0197186;Rodrigues et al. 2018 Wellcome Open Res 3:151;Wanford et al. 2020 Microb Genom 6: ;Spinsanti et al. 2021 PLoS Pathog 17:e1009461;Earle et al. 2021 PLoS Pathog 17:e1009992
21266	M11 241058	UK [England]	2011	invasive (unspecified/other)		1	5	13	53	26	41	3	162	ST-162 complex	Hill et al. 2015 Lancet Infect Dis 15:1420-8;Brehony et al. 2016 Vaccine 34:4690-7;Rodrigues et al. 2018 Emerg Infect Dis 24:673-682;Cayrou et al. 2018 PLoS One 13:e0197186;Rodrigues et al. 2018 Wellcome Open Res 3:151;Wanford et al. 2020 Microb Genom 6: ;Spinsanti et al. 2021 PLoS Pathog 17:e1009461
21267	M11 241059	UK [England]	2011	invasive (unspecified/other)		8	25	1	17	11	26	49	10271	ST-1157 complex	Hill et al. 2015 Lancet Infect Dis 15:1420-8;Brehony et al. 2016 Vaccine 34:4690-7;Rodrigues et al. 2018 Emerg Infect Dis 24:673-682;Cayrou et al. 2018 PLoS One 13:e0197186;Rodrigues et al. 2018 Wellcome Open Res 3:151;Wanford et al. 2020 Microb Genom 6: ;Spinsanti et al. 2021 PLoS Pathog 17:e1009461
21269	M11 241061	UK [England]	2011	invasive (unspecified/other)		4	10	15	17	8	11	9	1049	ST-269 complex	Hill et al. 2015 Lancet Infect Dis 15:1420-8;Brehony et al. 2016 Vaccine 34:4690-7;Rodrigues et al. 2018 Emerg Infect Dis 24:673-682;Cayrou et al. 2018 PLoS One 13:e0197186;Rodrigues et al. 2018 Wellcome Open Res 3:151;Wanford et al. 2020 Microb Genom 6: ;Spinsanti et al. 2021 PLoS Pathog 17:e1009461
21270	M11 241063	UK [England]	2011	invasive (unspecified/other)		3	6	9	5	9	6	9	41	ST-41/44 complex	Hill et al. 2015 Lancet Infect Dis 15:1420-8;Brehony et al. 2016 Vaccine 34:4690-7;Rodrigues et al. 2018 Emerg Infect Dis 24:673-682;Cayrou et al. 2018 PLoS One 13:e0197186;Rodrigues et al. 2018 Wellcome Open Res 3:151;Wanford et al. 2020 Microb Genom 6: ;Spinsanti et al. 2021 PLoS Pathog 17:e1009461;Earle et al. 2021 PLoS Pathog 17:e1009992
21271	M11 241064	UK [England]	2011	invasive (unspecified/other)		8	5	18	17	11	24	21	3651	ST-22 complex	Hill et al. 2015 Lancet Infect Dis 15:1420-8;Brehony et al. 2016 Vaccine 34:4690-7;Rodrigues et al. 2018 Emerg Infect Dis 24:673-682;Cayrou et al. 2018 PLoS One 13:e0197186;Rodrigues et al. 2018 Wellcome Open Res 3:151;Wanford et al. 2020 Microb Genom 6: ;Spinsanti et al. 2021 PLoS Pathog 17:e1009461
21272	M11 241065	UK [England]	2011	invasive (unspecified/other)		12	5	18	9	11	9	17	1655	ST-23 complex	Hill et al. 2015 Lancet Infect Dis 15:1420-8;Brehony et al. 2016 Vaccine 34:4690-7;Rodrigues et al. 2018 Emerg Infect Dis 24:673-682;Cayrou et al. 2018 PLoS One 13:e0197186;Rodrigues et al. 2018 Wellcome Open Res 3:151;Wanford et al. 2020 Microb Genom 6: ;Spinsanti et al. 2021 PLoS Pathog 17:e1009461
21276	M11 241069	UK [England]	2011	invasive (unspecified/other)		10	5	18	9	11	9	17	23	ST-23 complex	Hill et al. 2015 Lancet Infect Dis 15:1420-8;Brehony et al. 2016 Vaccine 34:4690-7;Rodrigues et al. 2018 Emerg Infect Dis 24:673-682;Cayrou et al. 2018 PLoS One 13:e0197186;Rodrigues et al. 2018 Wellcome Open Res 3:151;Wanford et al. 2020 Microb Genom 6: ;Spinsanti et al. 2021 PLoS Pathog 17:e1009461
21277	M11 241072	UK [England]	2011	invasive (unspecified/other)		3	6	19	7	3	6	5	8988		Hill et al. 2015 Lancet Infect Dis 15:1420-8;Brehony et al. 2016 Vaccine 34:4690-7;Rodrigues et al. 2018 Emerg Infect Dis 24:673-682;Cayrou et al. 2018 PLoS One 13:e0197186;Rodrigues et al. 2018 Wellcome Open Res 3:151;Wanford et al. 2020 Microb Genom 6: ;Spinsanti et al. 2021 PLoS Pathog 17:e1009461;Earle et al. 2021 PLoS Pathog 17:e1009992
21278	M11 241073	UK [England]	2011	invasive (unspecified/other)		3	6	9	5	9	6	9	41	ST-41/44 complex	Hill et al. 2015 Lancet Infect Dis 15:1420-8;Brehony et al. 2016 Vaccine 34:4690-7;Rodrigues et al. 2018 Emerg Infect Dis 24:673-682;Cayrou et al. 2018 PLoS One 13:e0197186;Rodrigues et al. 2018 Wellcome Open Res 3:151;Wanford et al. 2020 Microb Genom 6: ;Spinsanti et al. 2021 PLoS Pathog 17:e1009461;Earle et al. 2021 PLoS Pathog 17:e1009992
21280	M11 241075	UK [Wales]	2011	invasive (unspecified/other)		17	5	19	17	3	26	2	60	ST-60 complex	Hill et al. 2015 Lancet Infect Dis 15:1420-8;Brehony et al. 2016 Vaccine 34:4690-7;Rodrigues et al. 2018 Emerg Infect Dis 24:673-682;Cayrou et al. 2018 PLoS One 13:e0197186;Rodrigues et al. 2018 Wellcome Open Res 3:151;Wanford et al. 2020 Microb Genom 6: ;Spinsanti et al. 2021 PLoS Pathog 17:e1009461
21283	M11 241078	UK [England]	2011	invasive (unspecified/other)		12	5	18	9	11	9	17	1655	ST-23 complex	Hill et al. 2015 Lancet Infect Dis 15:1420-8;Brehony et al. 2016 Vaccine 34:4690-7;Rodrigues et al. 2018 Emerg Infect Dis 24:673-682;Cayrou et al. 2018 PLoS One 13:e0197186;Rodrigues et al. 2018 Wellcome Open Res 3:151;Wanford et al. 2020 Microb Genom 6: ;Spinsanti et al. 2021 PLoS Pathog 17:e1009461
21288	M12 240004	UK [Wales]	2012	invasive (unspecified/other)		2	3	4	3	8	4	6	11	ST-11 complex	Lucidarme et al. 2015 J Infect 71:544-52;Hill et al. 2015 Lancet Infect Dis 15:1420-8;Brehony et al. 2016 Vaccine 34:4690-7;Rodrigues et al. 2018 Emerg Infect Dis 24:673-682;Cayrou et al. 2018 PLoS One 13:e0197186;Rodrigues et al. 2018 Wellcome Open Res 3:151;Green et al. 2019 J Infect Dis 220:1109-1117;Wanford et al. 2020 Microb Genom 6: ;Spinsanti et al. 2021 PLoS Pathog 17:e1009461
21291	M12 240009	UK [England]	2012	invasive (unspecified/other)		3	6	9	5	9	6	9	41	ST-41/44 complex	Hill et al. 2015 Lancet Infect Dis 15:1420-8;Brehony et al. 2016 Vaccine 34:4690-7;Rodrigues et al. 2018 Emerg Infect Dis 24:673-682;Cayrou et al. 2018 PLoS One 13:e0197186;Rodrigues et al. 2018 Wellcome Open Res 3:151;Wanford et al. 2020 Microb Genom 6: ;Spinsanti et al. 2021 PLoS Pathog 17:e1009461;Earle et al. 2021 PLoS Pathog 17:e1009992
21295	M12 240013	UK [England]	2012	invasive (unspecified/other)		12	5	18	9	11	9	17	1655	ST-23 complex	Hill et al. 2015 Lancet Infect Dis 15:1420-8;Brehony et al. 2016 Vaccine 34:4690-7;Rodrigues et al. 2018 Emerg Infect Dis 24:673-682;Cayrou et al. 2018 PLoS One 13:e0197186;Rodrigues et al. 2018 Wellcome Open Res 3:151;Wanford et al. 2020 Microb Genom 6: ;Spinsanti et al. 2021 PLoS Pathog 17:e1009461
21296	M12 240014	UK [England]	2012	invasive (unspecified/other)		9	6	9	9	58	126	9	877	ST-41/44 complex	Hill et al. 2015 Lancet Infect Dis 15:1420-8;Brehony et al. 2016 Vaccine 34:4690-7;Rodrigues et al. 2018 Emerg Infect Dis 24:673-682;Cayrou et al. 2018 PLoS One 13:e0197186;Rodrigues et al. 2018 Wellcome Open Res 3:151;Wanford et al. 2020 Microb Genom 6: ;Spinsanti et al. 2021 PLoS Pathog 17:e1009461;Earle et al. 2021 PLoS Pathog 17:e1009992
21297	M12 240015	UK [England]	2012	invasive (unspecified/other)		4	10	15	9	8	11	9	269	ST-269 complex	Hill et al. 2015 Lancet Infect Dis 15:1420-8;Brehony et al. 2016 Vaccine 34:4690-7;Rodrigues et al. 2018 Emerg Infect Dis 24:673-682;Cayrou et al. 2018 PLoS One 13:e0197186;Rodrigues et al. 2018 Wellcome Open Res 3:151;Wanford et al. 2020 Microb Genom 6: ;Spinsanti et al. 2021 PLoS Pathog 17:e1009461
21298	M12 240016	UK [England]	2012	invasive (unspecified/other)		2	3	4	3	8	4	6	11	ST-11 complex	Lucidarme et al. 2015 J Infect 71:544-52;Hill et al. 2015 Lancet Infect Dis 15:1420-8;Brehony et al. 2016 Vaccine 34:4690-7;Rodrigues et al. 2018 Emerg Infect Dis 24:673-682;Cayrou et al. 2018 PLoS One 13:e0197186;Rodrigues et al. 2018 Wellcome Open Res 3:151;Wanford et al. 2020 Microb Genom 6: ;Spinsanti et al. 2021 PLoS Pathog 17:e1009461
21299	M12 240018	UK [England]	2012	invasive (unspecified/other)		3	6	9	5	11	6	9	154	ST-41/44 complex	Hill et al. 2015 Lancet Infect Dis 15:1420-8;Brehony et al. 2016 Vaccine 34:4690-7;Rodrigues et al. 2018 Emerg Infect Dis 24:673-682;Cayrou et al. 2018 PLoS One 13:e0197186;Rodrigues et al. 2018 Wellcome Open Res 3:151;Wanford et al. 2020 Microb Genom 6: ;Spinsanti et al. 2021 PLoS Pathog 17:e1009461;Earle et al. 2021 PLoS Pathog 17:e1009992
21301	M12 240020	UK [Wales]	2012	invasive (unspecified/other)		3	5	9	5	9	6	9	3754	ST-41/44 complex	Hill et al. 2015 Lancet Infect Dis 15:1420-8;Brehony et al. 2016 Vaccine 34:4690-7;Rodrigues et al. 2018 Emerg Infect Dis 24:673-682;Cayrou et al. 2018 PLoS One 13:e0197186;Rodrigues et al. 2018 Wellcome Open Res 3:151;Wanford et al. 2020 Microb Genom 6: ;Spinsanti et al. 2021 PLoS Pathog 17:e1009461;Earle et al. 2021 PLoS Pathog 17:e1009992
21302	M12 240021	UK [England]	2012	invasive (unspecified/other)		2	3	4	3	8	4	6	11	ST-11 complex	Lucidarme et al. 2015 J Infect 71:544-52;Hill et al. 2015 Lancet Infect Dis 15:1420-8;Brehony et al. 2016 Vaccine 34:4690-7;Rodrigues et al. 2018 Emerg Infect Dis 24:673-682;Cayrou et al. 2018 PLoS One 13:e0197186;Rodrigues et al. 2018 Wellcome Open Res 3:151;Wanford et al. 2020 Microb Genom 6: ;Spinsanti et al. 2021 PLoS Pathog 17:e1009461
21305	M12 240027	UK [England]	2012	invasive (unspecified/other)		2	3	4	3	8	4	6	11	ST-11 complex	Lucidarme et al. 2015 J Infect 71:544-52;Hill et al. 2015 Lancet Infect Dis 15:1420-8;Brehony et al. 2016 Vaccine 34:4690-7;Rodrigues et al. 2018 Emerg Infect Dis 24:673-682;Cayrou et al. 2018 PLoS One 13:e0197186;Rodrigues et al. 2018 Wellcome Open Res 3:151;Wanford et al. 2020 Microb Genom 6: ;Spinsanti et al. 2021 PLoS Pathog 17:e1009461
21309	M12 240031	UK [England]	2012	invasive (unspecified/other)		1	5	13	53	26	41	3	162	ST-162 complex	Hill et al. 2015 Lancet Infect Dis 15:1420-8;Brehony et al. 2016 Vaccine 34:4690-7;Rodrigues et al. 2018 Emerg Infect Dis 24:673-682;Cayrou et al. 2018 PLoS One 13:e0197186;Rodrigues et al. 2018 Wellcome Open Res 3:151;Wanford et al. 2020 Microb Genom 6: ;Spinsanti et al. 2021 PLoS Pathog 17:e1009461
21311	M12 240033	UK [Wales]	2012	invasive (unspecified/other)		2	3	4	3	8	4	6	11	ST-11 complex	Lucidarme et al. 2015 J Infect 71:544-52;Hill et al. 2015 Lancet Infect Dis 15:1420-8;Brehony et al. 2016 Vaccine 34:4690-7;Lucidarme et al. 2017 J Infect 75:95-103;Rodrigues et al. 2018 Emerg Infect Dis 24:673-682;Cayrou et al. 2018 PLoS One 13:e0197186;Rodrigues et al. 2018 Wellcome Open Res 3:151;Wanford et al. 2020 Microb Genom 6: ;Spinsanti et al. 2021 PLoS Pathog 17:e1009461
21313	M12 240035	UK [England]	2012	invasive (unspecified/other)		3	6	34	5	11	6	9	1194	ST-41/44 complex	Hill et al. 2015 Lancet Infect Dis 15:1420-8;Brehony et al. 2016 Vaccine 34:4690-7;Rodrigues et al. 2018 Emerg Infect Dis 24:673-682;Cayrou et al. 2018 PLoS One 13:e0197186;Rodrigues et al. 2018 Wellcome Open Res 3:151;Wanford et al. 2020 Microb Genom 6: ;Spinsanti et al. 2021 PLoS Pathog 17:e1009461;Earle et al. 2021 PLoS Pathog 17:e1009992
21314	M12 240036	UK [England]	2012	invasive (unspecified/other)		3	6	9	5	9	6	9	41	ST-41/44 complex	Hill et al. 2015 Lancet Infect Dis 15:1420-8;Brehony et al. 2016 Vaccine 34:4690-7;Rodrigues et al. 2018 Emerg Infect Dis 24:673-682;Cayrou et al. 2018 PLoS One 13:e0197186;Rodrigues et al. 2018 Wellcome Open Res 3:151;Wanford et al. 2020 Microb Genom 6: ;Spinsanti et al. 2021 PLoS Pathog 17:e1009461;Earle et al. 2021 PLoS Pathog 17:e1009992
21315	M12 240038	UK [England]	2012	invasive (unspecified/other)		1	5	13	53	26	41	3	162	ST-162 complex	Hill et al. 2015 Lancet Infect Dis 15:1420-8;Brehony et al. 2016 Vaccine 34:4690-7;Rodrigues et al. 2018 Emerg Infect Dis 24:673-682;Cayrou et al. 2018 PLoS One 13:e0197186;Rodrigues et al. 2018 Wellcome Open Res 3:151;Wanford et al. 2020 Microb Genom 6: ;Spinsanti et al. 2021 PLoS Pathog 17:e1009461
21316	M12 240039	UK [England]	2012	invasive (unspecified/other)		3	6	9	5	11	6	9	154	ST-41/44 complex	Hill et al. 2015 Lancet Infect Dis 15:1420-8;Brehony et al. 2016 Vaccine 34:4690-7;Rodrigues et al. 2018 Emerg Infect Dis 24:673-682;Cayrou et al. 2018 PLoS One 13:e0197186;Rodrigues et al. 2018 Wellcome Open Res 3:151;Wanford et al. 2020 Microb Genom 6: ;Spinsanti et al. 2021 PLoS Pathog 17:e1009461;Earle et al. 2021 PLoS Pathog 17:e1009992
21318	M12 240041	UK [Wales]	2012	invasive (unspecified/other)		3	5	9	5	9	6	9	3754	ST-41/44 complex	Hill et al. 2015 Lancet Infect Dis 15:1420-8;Brehony et al. 2016 Vaccine 34:4690-7;Rodrigues et al. 2018 Emerg Infect Dis 24:673-682;Cayrou et al. 2018 PLoS One 13:e0197186;Rodrigues et al. 2018 Wellcome Open Res 3:151;Wanford et al. 2020 Microb Genom 6: ;Spinsanti et al. 2021 PLoS Pathog 17:e1009461;Earle et al. 2021 PLoS Pathog 17:e1009992
21319	M12 240042	UK [Wales]	2012	invasive (unspecified/other)		3	6	9	5	9	6	9	41	ST-41/44 complex	Hill et al. 2015 Lancet Infect Dis 15:1420-8;Brehony et al. 2016 Vaccine 34:4690-7;Rodrigues et al. 2018 Emerg Infect Dis 24:673-682;Cayrou et al. 2018 PLoS One 13:e0197186;Rodrigues et al. 2018 Wellcome Open Res 3:151;Wanford et al. 2020 Microb Genom 6: ;Spinsanti et al. 2021 PLoS Pathog 17:e1009461;Earle et al. 2021 PLoS Pathog 17:e1009992
21321	M12 240045	UK [England]	2012	invasive (unspecified/other)		3	6	9	5	9	6	9	41	ST-41/44 complex	Hill et al. 2015 Lancet Infect Dis 15:1420-8;Brehony et al. 2016 Vaccine 34:4690-7;Rodrigues et al. 2018 Emerg Infect Dis 24:673-682;Cayrou et al. 2018 PLoS One 13:e0197186;Rodrigues et al. 2018 Wellcome Open Res 3:151;Wanford et al. 2020 Microb Genom 6: ;Spinsanti et al. 2021 PLoS Pathog 17:e1009461;Earle et al. 2021 PLoS Pathog 17:e1009992
21325	M12 240051	UK [England]	2012	invasive (unspecified/other)		1	5	13	53	26	41	3	162	ST-162 complex	Hill et al. 2015 Lancet Infect Dis 15:1420-8;Brehony et al. 2016 Vaccine 34:4690-7;Rodrigues et al. 2018 Emerg Infect Dis 24:673-682;Cayrou et al. 2018 PLoS One 13:e0197186;Rodrigues et al. 2018 Wellcome Open Res 3:151;Wanford et al. 2020 Microb Genom 6: ;Spinsanti et al. 2021 PLoS Pathog 17:e1009461
21326	M12 240054	UK [England]	2012	invasive (unspecified/other)		4	10	5	4	6	3	8	32	ST-32 complex	Hill et al. 2015 Lancet Infect Dis 15:1420-8;Brehony et al. 2016 Vaccine 34:4690-7;Rodrigues et al. 2018 Emerg Infect Dis 24:673-682;Cayrou et al. 2018 PLoS One 13:e0197186;Rodrigues et al. 2018 Wellcome Open Res 3:151;Wanford et al. 2020 Microb Genom 6: ;Spinsanti et al. 2021 PLoS Pathog 17:e1009461
21328	M12 240058	UK [England]	2012	invasive (unspecified/other)		4	10	5	4	6	3	8	32	ST-32 complex	Hill et al. 2015 Lancet Infect Dis 15:1420-8;Brehony et al. 2016 Vaccine 34:4690-7;Rodrigues et al. 2018 Emerg Infect Dis 24:673-682;Cayrou et al. 2018 PLoS One 13:e0197186;Rodrigues et al. 2018 Wellcome Open Res 3:151;Wanford et al. 2020 Microb Genom 6: ;Spinsanti et al. 2021 PLoS Pathog 17:e1009461
21334	M12 240067	UK [England]	2012	invasive (unspecified/other)		2	3	4	3	8	4	6	11	ST-11 complex	Lucidarme et al. 2015 J Infect 71:544-52;Hill et al. 2015 Lancet Infect Dis 15:1420-8;Brehony et al. 2016 Vaccine 34:4690-7;Rodrigues et al. 2018 Emerg Infect Dis 24:673-682;Cayrou et al. 2018 PLoS One 13:e0197186;Rodrigues et al. 2018 Wellcome Open Res 3:151;Green et al. 2019 J Infect Dis 220:1109-1117;Wanford et al. 2020 Microb Genom 6: ;Spinsanti et al. 2021 PLoS Pathog 17:e1009461
21335	M12 240069	UK [England]	2012	invasive (unspecified/other)		2	3	4	3	8	4	6	11	ST-11 complex	Lucidarme et al. 2015 J Infect 71:544-52;Hill et al. 2015 Lancet Infect Dis 15:1420-8;Brehony et al. 2016 Vaccine 34:4690-7;Lucidarme et al. 2017 J Infect 75:95-103;Rodrigues et al. 2018 Emerg Infect Dis 24:673-682;Cayrou et al. 2018 PLoS One 13:e0197186;Rodrigues et al. 2018 Wellcome Open Res 3:151;Wanford et al. 2020 Microb Genom 6: ;Spinsanti et al. 2021 PLoS Pathog 17:e1009461
21338	M12 240072	UK [England]	2012	invasive (unspecified/other)		12	5	18	9	11	9	17	1655	ST-23 complex	Hill et al. 2015 Lancet Infect Dis 15:1420-8;Brehony et al. 2016 Vaccine 34:4690-7;Rodrigues et al. 2018 Emerg Infect Dis 24:673-682;Cayrou et al. 2018 PLoS One 13:e0197186;Rodrigues et al. 2018 Wellcome Open Res 3:151;Wanford et al. 2020 Microb Genom 6: ;Spinsanti et al. 2021 PLoS Pathog 17:e1009461
21339	M12 240076	UK [England]	2012	invasive (unspecified/other)		6	5	173	13	5	24	17	1466	ST-174 complex	Hill et al. 2015 Lancet Infect Dis 15:1420-8;Brehony et al. 2016 Vaccine 34:4690-7;Rodrigues et al. 2018 Emerg Infect Dis 24:673-682;Cayrou et al. 2018 PLoS One 13:e0197186;Rodrigues et al. 2018 Wellcome Open Res 3:151;Wanford et al. 2020 Microb Genom 6: ;Spinsanti et al. 2021 PLoS Pathog 17:e1009461
21344	M12 240081	UK [England]	2012	invasive (unspecified/other)		3	5	656	5	3	6	9	9352	ST-41/44 complex	Hill et al. 2015 Lancet Infect Dis 15:1420-8;Brehony et al. 2016 Vaccine 34:4690-7;Rodrigues et al. 2018 Emerg Infect Dis 24:673-682;Cayrou et al. 2018 PLoS One 13:e0197186;Rodrigues et al. 2018 Wellcome Open Res 3:151;Wanford et al. 2020 Microb Genom 6: ;Spinsanti et al. 2021 PLoS Pathog 17:e1009461;Earle et al. 2021 PLoS Pathog 17:e1009992
21346	M12 240084	UK [England]	2012	invasive (unspecified/other)		12	5	18	9	11	9	17	1655	ST-23 complex	Hill et al. 2015 Lancet Infect Dis 15:1420-8;Brehony et al. 2016 Vaccine 34:4690-7;Rodrigues et al. 2018 Emerg Infect Dis 24:673-682;Cayrou et al. 2018 PLoS One 13:e0197186;Rodrigues et al. 2018 Wellcome Open Res 3:151;Wanford et al. 2020 Microb Genom 6: ;Spinsanti et al. 2021 PLoS Pathog 17:e1009461
21352	M12 240093	UK [England]	2012	invasive (unspecified/other)		17	4	19	17	3	26	2	4146	ST-60 complex	Hill et al. 2015 Lancet Infect Dis 15:1420-8;Brehony et al. 2016 Vaccine 34:4690-7;Rodrigues et al. 2018 Emerg Infect Dis 24:673-682;Cayrou et al. 2018 PLoS One 13:e0197186;Rodrigues et al. 2018 Wellcome Open Res 3:151;Wanford et al. 2020 Microb Genom 6: ;Spinsanti et al. 2021 PLoS Pathog 17:e1009461
21353	M12 240094	UK [England]	2012	invasive (unspecified/other)		3	6	9	5	9	6	9	41	ST-41/44 complex	Hill et al. 2015 Lancet Infect Dis 15:1420-8;Brehony et al. 2016 Vaccine 34:4690-7;Rodrigues et al. 2018 Emerg Infect Dis 24:673-682;Cayrou et al. 2018 PLoS One 13:e0197186;Rodrigues et al. 2018 Wellcome Open Res 3:151;Wanford et al. 2020 Microb Genom 6: ;Spinsanti et al. 2021 PLoS Pathog 17:e1009461;Earle et al. 2021 PLoS Pathog 17:e1009992
21354	M12 240095	UK [England]	2012	invasive (unspecified/other)		2	3	4	3	8	4	6	11	ST-11 complex	Lucidarme et al. 2015 J Infect 71:544-52;Hill et al. 2015 Lancet Infect Dis 15:1420-8;Brehony et al. 2016 Vaccine 34:4690-7;Rodrigues et al. 2018 Emerg Infect Dis 24:673-682;Cayrou et al. 2018 PLoS One 13:e0197186;Rodrigues et al. 2018 Wellcome Open Res 3:151;Green et al. 2019 J Infect Dis 220:1109-1117;Wanford et al. 2020 Microb Genom 6: ;Spinsanti et al. 2021 PLoS Pathog 17:e1009461
21355	M12 240097	UK [England]	2012	invasive (unspecified/other)		3	6	9	5	9	6	9	41	ST-41/44 complex	Hill et al. 2015 Lancet Infect Dis 15:1420-8;Brehony et al. 2016 Vaccine 34:4690-7;Rodrigues et al. 2018 Emerg Infect Dis 24:673-682;Cayrou et al. 2018 PLoS One 13:e0197186;Rodrigues et al. 2018 Wellcome Open Res 3:151;Wanford et al. 2020 Microb Genom 6: ;Spinsanti et al. 2021 PLoS Pathog 17:e1009461;Earle et al. 2021 PLoS Pathog 17:e1009992
21359	M12 240101	UK [England]	2012	invasive (unspecified/other)		2	3	4	3	8	4	6	11	ST-11 complex	Lucidarme et al. 2015 J Infect 71:544-52;Hill et al. 2015 Lancet Infect Dis 15:1420-8;Brehony et al. 2016 Vaccine 34:4690-7;Lucidarme et al. 2017 J Infect 75:95-103;Rodrigues et al. 2018 Emerg Infect Dis 24:673-682;Cayrou et al. 2018 PLoS One 13:e0197186;Rodrigues et al. 2018 Wellcome Open Res 3:151;Wanford et al. 2020 Microb Genom 6: ;Spinsanti et al. 2021 PLoS Pathog 17:e1009461
21360	M12 240103	UK [England]	2012	invasive (unspecified/other)		9	3	9	9	9	64	9	6058	ST-41/44 complex	Hill et al. 2015 Lancet Infect Dis 15:1420-8;Brehony et al. 2016 Vaccine 34:4690-7;Rodrigues et al. 2018 Emerg Infect Dis 24:673-682;Cayrou et al. 2018 PLoS One 13:e0197186;Rodrigues et al. 2018 Wellcome Open Res 3:151;Wanford et al. 2020 Microb Genom 6: ;Spinsanti et al. 2021 PLoS Pathog 17:e1009461;Earle et al. 2021 PLoS Pathog 17:e1009992
21364	M12 240111	UK [England]	2012	invasive (unspecified/other)		2	3	4	3	8	4	6	11	ST-11 complex	Lucidarme et al. 2015 J Infect 71:544-52;Hill et al. 2015 Lancet Infect Dis 15:1420-8;Brehony et al. 2016 Vaccine 34:4690-7;Lucidarme et al. 2017 J Infect 75:95-103;Rodrigues et al. 2018 Emerg Infect Dis 24:673-682;Cayrou et al. 2018 PLoS One 13:e0197186;Rodrigues et al. 2018 Wellcome Open Res 3:151;Wanford et al. 2020 Microb Genom 6: ;Spinsanti et al. 2021 PLoS Pathog 17:e1009461
21366	M12 240115	UK [England]	2012	invasive (unspecified/other)		12	5	18	9	11	9	17	1655	ST-23 complex	Hill et al. 2015 Lancet Infect Dis 15:1420-8;Brehony et al. 2016 Vaccine 34:4690-7;Rodrigues et al. 2018 Emerg Infect Dis 24:673-682;Cayrou et al. 2018 PLoS One 13:e0197186;Rodrigues et al. 2018 Wellcome Open Res 3:151;Wanford et al. 2020 Microb Genom 6: ;Spinsanti et al. 2021 PLoS Pathog 17:e1009461
21368	M12 240117	UK [Wales]	2012	invasive (unspecified/other)		3	6	19	5	3	6	9	340	ST-41/44 complex	Hill et al. 2015 Lancet Infect Dis 15:1420-8;Brehony et al. 2016 Vaccine 34:4690-7;Rodrigues et al. 2018 Emerg Infect Dis 24:673-682;Cayrou et al. 2018 PLoS One 13:e0197186;Rodrigues et al. 2018 Wellcome Open Res 3:151;Wanford et al. 2020 Microb Genom 6: ;Spinsanti et al. 2021 PLoS Pathog 17:e1009461;Earle et al. 2021 PLoS Pathog 17:e1009992
21369	M12 240118	UK [Wales]	2012	invasive (unspecified/other)		3	10	9	5	9	10	9	10282	ST-41/44 complex	Hill et al. 2015 Lancet Infect Dis 15:1420-8;Brehony et al. 2016 Vaccine 34:4690-7;Rodrigues et al. 2018 Emerg Infect Dis 24:673-682;Cayrou et al. 2018 PLoS One 13:e0197186;Rodrigues et al. 2018 Wellcome Open Res 3:151;Wanford et al. 2020 Microb Genom 6: ;Spinsanti et al. 2021 PLoS Pathog 17:e1009461;Earle et al. 2021 PLoS Pathog 17:e1009992
21372	M12 240122	UK [England]	2012	invasive (unspecified/other)		12	5	18	9	11	9	17	1655	ST-23 complex	Hill et al. 2015 Lancet Infect Dis 15:1420-8;Brehony et al. 2016 Vaccine 34:4690-7;Rodrigues et al. 2018 Emerg Infect Dis 24:673-682;Cayrou et al. 2018 PLoS One 13:e0197186;Rodrigues et al. 2018 Wellcome Open Res 3:151;Wanford et al. 2020 Microb Genom 6: ;Spinsanti et al. 2021 PLoS Pathog 17:e1009461
21373	M12 240123	UK [England]	2012	invasive (unspecified/other)		12	5	18	9	11	9	17	1655	ST-23 complex	Hill et al. 2015 Lancet Infect Dis 15:1420-8;Brehony et al. 2016 Vaccine 34:4690-7;Rodrigues et al. 2018 Emerg Infect Dis 24:673-682;Cayrou et al. 2018 PLoS One 13:e0197186;Rodrigues et al. 2018 Wellcome Open Res 3:151;Wanford et al. 2020 Microb Genom 6: ;Spinsanti et al. 2021 PLoS Pathog 17:e1009461
21374	M12 240124	UK [Wales]	2012	invasive (unspecified/other)		3	6	9	5	9	6	9	41	ST-41/44 complex	Hill et al. 2015 Lancet Infect Dis 15:1420-8;Brehony et al. 2016 Vaccine 34:4690-7;Rodrigues et al. 2018 Emerg Infect Dis 24:673-682;Cayrou et al. 2018 PLoS One 13:e0197186;Rodrigues et al. 2018 Wellcome Open Res 3:151;Wanford et al. 2020 Microb Genom 6: ;Spinsanti et al. 2021 PLoS Pathog 17:e1009461;Earle et al. 2021 PLoS Pathog 17:e1009992
21375	M12 240125	UK [England]	2012	invasive (unspecified/other)		2	3	4	3	8	4	6	11	ST-11 complex	Lucidarme et al. 2015 J Infect 71:544-52;Hill et al. 2015 Lancet Infect Dis 15:1420-8;Brehony et al. 2016 Vaccine 34:4690-7;Rodrigues et al. 2018 Emerg Infect Dis 24:673-682;Cayrou et al. 2018 PLoS One 13:e0197186;Rodrigues et al. 2018 Wellcome Open Res 3:151;Green et al. 2019 J Infect Dis 220:1109-1117;Wanford et al. 2020 Microb Genom 6: ;Spinsanti et al. 2021 PLoS Pathog 17:e1009461
21377	M12 240127	UK [England]	2012	invasive (unspecified/other)		2	3	4	3	8	4	6	11	ST-11 complex	Lucidarme et al. 2015 J Infect 71:544-52;Hill et al. 2015 Lancet Infect Dis 15:1420-8;Brehony et al. 2016 Vaccine 34:4690-7;Rodrigues et al. 2018 Emerg Infect Dis 24:673-682;Cayrou et al. 2018 PLoS One 13:e0197186;Rodrigues et al. 2018 Wellcome Open Res 3:151;Green et al. 2019 J Infect Dis 220:1109-1117;Wanford et al. 2020 Microb Genom 6: ;Spinsanti et al. 2021 PLoS Pathog 17:e1009461
21381	M12 240133	UK [England]	2012	invasive (unspecified/other)		2	3	4	3	8	4	6	11	ST-11 complex	Lucidarme et al. 2015 J Infect 71:544-52;Hill et al. 2015 Lancet Infect Dis 15:1420-8;Brehony et al. 2016 Vaccine 34:4690-7;Rodrigues et al. 2018 Emerg Infect Dis 24:673-682;Cayrou et al. 2018 PLoS One 13:e0197186;Rodrigues et al. 2018 Wellcome Open Res 3:151;Green et al. 2019 J Infect Dis 220:1109-1117;Wanford et al. 2020 Microb Genom 6: ;Spinsanti et al. 2021 PLoS Pathog 17:e1009461
21383	M12 240135	UK [Wales]	2012	invasive (unspecified/other)		8	25	7	17	21	26	49	1157	ST-1157 complex	Hill et al. 2015 Lancet Infect Dis 15:1420-8;Brehony et al. 2016 Vaccine 34:4690-7;Rodrigues et al. 2018 Emerg Infect Dis 24:673-682;Cayrou et al. 2018 PLoS One 13:e0197186;Rodrigues et al. 2018 Wellcome Open Res 3:151;Wanford et al. 2020 Microb Genom 6: ;Spinsanti et al. 2021 PLoS Pathog 17:e1009461
21386	M12 240144	UK [England]	2012	invasive (unspecified/other)		631	3	4	3	8	4	6	10284	ST-11 complex	Lucidarme et al. 2015 J Infect 71:544-52;Hill et al. 2015 Lancet Infect Dis 15:1420-8;Brehony et al. 2016 Vaccine 34:4690-7;Rodrigues et al. 2018 Emerg Infect Dis 24:673-682;Cayrou et al. 2018 PLoS One 13:e0197186;Rodrigues et al. 2018 Wellcome Open Res 3:151;Green et al. 2019 J Infect Dis 220:1109-1117;Wanford et al. 2020 Microb Genom 6: ;Spinsanti et al. 2021 PLoS Pathog 17:e1009461
21388	M12 240146	UK [England]	2012	invasive (unspecified/other)		4	10	5	24	6	3	9	10285	ST-32 complex	Hill et al. 2015 Lancet Infect Dis 15:1420-8;Brehony et al. 2016 Vaccine 34:4690-7;Rodrigues et al. 2018 Emerg Infect Dis 24:673-682;Cayrou et al. 2018 PLoS One 13:e0197186;Rodrigues et al. 2018 Wellcome Open Res 3:151;Wanford et al. 2020 Microb Genom 6: ;Spinsanti et al. 2021 PLoS Pathog 17:e1009461
21389	M12 240147	Austria	2012	invasive (unspecified/other)		5	4	17	15	30	7	12	823	ST-198 complex
21393	M12 240153	UK [England]	2012	invasive (unspecified/other)		4	10	15	9	8	11	9	269	ST-269 complex	Hill et al. 2015 Lancet Infect Dis 15:1420-8;Brehony et al. 2016 Vaccine 34:4690-7;Rodrigues et al. 2018 Emerg Infect Dis 24:673-682;Cayrou et al. 2018 PLoS One 13:e0197186;Rodrigues et al. 2018 Wellcome Open Res 3:151;Wanford et al. 2020 Microb Genom 6: ;Spinsanti et al. 2021 PLoS Pathog 17:e1009461
21398	M12 240161	UK [England]	2012	invasive (unspecified/other)		3	6	9	5	9	6	9	41	ST-41/44 complex	Hill et al. 2015 Lancet Infect Dis 15:1420-8;Brehony et al. 2016 Vaccine 34:4690-7;Rodrigues et al. 2018 Emerg Infect Dis 24:673-682;Cayrou et al. 2018 PLoS One 13:e0197186;Rodrigues et al. 2018 Wellcome Open Res 3:151;Wanford et al. 2020 Microb Genom 6: ;Spinsanti et al. 2021 PLoS Pathog 17:e1009461;Earle et al. 2021 PLoS Pathog 17:e1009992
21402	M12 240169	UK [England]	2012	invasive (unspecified/other)		3	6	9	5	9	6	70	414	ST-41/44 complex	Hill et al. 2015 Lancet Infect Dis 15:1420-8;Brehony et al. 2016 Vaccine 34:4690-7;Rodrigues et al. 2018 Emerg Infect Dis 24:673-682;Cayrou et al. 2018 PLoS One 13:e0197186;Rodrigues et al. 2018 Wellcome Open Res 3:151;Wanford et al. 2020 Microb Genom 6: ;Spinsanti et al. 2021 PLoS Pathog 17:e1009461;Earle et al. 2021 PLoS Pathog 17:e1009992
21403	M12 240171	UK [England]	2012	invasive (unspecified/other)		12	5	18	9	11	9	17	1655	ST-23 complex	Hill et al. 2015 Lancet Infect Dis 15:1420-8;Brehony et al. 2016 Vaccine 34:4690-7;Rodrigues et al. 2018 Emerg Infect Dis 24:673-682;Cayrou et al. 2018 PLoS One 13:e0197186;Rodrigues et al. 2018 Wellcome Open Res 3:151;Wanford et al. 2020 Microb Genom 6: ;Spinsanti et al. 2021 PLoS Pathog 17:e1009461
21404	M12 240174	UK [England]	2012	invasive (unspecified/other)		10	5	18	9	11	9	17	23	ST-23 complex	Hill et al. 2015 Lancet Infect Dis 15:1420-8;Brehony et al. 2016 Vaccine 34:4690-7;Rodrigues et al. 2018 Emerg Infect Dis 24:673-682;Cayrou et al. 2018 PLoS One 13:e0197186;Rodrigues et al. 2018 Wellcome Open Res 3:151;Wanford et al. 2020 Microb Genom 6: ;Spinsanti et al. 2021 PLoS Pathog 17:e1009461
21407	M12 240177	UK [England]	2012	invasive (unspecified/other)		2	3	4	3	8	4	6	11	ST-11 complex	Lucidarme et al. 2015 J Infect 71:544-52;Hill et al. 2015 Lancet Infect Dis 15:1420-8;Brehony et al. 2016 Vaccine 34:4690-7;Lucidarme et al. 2017 J Infect 75:95-103;Rodrigues et al. 2018 Emerg Infect Dis 24:673-682;Cayrou et al. 2018 PLoS One 13:e0197186;Rodrigues et al. 2018 Wellcome Open Res 3:151;Wanford et al. 2020 Microb Genom 6: ;Spinsanti et al. 2021 PLoS Pathog 17:e1009461
21408	M12 240180	UK [England]	2012	invasive (unspecified/other)		12	5	18	9	11	9	17	1655	ST-23 complex	Hill et al. 2015 Lancet Infect Dis 15:1420-8;Brehony et al. 2016 Vaccine 34:4690-7;Rodrigues et al. 2018 Emerg Infect Dis 24:673-682;Cayrou et al. 2018 PLoS One 13:e0197186;Rodrigues et al. 2018 Wellcome Open Res 3:151;Wanford et al. 2020 Microb Genom 6: ;Spinsanti et al. 2021 PLoS Pathog 17:e1009461
21409	M12 240181	UK [England]	2012	invasive (unspecified/other)	blood	2	7	6	17	9	6	8	1624	ST-167 complex	Hill et al. 2015 Lancet Infect Dis 15:1420-8;Brehony et al. 2016 Vaccine 34:4690-7;Rodrigues et al. 2018 Emerg Infect Dis 24:673-682;Cayrou et al. 2018 PLoS One 13:e0197186;Rodrigues et al. 2018 Wellcome Open Res 3:151;Wanford et al. 2020 Microb Genom 6: ;Spinsanti et al. 2021 PLoS Pathog 17:e1009461
21410	M12 240184	UK [Wales]	2012	invasive (unspecified/other)		10	5	18	9	11	9	17	23	ST-23 complex	Hill et al. 2015 Lancet Infect Dis 15:1420-8;Brehony et al. 2016 Vaccine 34:4690-7;Rodrigues et al. 2018 Emerg Infect Dis 24:673-682;Cayrou et al. 2018 PLoS One 13:e0197186;Rodrigues et al. 2018 Wellcome Open Res 3:151;Wanford et al. 2020 Microb Genom 6: ;Spinsanti et al. 2021 PLoS Pathog 17:e1009461
21412	M12 240187	UK [England]	2012	invasive (unspecified/other)		3	6	9	5	9	6	2	2314	ST-41/44 complex	Hill et al. 2015 Lancet Infect Dis 15:1420-8;Brehony et al. 2016 Vaccine 34:4690-7;Rodrigues et al. 2018 Emerg Infect Dis 24:673-682;Cayrou et al. 2018 PLoS One 13:e0197186;Rodrigues et al. 2018 Wellcome Open Res 3:151;Wanford et al. 2020 Microb Genom 6: ;Spinsanti et al. 2021 PLoS Pathog 17:e1009461;Earle et al. 2021 PLoS Pathog 17:e1009992
21416	M12 240197	UK [England]	2012	invasive (unspecified/other)		1	5	13	53	26	41	3	162	ST-162 complex	Hill et al. 2015 Lancet Infect Dis 15:1420-8;Brehony et al. 2016 Vaccine 34:4690-7;Rodrigues et al. 2018 Emerg Infect Dis 24:673-682;Cayrou et al. 2018 PLoS One 13:e0197186;Rodrigues et al. 2018 Wellcome Open Res 3:151;Wanford et al. 2020 Microb Genom 6: ;Spinsanti et al. 2021 PLoS Pathog 17:e1009461
21417	M12 240200	UK [England]	2012	invasive (unspecified/other)		9	4	9	17	5	6	2	5133	ST-103 complex	Hill et al. 2015 Lancet Infect Dis 15:1420-8;Brehony et al. 2016 Vaccine 34:4690-7;Rodrigues et al. 2018 Emerg Infect Dis 24:673-682;Cayrou et al. 2018 PLoS One 13:e0197186;Rodrigues et al. 2018 Wellcome Open Res 3:151;Wanford et al. 2020 Microb Genom 6: ;Spinsanti et al. 2021 PLoS Pathog 17:e1009461
21419	M12 240202	UK [England]	2012	invasive (unspecified/other)		2	3	4	3	8	4	6	11	ST-11 complex	Lucidarme et al. 2015 J Infect 71:544-52;Hill et al. 2015 Lancet Infect Dis 15:1420-8;Brehony et al. 2016 Vaccine 34:4690-7;Lucidarme et al. 2017 J Infect 75:95-103;Rodrigues et al. 2018 Emerg Infect Dis 24:673-682;Cayrou et al. 2018 PLoS One 13:e0197186;Rodrigues et al. 2018 Wellcome Open Res 3:151;Wanford et al. 2020 Microb Genom 6: ;Spinsanti et al. 2021 PLoS Pathog 17:e1009461
21420	M12 240203	UK [England]	2012	invasive (unspecified/other)		1	5	13	53	26	41	3	162	ST-162 complex	Hill et al. 2015 Lancet Infect Dis 15:1420-8;Brehony et al. 2016 Vaccine 34:4690-7;Rodrigues et al. 2018 Emerg Infect Dis 24:673-682;Cayrou et al. 2018 PLoS One 13:e0197186;Rodrigues et al. 2018 Wellcome Open Res 3:151;Wanford et al. 2020 Microb Genom 6: ;Spinsanti et al. 2021 PLoS Pathog 17:e1009461
21421	M12 240205	UK [England]	2012	invasive (unspecified/other)		6	5	173	13	5	24	17	1466	ST-174 complex	Hill et al. 2015 Lancet Infect Dis 15:1420-8;Brehony et al. 2016 Vaccine 34:4690-7;Rodrigues et al. 2018 Emerg Infect Dis 24:673-682;Cayrou et al. 2018 PLoS One 13:e0197186;Rodrigues et al. 2018 Wellcome Open Res 3:151;Wanford et al. 2020 Microb Genom 6: ;Spinsanti et al. 2021 PLoS Pathog 17:e1009461
21423	M12 240207	UK [England]	2012	invasive (unspecified/other)		3	6	9	5	11	6	9	154	ST-41/44 complex	Hill et al. 2015 Lancet Infect Dis 15:1420-8;Brehony et al. 2016 Vaccine 34:4690-7;Rodrigues et al. 2018 Emerg Infect Dis 24:673-682;Cayrou et al. 2018 PLoS One 13:e0197186;Rodrigues et al. 2018 Wellcome Open Res 3:151;Wanford et al. 2020 Microb Genom 6: ;Spinsanti et al. 2021 PLoS Pathog 17:e1009461;Earle et al. 2021 PLoS Pathog 17:e1009992
21426	M12 240213	UK [England]	2012	invasive (unspecified/other)		3	6	9	5	9	6	9	41	ST-41/44 complex	Hill et al. 2015 Lancet Infect Dis 15:1420-8;Brehony et al. 2016 Vaccine 34:4690-7;Rodrigues et al. 2018 Emerg Infect Dis 24:673-682;Cayrou et al. 2018 PLoS One 13:e0197186;Rodrigues et al. 2018 Wellcome Open Res 3:151;Wanford et al. 2020 Microb Genom 6: ;Spinsanti et al. 2021 PLoS Pathog 17:e1009461;Earle et al. 2021 PLoS Pathog 17:e1009992
21431	M12 240220	UK [England]	2012	invasive (unspecified/other)		3	6	9	5	8	6	9	485	ST-41/44 complex	Hill et al. 2015 Lancet Infect Dis 15:1420-8;Brehony et al. 2016 Vaccine 34:4690-7;Rodrigues et al. 2018 Emerg Infect Dis 24:673-682;Cayrou et al. 2018 PLoS One 13:e0197186;Rodrigues et al. 2018 Wellcome Open Res 3:151;Wanford et al. 2020 Microb Genom 6: ;Spinsanti et al. 2021 PLoS Pathog 17:e1009461;Earle et al. 2021 PLoS Pathog 17:e1009992
21434	M12 240224	UK [England]	2012	invasive (unspecified/other)		3	6	9	5	9	6	9	41	ST-41/44 complex	Hill et al. 2015 Lancet Infect Dis 15:1420-8;Brehony et al. 2016 Vaccine 34:4690-7;Rodrigues et al. 2018 Emerg Infect Dis 24:673-682;Cayrou et al. 2018 PLoS One 13:e0197186;Rodrigues et al. 2018 Wellcome Open Res 3:151;Wanford et al. 2020 Microb Genom 6: ;Spinsanti et al. 2021 PLoS Pathog 17:e1009461;Earle et al. 2021 PLoS Pathog 17:e1009992
21437	M12 240227	UK [England]	2012	invasive (unspecified/other)		3	6	9	5	8	6	9	485	ST-41/44 complex	Hill et al. 2015 Lancet Infect Dis 15:1420-8;Brehony et al. 2016 Vaccine 34:4690-7;Rodrigues et al. 2018 Emerg Infect Dis 24:673-682;Cayrou et al. 2018 PLoS One 13:e0197186;Rodrigues et al. 2018 Wellcome Open Res 3:151;Wanford et al. 2020 Microb Genom 6: ;Spinsanti et al. 2021 PLoS Pathog 17:e1009461;Earle et al. 2021 PLoS Pathog 17:e1009992
21440	M12 240230	UK [England]	2012	invasive (unspecified/other)		10	5	18	9	11	9	17	23	ST-23 complex	Hill et al. 2015 Lancet Infect Dis 15:1420-8;Brehony et al. 2016 Vaccine 34:4690-7;Rodrigues et al. 2018 Emerg Infect Dis 24:673-682;Cayrou et al. 2018 PLoS One 13:e0197186;Rodrigues et al. 2018 Wellcome Open Res 3:151;Wanford et al. 2020 Microb Genom 6: ;Spinsanti et al. 2021 PLoS Pathog 17:e1009461
21441	M12 240231	UK [England]	2012	invasive (unspecified/other)		8	10	77	4	6	3	8	749	ST-32 complex	Hill et al. 2015 Lancet Infect Dis 15:1420-8;Brehony et al. 2016 Vaccine 34:4690-7;Rodrigues et al. 2018 Emerg Infect Dis 24:673-682;Cayrou et al. 2018 PLoS One 13:e0197186;Rodrigues et al. 2018 Wellcome Open Res 3:151;Wanford et al. 2020 Microb Genom 6: ;Spinsanti et al. 2021 PLoS Pathog 17:e1009461
21443	M12 240237	UK [England]	2012	invasive (unspecified/other)		12	5	18	9	11	9	17	1655	ST-23 complex	Hill et al. 2015 Lancet Infect Dis 15:1420-8;Brehony et al. 2016 Vaccine 34:4690-7;Rodrigues et al. 2018 Emerg Infect Dis 24:673-682;Cayrou et al. 2018 PLoS One 13:e0197186;Rodrigues et al. 2018 Wellcome Open Res 3:151;Wanford et al. 2020 Microb Genom 6: ;Spinsanti et al. 2021 PLoS Pathog 17:e1009461
21445	M12 240239	UK [Northern Ireland]	2012	invasive (unspecified/other)		4	10	15	9	8	11	9	269	ST-269 complex	Brehony et al. 2016 Vaccine 34:4690-7;Rodrigues et al. 2018 Emerg Infect Dis 24:673-682;Cayrou et al. 2018 PLoS One 13:e0197186;Rodrigues et al. 2018 Wellcome Open Res 3:151;Wanford et al. 2020 Microb Genom 6: ;Spinsanti et al. 2021 PLoS Pathog 17:e1009461
21446	M12 240240	UK [England]	2012	invasive (unspecified/other)		2	3	4	3	8	4	6	11	ST-11 complex	Lucidarme et al. 2015 J Infect 71:544-52;Hill et al. 2015 Lancet Infect Dis 15:1420-8;Brehony et al. 2016 Vaccine 34:4690-7;Rodrigues et al. 2018 Emerg Infect Dis 24:673-682;Cayrou et al. 2018 PLoS One 13:e0197186;Rodrigues et al. 2018 Wellcome Open Res 3:151;Green et al. 2019 J Infect Dis 220:1109-1117;Wanford et al. 2020 Microb Genom 6: ;Spinsanti et al. 2021 PLoS Pathog 17:e1009461
21447	M12 240241	UK [England]	2012	invasive (unspecified/other)		10	5	18	9	11	9	17	23	ST-23 complex	Hill et al. 2015 Lancet Infect Dis 15:1420-8;Brehony et al. 2016 Vaccine 34:4690-7;Rodrigues et al. 2018 Emerg Infect Dis 24:673-682;Cayrou et al. 2018 PLoS One 13:e0197186;Rodrigues et al. 2018 Wellcome Open Res 3:151;Wanford et al. 2020 Microb Genom 6: ;Spinsanti et al. 2021 PLoS Pathog 17:e1009461
21451	M12 240248	UK [England]	2012	invasive (unspecified/other)		12	286	18	9	11	9	17	6463	ST-23 complex	Hill et al. 2015 Lancet Infect Dis 15:1420-8;Brehony et al. 2016 Vaccine 34:4690-7;Rodrigues et al. 2018 Emerg Infect Dis 24:673-682;Cayrou et al. 2018 PLoS One 13:e0197186;Rodrigues et al. 2018 Wellcome Open Res 3:151;Wanford et al. 2020 Microb Genom 6: ;Spinsanti et al. 2021 PLoS Pathog 17:e1009461
21452	M12 240249	UK [England]	2012	invasive (unspecified/other)		3	6	9	5	9	6	9	41	ST-41/44 complex	Hill et al. 2015 Lancet Infect Dis 15:1420-8;Brehony et al. 2016 Vaccine 34:4690-7;Rodrigues et al. 2018 Emerg Infect Dis 24:673-682;Cayrou et al. 2018 PLoS One 13:e0197186;Rodrigues et al. 2018 Wellcome Open Res 3:151;Wanford et al. 2020 Microb Genom 6: ;Spinsanti et al. 2021 PLoS Pathog 17:e1009461;Earle et al. 2021 PLoS Pathog 17:e1009992
21458	M12 240255	UK [England]	2012	invasive (unspecified/other)		2	3	4	3	8	4	6	11	ST-11 complex	Lucidarme et al. 2015 J Infect 71:544-52;Hill et al. 2015 Lancet Infect Dis 15:1420-8;Brehony et al. 2016 Vaccine 34:4690-7;Lucidarme et al. 2017 J Infect 75:95-103;Rodrigues et al. 2018 Emerg Infect Dis 24:673-682;Cayrou et al. 2018 PLoS One 13:e0197186;Rodrigues et al. 2018 Wellcome Open Res 3:151;Wanford et al. 2020 Microb Genom 6: ;Spinsanti et al. 2021 PLoS Pathog 17:e1009461
21460	M12 240257	UK [England]	2012	invasive (unspecified/other)		9	6	9	9	58	6	16	571	ST-41/44 complex	Hill et al. 2015 Lancet Infect Dis 15:1420-8;Brehony et al. 2016 Vaccine 34:4690-7;Rodrigues et al. 2018 Emerg Infect Dis 24:673-682;Cayrou et al. 2018 PLoS One 13:e0197186;Rodrigues et al. 2018 Wellcome Open Res 3:151;Wanford et al. 2020 Microb Genom 6: ;Spinsanti et al. 2021 PLoS Pathog 17:e1009461;Earle et al. 2021 PLoS Pathog 17:e1009992
21462	M12 240261	UK [England]	2012	invasive (unspecified/other)		8	10	5	4	5	3	8	34	ST-32 complex	Hill et al. 2015 Lancet Infect Dis 15:1420-8;Brehony et al. 2016 Vaccine 34:4690-7;Rodrigues et al. 2018 Emerg Infect Dis 24:673-682;Cayrou et al. 2018 PLoS One 13:e0197186;Rodrigues et al. 2018 Wellcome Open Res 3:151;Wanford et al. 2020 Microb Genom 6: ;Spinsanti et al. 2021 PLoS Pathog 17:e1009461
21464	M12 240264	UK [England]	2012	invasive (unspecified/other)		3	6	9	5	9	6	9	41	ST-41/44 complex	Hill et al. 2015 Lancet Infect Dis 15:1420-8;Brehony et al. 2016 Vaccine 34:4690-7;Rodrigues et al. 2018 Emerg Infect Dis 24:673-682;Cayrou et al. 2018 PLoS One 13:e0197186;Rodrigues et al. 2018 Wellcome Open Res 3:151;Wanford et al. 2020 Microb Genom 6: ;Spinsanti et al. 2021 PLoS Pathog 17:e1009461;Earle et al. 2021 PLoS Pathog 17:e1009992
21466	M12 240272	UK [England]	2012	invasive (unspecified/other)		12	5	18	9	11	9	17	1655	ST-23 complex	Hill et al. 2015 Lancet Infect Dis 15:1420-8;Brehony et al. 2016 Vaccine 34:4690-7;Rodrigues et al. 2018 Emerg Infect Dis 24:673-682;Cayrou et al. 2018 PLoS One 13:e0197186;Rodrigues et al. 2018 Wellcome Open Res 3:151;Wanford et al. 2020 Microb Genom 6: ;Spinsanti et al. 2021 PLoS Pathog 17:e1009461
21468	M12 240274	UK [England]	2012	invasive (unspecified/other)		3	6	9	5	9	6	9	41	ST-41/44 complex	Hill et al. 2015 Lancet Infect Dis 15:1420-8;Brehony et al. 2016 Vaccine 34:4690-7;Rodrigues et al. 2018 Emerg Infect Dis 24:673-682;Cayrou et al. 2018 PLoS One 13:e0197186;Rodrigues et al. 2018 Wellcome Open Res 3:151;Wanford et al. 2020 Microb Genom 6: ;Spinsanti et al. 2021 PLoS Pathog 17:e1009461;Earle et al. 2021 PLoS Pathog 17:e1009992
21469	M12 240277	UK [Northern Ireland]	2012	invasive (unspecified/other)		8	10	5	9	6	3	8	639	ST-32 complex	Brehony et al. 2016 Vaccine 34:4690-7;Rodrigues et al. 2018 Emerg Infect Dis 24:673-682;Cayrou et al. 2018 PLoS One 13:e0197186;Rodrigues et al. 2018 Wellcome Open Res 3:151;Wanford et al. 2020 Microb Genom 6: ;Spinsanti et al. 2021 PLoS Pathog 17:e1009461
21470	M12 240284	UK [England]	2012	invasive (unspecified/other)		3	2	34	5	11	6	9	10293	ST-41/44 complex	Hill et al. 2015 Lancet Infect Dis 15:1420-8;Brehony et al. 2016 Vaccine 34:4690-7;Rodrigues et al. 2018 Emerg Infect Dis 24:673-682;Cayrou et al. 2018 PLoS One 13:e0197186;Rodrigues et al. 2018 Wellcome Open Res 3:151;Wanford et al. 2020 Microb Genom 6: ;Spinsanti et al. 2021 PLoS Pathog 17:e1009461;Earle et al. 2021 PLoS Pathog 17:e1009992
21472	M12 240288	UK [England]	2012	invasive (unspecified/other)		10	5	18	9	11	9	17	23	ST-23 complex	Hill et al. 2015 Lancet Infect Dis 15:1420-8;Brehony et al. 2016 Vaccine 34:4690-7;Rodrigues et al. 2018 Emerg Infect Dis 24:673-682;Cayrou et al. 2018 PLoS One 13:e0197186;Rodrigues et al. 2018 Wellcome Open Res 3:151;Wanford et al. 2020 Microb Genom 6: ;Spinsanti et al. 2021 PLoS Pathog 17:e1009461
21473	M12 240289	UK [England]	2012	invasive (unspecified/other)		10	5	116	9	11	9	17	10294	ST-23 complex	Hill et al. 2015 Lancet Infect Dis 15:1420-8;Brehony et al. 2016 Vaccine 34:4690-7;Rodrigues et al. 2018 Emerg Infect Dis 24:673-682;Cayrou et al. 2018 PLoS One 13:e0197186;Rodrigues et al. 2018 Wellcome Open Res 3:151;Wanford et al. 2020 Microb Genom 6: ;Spinsanti et al. 2021 PLoS Pathog 17:e1009461
21474	M12 240290	UK [England]	2012	invasive (unspecified/other)		3	6	19	5	3	6	9	340	ST-41/44 complex	Hill et al. 2015 Lancet Infect Dis 15:1420-8;Brehony et al. 2016 Vaccine 34:4690-7;Rodrigues et al. 2018 Emerg Infect Dis 24:673-682;Cayrou et al. 2018 PLoS One 13:e0197186;Rodrigues et al. 2018 Wellcome Open Res 3:151;Wanford et al. 2020 Microb Genom 6: ;Spinsanti et al. 2021 PLoS Pathog 17:e1009461;Earle et al. 2021 PLoS Pathog 17:e1009992
21475	M12 240291	UK [England]	2012	invasive (unspecified/other)		10	5	18	9	11	9	17	23	ST-23 complex	Hill et al. 2015 Lancet Infect Dis 15:1420-8;Brehony et al. 2016 Vaccine 34:4690-7;Rodrigues et al. 2018 Emerg Infect Dis 24:673-682;Cayrou et al. 2018 PLoS One 13:e0197186;Rodrigues et al. 2018 Wellcome Open Res 3:151;Wanford et al. 2020 Microb Genom 6: ;Spinsanti et al. 2021 PLoS Pathog 17:e1009461
21476	M12 240293	UK [England]	2012	invasive (unspecified/other)		12	5	18	9	11	9	17	1655	ST-23 complex	Hill et al. 2015 Lancet Infect Dis 15:1420-8;Brehony et al. 2016 Vaccine 34:4690-7;Rodrigues et al. 2018 Emerg Infect Dis 24:673-682;Cayrou et al. 2018 PLoS One 13:e0197186;Rodrigues et al. 2018 Wellcome Open Res 3:151;Wanford et al. 2020 Microb Genom 6: ;Spinsanti et al. 2021 PLoS Pathog 17:e1009461
21479	M12 240299	UK [England]	2012	invasive (unspecified/other)		3	6	9	3	11	6	9	3818	ST-41/44 complex	Hill et al. 2015 Lancet Infect Dis 15:1420-8;Brehony et al. 2016 Vaccine 34:4690-7;Rodrigues et al. 2018 Emerg Infect Dis 24:673-682;Cayrou et al. 2018 PLoS One 13:e0197186;Rodrigues et al. 2018 Wellcome Open Res 3:151;Wanford et al. 2020 Microb Genom 6: ;Spinsanti et al. 2021 PLoS Pathog 17:e1009461;Earle et al. 2021 PLoS Pathog 17:e1009992
21480	M12 240300	UK [England]	2012	invasive (unspecified/other)		12	5	18	9	11	9	17	1655	ST-23 complex	Hill et al. 2015 Lancet Infect Dis 15:1420-8;Brehony et al. 2016 Vaccine 34:4690-7;Rodrigues et al. 2018 Emerg Infect Dis 24:673-682;Cayrou et al. 2018 PLoS One 13:e0197186;Rodrigues et al. 2018 Wellcome Open Res 3:151;Wanford et al. 2020 Microb Genom 6: ;Spinsanti et al. 2021 PLoS Pathog 17:e1009461
21481	M12 240301	UK [England]	2012	invasive (unspecified/other)		3	6	34	5	11	6	22	10295	ST-41/44 complex	Hill et al. 2015 Lancet Infect Dis 15:1420-8;Brehony et al. 2016 Vaccine 34:4690-7;Rodrigues et al. 2018 Emerg Infect Dis 24:673-682;Cayrou et al. 2018 PLoS One 13:e0197186;Rodrigues et al. 2018 Wellcome Open Res 3:151;Wanford et al. 2020 Microb Genom 6: ;Spinsanti et al. 2021 PLoS Pathog 17:e1009461;Earle et al. 2021 PLoS Pathog 17:e1009992
21484	M12 240305	UK [England]	2012	invasive (unspecified/other)		3	6	9	5	9	6	9	41	ST-41/44 complex	Hill et al. 2015 Lancet Infect Dis 15:1420-8;Brehony et al. 2016 Vaccine 34:4690-7;Rodrigues et al. 2018 Emerg Infect Dis 24:673-682;Cayrou et al. 2018 PLoS One 13:e0197186;Rodrigues et al. 2018 Wellcome Open Res 3:151;Wanford et al. 2020 Microb Genom 6: ;Spinsanti et al. 2021 PLoS Pathog 17:e1009461;Earle et al. 2021 PLoS Pathog 17:e1009992
21487	M12 240308	UK [England]	2012	invasive (unspecified/other)		3	6	9	5	9	6	9	41	ST-41/44 complex	Hill et al. 2015 Lancet Infect Dis 15:1420-8;Brehony et al. 2016 Vaccine 34:4690-7;Rodrigues et al. 2018 Emerg Infect Dis 24:673-682;Cayrou et al. 2018 PLoS One 13:e0197186;Rodrigues et al. 2018 Wellcome Open Res 3:151;Wanford et al. 2020 Microb Genom 6: ;Spinsanti et al. 2021 PLoS Pathog 17:e1009461;Earle et al. 2021 PLoS Pathog 17:e1009992
21488	M12 240309	UK [England]	2012	invasive (unspecified/other)		3	6	9	5	9	21	9	2266	ST-41/44 complex	Hill et al. 2015 Lancet Infect Dis 15:1420-8;Brehony et al. 2016 Vaccine 34:4690-7;Rodrigues et al. 2018 Emerg Infect Dis 24:673-682;Cayrou et al. 2018 PLoS One 13:e0197186;Rodrigues et al. 2018 Wellcome Open Res 3:151;Wanford et al. 2020 Microb Genom 6: ;Spinsanti et al. 2021 PLoS Pathog 17:e1009461;Earle et al. 2021 PLoS Pathog 17:e1009992
21490	M12 240314	UK [England]	2012	invasive (unspecified/other)		3	6	19	5	3	6	9	340	ST-41/44 complex	Hill et al. 2015 Lancet Infect Dis 15:1420-8;Brehony et al. 2016 Vaccine 34:4690-7;Rodrigues et al. 2018 Emerg Infect Dis 24:673-682;Cayrou et al. 2018 PLoS One 13:e0197186;Rodrigues et al. 2018 Wellcome Open Res 3:151;Wanford et al. 2020 Microb Genom 6: ;Spinsanti et al. 2021 PLoS Pathog 17:e1009461;Earle et al. 2021 PLoS Pathog 17:e1009992
21491	M12 240315	UK [England]	2012	invasive (unspecified/other)		3	5	656	5	3	6	9	9352	ST-41/44 complex	Hill et al. 2015 Lancet Infect Dis 15:1420-8;Brehony et al. 2016 Vaccine 34:4690-7;Rodrigues et al. 2018 Emerg Infect Dis 24:673-682;Cayrou et al. 2018 PLoS One 13:e0197186;Rodrigues et al. 2018 Wellcome Open Res 3:151;Wanford et al. 2020 Microb Genom 6: ;Spinsanti et al. 2021 PLoS Pathog 17:e1009461;Earle et al. 2021 PLoS Pathog 17:e1009992
21492	M12 240317	UK [England]	2012	invasive (unspecified/other)		2	3	4	3	8	4	6	11	ST-11 complex	Lucidarme et al. 2015 J Infect 71:544-52;Hill et al. 2015 Lancet Infect Dis 15:1420-8;Brehony et al. 2016 Vaccine 34:4690-7;Rodrigues et al. 2018 Emerg Infect Dis 24:673-682;Cayrou et al. 2018 PLoS One 13:e0197186;Rodrigues et al. 2018 Wellcome Open Res 3:151;Green et al. 2019 J Infect Dis 220:1109-1117;Wanford et al. 2020 Microb Genom 6: ;Spinsanti et al. 2021 PLoS Pathog 17:e1009461
21493	M12 240318	UK [England]	2012	invasive (unspecified/other)		12	5	18	9	11	9	17	1655	ST-23 complex	Hill et al. 2015 Lancet Infect Dis 15:1420-8;Brehony et al. 2016 Vaccine 34:4690-7;Rodrigues et al. 2018 Emerg Infect Dis 24:673-682;Cayrou et al. 2018 PLoS One 13:e0197186;Rodrigues et al. 2018 Wellcome Open Res 3:151;Wanford et al. 2020 Microb Genom 6: ;Spinsanti et al. 2021 PLoS Pathog 17:e1009461
21496	M12 240321	UK [England]	2012	invasive (unspecified/other)		10	6	63	5	9	6	12	1403	ST-41/44 complex	Hill et al. 2015 Lancet Infect Dis 15:1420-8;Brehony et al. 2016 Vaccine 34:4690-7;Rodrigues et al. 2018 Emerg Infect Dis 24:673-682;Cayrou et al. 2018 PLoS One 13:e0197186;Rodrigues et al. 2018 Wellcome Open Res 3:151;Wanford et al. 2020 Microb Genom 6: ;Spinsanti et al. 2021 PLoS Pathog 17:e1009461;Earle et al. 2021 PLoS Pathog 17:e1009992
21499	M12 240324	UK [Wales]	2012	invasive (unspecified/other)		2	3	4	3	8	4	6	11	ST-11 complex	Lucidarme et al. 2015 J Infect 71:544-52;Hill et al. 2015 Lancet Infect Dis 15:1420-8;Brehony et al. 2016 Vaccine 34:4690-7;Rodrigues et al. 2018 Emerg Infect Dis 24:673-682;Cayrou et al. 2018 PLoS One 13:e0197186;Rodrigues et al. 2018 Wellcome Open Res 3:151;Green et al. 2019 J Infect Dis 220:1109-1117;Wanford et al. 2020 Microb Genom 6: ;Spinsanti et al. 2021 PLoS Pathog 17:e1009461
21500	M12 240325	UK [England]	2012	invasive (unspecified/other)		3	6	9	5	9	6	9	41	ST-41/44 complex	Hill et al. 2015 Lancet Infect Dis 15:1420-8;Brehony et al. 2016 Vaccine 34:4690-7;Rodrigues et al. 2018 Emerg Infect Dis 24:673-682;Cayrou et al. 2018 PLoS One 13:e0197186;Rodrigues et al. 2018 Wellcome Open Res 3:151;Wanford et al. 2020 Microb Genom 6: ;Spinsanti et al. 2021 PLoS Pathog 17:e1009461;Earle et al. 2021 PLoS Pathog 17:e1009992
21502	M12 240328	UK [England]	2012	invasive (unspecified/other)		10	5	18	9	11	9	17	23	ST-23 complex	Hill et al. 2015 Lancet Infect Dis 15:1420-8;Brehony et al. 2016 Vaccine 34:4690-7;Rodrigues et al. 2018 Emerg Infect Dis 24:673-682;Cayrou et al. 2018 PLoS One 13:e0197186;Rodrigues et al. 2018 Wellcome Open Res 3:151;Wanford et al. 2020 Microb Genom 6: ;Spinsanti et al. 2021 PLoS Pathog 17:e1009461
21505	M12 240332	UK [England]	2012	invasive (unspecified/other)		2	16	6	17	9	18	2	5987	ST-103 complex	Hill et al. 2015 Lancet Infect Dis 15:1420-8;Brehony et al. 2016 Vaccine 34:4690-7;Rodrigues et al. 2018 Emerg Infect Dis 24:673-682;Cayrou et al. 2018 PLoS One 13:e0197186;Rodrigues et al. 2018 Wellcome Open Res 3:151;Wanford et al. 2020 Microb Genom 6: ;Spinsanti et al. 2021 PLoS Pathog 17:e1009461
21507	M12 240334	UK [England]	2012	invasive (unspecified/other)		3	6	19	5	3	6	9	340	ST-41/44 complex	Hill et al. 2015 Lancet Infect Dis 15:1420-8;Brehony et al. 2016 Vaccine 34:4690-7;Rodrigues et al. 2018 Emerg Infect Dis 24:673-682;Cayrou et al. 2018 PLoS One 13:e0197186;Rodrigues et al. 2018 Wellcome Open Res 3:151;Wanford et al. 2020 Microb Genom 6: ;Spinsanti et al. 2021 PLoS Pathog 17:e1009461;Earle et al. 2021 PLoS Pathog 17:e1009992
21509	M12 240641	UK [England]	2012	invasive (unspecified/other)		8	342	7	17	21	26	49	10301	ST-1157 complex
21571	M23162	USA				2	3	4	3	8	660	6	10215	ST-11 complex
21572	M22960	USA	2010	invasive (unspecified/other)		8	92	6	11	3	22	9	10216
21573	SA_serogroup W_NM1	South Africa	2008	septicaemia	blood	2	3	4	3	8	4	6	11	ST-11 complex	Lucidarme et al. 2015 J Infect 71:544-52
21574	SA_serogroup W_NM2	South Africa	2009	meningitis and septicaemia	CSF	543	5	15	17	8	21	2	8608	ST-865 complex
21576	SA_serogroup W_NM4	South Africa	2012	septicaemia	blood	11	5	18	8	11	4	21	184	ST-22 complex
21577	SA_serogroup A_NM5	South Africa	2004	meningitis	CSF	1	3	1	1	1	1	3	1	ST-1 complex
21578	SA_serogroup W_NM6	South Africa	2004	septicaemia	blood	2	3	4	3	8	4	6	11	ST-11 complex	Lucidarme et al. 2015 J Infect 71:544-52
21579	SA_serogroup A_NM7	South Africa	2006	meningitis and septicaemia	CSF	1	3	1	1	1	1	3	1	ST-1 complex
21580	SA_serogroup A_NM8	South Africa	2007	meningitis	CSF	1	3	1	1	1	1	3	1	ST-1 complex
21581	SA_serogroup W_NM9	South Africa	2007	meningitis	CSF	2	3	4	3	8	4	6	11	ST-11 complex	Lucidarme et al. 2015 J Infect 71:544-52
21582	SA_serogroup W_NM10	South Africa	2010	meningitis	CSF	2	3	4	3	8	4	6	11	ST-11 complex	Lucidarme et al. 2015 J Infect 71:544-52
21583	SA_serogroup W_NM11	South Africa	2011	meningitis	CSF	2	3	4	3	8	4	6	11	ST-11 complex	Lucidarme et al. 2015 J Infect 71:544-52
21584	SA_serogroup W_NM12	South Africa	2006	septicaemia	blood	2	3	4	3	8	4	6	11	ST-11 complex	Lucidarme et al. 2015 J Infect 71:544-52
21585	SA_serogroup A_NM13	South Africa	2003	meningitis	CSF	1	3	1	1	1	1	3	1	ST-1 complex
21586	SA_serogroup A_NM14	South Africa	2005	meningitis	CSF	1	3	1	1	1	1	3	1	ST-1 complex
21587	SA_serogroup W_NM15	South Africa	2003	septicaemia	blood	2	3	4	3	8	4	6	11	ST-11 complex	Lucidarme et al. 2015 J Infect 71:544-52
21588	SA_serogroup W_NM16	South Africa	2005	meningitis and septicaemia	CSF	2	3	4	3	8	4	6	11	ST-11 complex	Lucidarme et al. 2015 J Infect 71:544-52
23857	FRLNP18340NN	France	2001	invasive (unspecified/other)		8	10	77	4	6	3	8	749	ST-32 complex
26065	959000051	Sweden	1995			10	5	18	9	11	9	17	23	ST-23 complex	Törös et al. 2015 J Clin Microbiol 53:2154-62;Stenmark et al. 2020 Sci Rep 10:3644
26066	959000086	Sweden	1995			10	5	18	9	11	9	346	4988	ST-23 complex	Törös et al. 2015 J Clin Microbiol 53:2154-62
26068	959000134	Sweden	1995			10	5	18	9	11	9	17	23	ST-23 complex	Törös et al. 2015 J Clin Microbiol 53:2154-62;Stenmark et al. 2020 Sci Rep 10:3644
26069	959000158	Sweden	1995			178	5	18	9	11	9	17	2692	ST-23 complex	Törös et al. 2015 J Clin Microbiol 53:2154-62;Stenmark et al. 2020 Sci Rep 10:3644
26070	969000034	Sweden	1996			10	5	18	9	11	9	17	23	ST-23 complex	Törös et al. 2015 J Clin Microbiol 53:2154-62
26071	969000049	Sweden	1996			10	5	18	9	11	9	17	23	ST-23 complex	Törös et al. 2015 J Clin Microbiol 53:2154-62;Stenmark et al. 2020 Sci Rep 10:3644
26072	969000094	Sweden	1996			10	5	18	9	11	9	17	23	ST-23 complex	Törös et al. 2015 J Clin Microbiol 53:2154-62
26074	969000117	Sweden	1996			10	5	18	9	11	9	17	23	ST-23 complex	Törös et al. 2015 J Clin Microbiol 53:2154-62;Stenmark et al. 2020 Sci Rep 10:3644
26076	969000174	Sweden	1996			10	5	18	9	11	9	17	23	ST-23 complex	Törös et al. 2015 J Clin Microbiol 53:2154-62;Stenmark et al. 2020 Sci Rep 10:3644
26077	969000194	Sweden	1996			10	5	18	9	11	9	17	23	ST-23 complex	Stenmark et al. 2020 Sci Rep 10:3644
26080	979000072	Sweden	1997			10	5	18	9	11	9	17	23	ST-23 complex	Törös et al. 2015 J Clin Microbiol 53:2154-62
26081	979000092	Sweden	1997			10	5	18	9	11	9	17	23	ST-23 complex	Törös et al. 2015 J Clin Microbiol 53:2154-62;Stenmark et al. 2020 Sci Rep 10:3644
26082	979000100	Sweden	1997			4	10	5	4	6	3	12	1249	ST-32 complex
26083	979000137	Sweden	1997			10	5	18	9	11	9	17	23	ST-23 complex	Törös et al. 2015 J Clin Microbiol 53:2154-62
26085	989000182	Sweden	1998			10	5	18	9	11	9	17	23	ST-23 complex	Törös et al. 2015 J Clin Microbiol 53:2154-62;Stenmark et al. 2020 Sci Rep 10:3644
26089	999000187	Sweden	1999			10	5	18	9	11	9	17	23	ST-23 complex	Törös et al. 2015 J Clin Microbiol 53:2154-62;Stenmark et al. 2020 Sci Rep 10:3644
26094	999000316	Sweden	1999			10	5	9	9	11	9	17	3801	ST-23 complex	Törös et al. 2015 J Clin Microbiol 53:2154-62
26098	0159000154	Sweden	2001			10	5	18	9	11	9	17	23	ST-23 complex	Törös et al. 2015 J Clin Microbiol 53:2154-62
26099	0159000193	Sweden	2001			10	5	18	9	11	9	17	23	ST-23 complex	Törös et al. 2015 J Clin Microbiol 53:2154-62
26100	0159000233	Sweden	2001			10	5	18	59	11	9	17	183	ST-23 complex	Törös et al. 2015 J Clin Microbiol 53:2154-62
26101	0159000276	Sweden	2001			10	5	18	9	11	9	17	23	ST-23 complex	Törös et al. 2015 J Clin Microbiol 53:2154-62
26105	0259000124	Sweden	2002			10	5	18	9	11	9	17	23	ST-23 complex	Törös et al. 2015 J Clin Microbiol 53:2154-62
26106	0259000162	Sweden	2002			10	5	18	9	11	9	17	23	ST-23 complex	Törös et al. 2015 J Clin Microbiol 53:2154-62;Stenmark et al. 2020 Sci Rep 10:3644
26116	0559000042	Sweden	2005			10	5	9	9	11	9	17	3801	ST-23 complex	Törös et al. 2015 J Clin Microbiol 53:2154-62
26117	0559000076	Sweden	2005			10	5	18	9	11	9	17	23	ST-23 complex	Törös et al. 2015 J Clin Microbiol 53:2154-62;Stenmark et al. 2020 Sci Rep 10:3644
26118	0559000115	Sweden	2005			10	5	18	9	11	9	17	23	ST-23 complex	Törös et al. 2015 J Clin Microbiol 53:2154-62
26120	0659000022	Sweden	2006			10	5	18	14	11	9	17	1625	ST-23 complex	Törös et al. 2015 J Clin Microbiol 53:2154-62
26122	0659000056	Sweden	2006			10	5	18	9	11	9	17	23	ST-23 complex	Törös et al. 2015 J Clin Microbiol 53:2154-62
26123	0659000178	Sweden	2006			10	5	18	9	11	9	17	23	ST-23 complex	Törös et al. 2015 J Clin Microbiol 53:2154-62;Stenmark et al. 2020 Sci Rep 10:3644
26124	0659000451	Sweden	2006			10	5	18	9	11	9	17	23	ST-23 complex	Törös et al. 2015 J Clin Microbiol 53:2154-62;Stenmark et al. 2020 Sci Rep 10:3644
26125	0759000014	Sweden	2007			10	5	18	9	11	9	17	23	ST-23 complex	Törös et al. 2015 J Clin Microbiol 53:2154-62
26126	0759000039	Sweden	2007			10	5	18	9	11	9	17	23	ST-23 complex	Törös et al. 2015 J Clin Microbiol 53:2154-62;Stenmark et al. 2020 Sci Rep 10:3644
26127	0759000110	Sweden	2007			10	5	18	9	11	9	17	23	ST-23 complex	Törös et al. 2015 J Clin Microbiol 53:2154-62
26128	0759000187	Sweden	2007			10	5	18	9	11	9	17	23	ST-23 complex	Törös et al. 2015 J Clin Microbiol 53:2154-62
26130	0759000265	Sweden	2007			178	5	18	9	11	9	17	2692	ST-23 complex	Törös et al. 2015 J Clin Microbiol 53:2154-62;Stenmark et al. 2020 Sci Rep 10:3644
26131	0759000266	Sweden	2007			10	5	18	9	11	9	17	23	ST-23 complex	Törös et al. 2015 J Clin Microbiol 53:2154-62;Stenmark et al. 2020 Sci Rep 10:3644
26132	0759000283	Sweden	2007			10	5	18	9	11	9	17	23	ST-23 complex	Törös et al. 2015 J Clin Microbiol 53:2154-62;Stenmark et al. 2020 Sci Rep 10:3644
26133	0859000405	Sweden	2008			10	5	18	9	11	9	17	23	ST-23 complex	Törös et al. 2015 J Clin Microbiol 53:2154-62
26136	0859000221	Sweden	2008			10	5	18	9	11	9	17	23	ST-23 complex	Törös et al. 2015 J Clin Microbiol 53:2154-62;Stenmark et al. 2020 Sci Rep 10:3644
26138	0859000328	Sweden	2008			10	5	18	9	11	9	17	23	ST-23 complex	Törös et al. 2015 J Clin Microbiol 53:2154-62
26139	0859000330	Sweden	2008			10	5	18	9	11	9	17	23	ST-23 complex	Törös et al. 2015 J Clin Microbiol 53:2154-62;Stenmark et al. 2020 Sci Rep 10:3644
26140	0859000352	Sweden	2008			2	16	6	17	9	4	17	10302		Törös et al. 2015 J Clin Microbiol 53:2154-62
26141	0759000291	Sweden	2007			10	5	18	9	11	9	17	23	ST-23 complex	Törös et al. 2015 J Clin Microbiol 53:2154-62;Stenmark et al. 2020 Sci Rep 10:3644
26142	0859000043	Sweden	2008			10	5	18	9	11	9	17	23	ST-23 complex	Törös et al. 2015 J Clin Microbiol 53:2154-62
26145	0959000069	Sweden	2009			10	5	18	9	11	9	17	23	ST-23 complex	Törös et al. 2015 J Clin Microbiol 53:2154-62
26146	0959000072	Sweden	2009			10	5	18	9	11	9	17	23	ST-23 complex	Törös et al. 2015 J Clin Microbiol 53:2154-62;Stenmark et al. 2020 Sci Rep 10:3644
26147	0959000089	Sweden	2009			10	5	18	9	11	9	17	23	ST-23 complex	Törös et al. 2015 J Clin Microbiol 53:2154-62;Stenmark et al. 2020 Sci Rep 10:3644
26148	0959000139	Sweden	2009			10	5	18	9	11	9	17	23	ST-23 complex	Törös et al. 2015 J Clin Microbiol 53:2154-62
26149	0959000157	Sweden	2009			10	5	18	9	11	9	17	23	ST-23 complex	Törös et al. 2015 J Clin Microbiol 53:2154-62
26150	0959000162	Sweden	2009			10	5	18	9	11	9	17	23	ST-23 complex	Törös et al. 2015 J Clin Microbiol 53:2154-62
26151	0959000170	Sweden	2009			10	5	18	9	11	9	17	23	ST-23 complex	Törös et al. 2015 J Clin Microbiol 53:2154-62;Stenmark et al. 2020 Sci Rep 10:3644
26154	0959000184	Sweden	2009			178	5	18	9	11	9	17	2692	ST-23 complex	Törös et al. 2015 J Clin Microbiol 53:2154-62;Stenmark et al. 2020 Sci Rep 10:3644
26155	0959000187	Sweden	2009			10	5	18	9	11	9	17	23	ST-23 complex	Törös et al. 2015 J Clin Microbiol 53:2154-62;Stenmark et al. 2020 Sci Rep 10:3644
26156	0959000222	Sweden	2009			10	5	18	9	11	9	17	23	ST-23 complex	Törös et al. 2015 J Clin Microbiol 53:2154-62;Stenmark et al. 2020 Sci Rep 10:3644
26157	0959000281	Sweden	2009			10	5	18	9	11	9	500	8043	ST-23 complex	Törös et al. 2015 J Clin Microbiol 53:2154-62
26158	0959000292	Sweden	2009			10	5	18	9	11	9	17	23	ST-23 complex	Törös et al. 2015 J Clin Microbiol 53:2154-62;Stenmark et al. 2020 Sci Rep 10:3644
26159	1059000040	Sweden	2010			10	5	18	9	11	9	500	8043	ST-23 complex	Törös et al. 2015 J Clin Microbiol 53:2154-62
26160	1059000042	Sweden	2010			10	5	18	9	11	9	17	23	ST-23 complex	Törös et al. 2015 J Clin Microbiol 53:2154-62;Stenmark et al. 2020 Sci Rep 10:3644
26161	1059000055	Sweden	2010			10	5	18	9	11	9	17	23	ST-23 complex	Törös et al. 2015 J Clin Microbiol 53:2154-62;Stenmark et al. 2020 Sci Rep 10:3644
26162	1059000105	Sweden	2010			10	5	18	9	11	9	17	23	ST-23 complex	Törös et al. 2015 J Clin Microbiol 53:2154-62
26164	1059000130	Sweden	2010			10	5	18	9	11	9	17	23	ST-23 complex	Törös et al. 2015 J Clin Microbiol 53:2154-62
26165	1059000134	Sweden	2010			10	5	18	9	11	9	17	23	ST-23 complex	Törös et al. 2015 J Clin Microbiol 53:2154-62;Stenmark et al. 2020 Sci Rep 10:3644
26166	1059000140	Sweden	2010			10	5	18	9	11	9	17	23	ST-23 complex	Törös et al. 2015 J Clin Microbiol 53:2154-62;Stenmark et al. 2020 Sci Rep 10:3644
26167	1059000145	Sweden	2010			10	5	18	9	11	9	17	23	ST-23 complex	Törös et al. 2015 J Clin Microbiol 53:2154-62;Stenmark et al. 2020 Sci Rep 10:3644
26168	1059000175	Sweden	2010			10	5	18	9	11	9	17	23	ST-23 complex	Törös et al. 2015 J Clin Microbiol 53:2154-62;Stenmark et al. 2020 Sci Rep 10:3644
26169	1059000183	Sweden	2010			10	5	18	9	11	9	17	23	ST-23 complex	Törös et al. 2015 J Clin Microbiol 53:2154-62
26170	1059000188	Sweden	2010			12	5	18	9	11	9	17	1655	ST-23 complex	Törös et al. 2015 J Clin Microbiol 53:2154-62
26171	1059000205	Sweden	2010			178	5	18	9	11	9	17	2692	ST-23 complex	Törös et al. 2015 J Clin Microbiol 53:2154-62;Stenmark et al. 2020 Sci Rep 10:3644
26172	1059000206	Sweden	2010			10	5	18	9	11	9	17	23	ST-23 complex	Törös et al. 2015 J Clin Microbiol 53:2154-62;Stenmark et al. 2020 Sci Rep 10:3644
26173	1059000264	Sweden	2010			10	5	18	9	11	9	17	23	ST-23 complex	Törös et al. 2015 J Clin Microbiol 53:2154-62;Stenmark et al. 2020 Sci Rep 10:3644
26174	1059000277	Sweden	2010			10	5	18	9	11	9	17	23	ST-23 complex	Törös et al. 2015 J Clin Microbiol 53:2154-62;Stenmark et al. 2020 Sci Rep 10:3644
26175	1059000280	Sweden	2010			10	5	18	9	11	9	17	23	ST-23 complex	Törös et al. 2015 J Clin Microbiol 53:2154-62
26176	1059000301	Sweden	2010			10	5	18	9	11	9	17	23	ST-23 complex	Törös et al. 2015 J Clin Microbiol 53:2154-62
26177	1059000324	Sweden	2010			10	5	18	9	11	9	17	23	ST-23 complex	Törös et al. 2015 J Clin Microbiol 53:2154-62;Stenmark et al. 2020 Sci Rep 10:3644
26178	1059000328	Sweden	2010			10	5	18	9	11	9	17	23	ST-23 complex	Törös et al. 2015 J Clin Microbiol 53:2154-62;Stenmark et al. 2020 Sci Rep 10:3644
26179	1059000365	Sweden	2010			10	5	18	9	11	9	17	23	ST-23 complex	Törös et al. 2015 J Clin Microbiol 53:2154-62;Stenmark et al. 2020 Sci Rep 10:3644
26180	1059000388	Sweden	2010			10	5	18	9	11	9	17	23	ST-23 complex	Törös et al. 2015 J Clin Microbiol 53:2154-62;Stenmark et al. 2020 Sci Rep 10:3644
26181	1159000004	Sweden	2011			10	5	18	9	11	9	17	23	ST-23 complex	Törös et al. 2015 J Clin Microbiol 53:2154-62;Stenmark et al. 2020 Sci Rep 10:3644
26182	1159000007	Sweden	2011			10	5	18	9	11	9	17	23	ST-23 complex	Törös et al. 2015 J Clin Microbiol 53:2154-62;Stenmark et al. 2020 Sci Rep 10:3644
26184	1159000024	Sweden	2011			10	5	18	9	11	9	17	23	ST-23 complex	Törös et al. 2015 J Clin Microbiol 53:2154-62;Stenmark et al. 2020 Sci Rep 10:3644
26185	1159000038	Sweden	2011			10	5	18	9	11	9	17	23	ST-23 complex	Törös et al. 2015 J Clin Microbiol 53:2154-62;Stenmark et al. 2020 Sci Rep 10:3644
26186	1159000040	Sweden	2011			10	5	18	9	11	9	17	23	ST-23 complex	Törös et al. 2015 J Clin Microbiol 53:2154-62;Stenmark et al. 2020 Sci Rep 10:3644
26188	1159000065	Sweden	2011			10	5	18	9	11	9	17	23	ST-23 complex	Törös et al. 2015 J Clin Microbiol 53:2154-62
26189	1159000075	Sweden	2011			10	5	18	9	11	9	17	23	ST-23 complex	Törös et al. 2015 J Clin Microbiol 53:2154-62;Stenmark et al. 2020 Sci Rep 10:3644
26190	1159000079	Sweden	2011			10	5	18	9	11	9	17	23	ST-23 complex	Törös et al. 2015 J Clin Microbiol 53:2154-62;Stenmark et al. 2020 Sci Rep 10:3644
26191	1159000143	Sweden	2011			10	5	18	9	11	9	17	23	ST-23 complex	Törös et al. 2015 J Clin Microbiol 53:2154-62;Stenmark et al. 2020 Sci Rep 10:3644
26192	1159000152	Sweden	2011			10	5	18	9	11	9	17	23	ST-23 complex	Törös et al. 2015 J Clin Microbiol 53:2154-62
26193	1159000177	Sweden	2011			10	5	18	9	11	9	17	23	ST-23 complex	Törös et al. 2015 J Clin Microbiol 53:2154-62;Stenmark et al. 2020 Sci Rep 10:3644
26194	1159000182	Sweden	2011			10	5	18	9	11	9	17	23	ST-23 complex	Törös et al. 2015 J Clin Microbiol 53:2154-62;Stenmark et al. 2020 Sci Rep 10:3644
26195	1159000212	Sweden	2011			10	5	18	9	11	9	17	23	ST-23 complex	Törös et al. 2015 J Clin Microbiol 53:2154-62
26196	1159000225	Sweden	2011			10	5	18	9	11	9	17	23	ST-23 complex	Törös et al. 2015 J Clin Microbiol 53:2154-62;Stenmark et al. 2020 Sci Rep 10:3644
26197	1159000233	Sweden	2011			10	5	18	9	11	9	17	23	ST-23 complex	Törös et al. 2015 J Clin Microbiol 53:2154-62
26198	1159000240	Sweden	2011			10	5	18	9	11	9	17	23	ST-23 complex	Törös et al. 2015 J Clin Microbiol 53:2154-62
26199	1159000252	Sweden	2011			10	5	18	9	11	9	17	23	ST-23 complex	Törös et al. 2015 J Clin Microbiol 53:2154-62;Stenmark et al. 2020 Sci Rep 10:3644
26200	1159000264	Sweden	2011			10	5	18	9	11	9	17	23	ST-23 complex	Törös et al. 2015 J Clin Microbiol 53:2154-62;Stenmark et al. 2020 Sci Rep 10:3644
26201	1159000285	Sweden	2011			10	5	18	9	11	9	17	23	ST-23 complex	Törös et al. 2015 J Clin Microbiol 53:2154-62;Stenmark et al. 2020 Sci Rep 10:3644
26202	1159000308	Sweden	2011			10	5	18	9	11	9	17	23	ST-23 complex	Törös et al. 2015 J Clin Microbiol 53:2154-62
26203	1159000356	Sweden	2011			10	5	18	9	11	9	17	23	ST-23 complex	Törös et al. 2015 J Clin Microbiol 53:2154-62
26204	1159000367	Sweden	2011			10	5	18	9	11	9	17	23	ST-23 complex	Törös et al. 2015 J Clin Microbiol 53:2154-62;Stenmark et al. 2020 Sci Rep 10:3644
26205	1159000368	Sweden	2011			10	5	18	9	11	9	17	23	ST-23 complex	Törös et al. 2015 J Clin Microbiol 53:2154-62
26207	1159000384	Sweden	2011			10	5	18	9	11	9	17	23	ST-23 complex	Törös et al. 2015 J Clin Microbiol 53:2154-62;Stenmark et al. 2020 Sci Rep 10:3644
26208	1159000388	Sweden	2011			10	5	18	9	11	9	17	23	ST-23 complex	Törös et al. 2015 J Clin Microbiol 53:2154-62
26210	1159000442	Sweden	2011			10	5	18	9	11	9	17	23	ST-23 complex	Törös et al. 2015 J Clin Microbiol 53:2154-62;Stenmark et al. 2020 Sci Rep 10:3644
26211	1159000468	Sweden	2011			10	5	18	9	319	9	17	9299	ST-23 complex	Törös et al. 2015 J Clin Microbiol 53:2154-62
26212	1259000006	Sweden	2012			10	5	18	9	11	9	17	23	ST-23 complex	Törös et al. 2015 J Clin Microbiol 53:2154-62
26213	1259000015	Sweden	2012			10	5	18	9	11	9	17	23	ST-23 complex	Törös et al. 2015 J Clin Microbiol 53:2154-62;Stenmark et al. 2020 Sci Rep 10:3644
26215	1259000023	Sweden	2012			10	5	18	9	11	9	17	23	ST-23 complex	Törös et al. 2015 J Clin Microbiol 53:2154-62;Stenmark et al. 2020 Sci Rep 10:3644
26216	1259000027	Sweden	2012			10	5	18	9	11	9	17	23	ST-23 complex	Törös et al. 2015 J Clin Microbiol 53:2154-62;Stenmark et al. 2020 Sci Rep 10:3644
26219	1259000080	Sweden	2012			10	5	18	9	11	9	17	23	ST-23 complex	Törös et al. 2015 J Clin Microbiol 53:2154-62
26220	1259000112	Sweden	2012			10	5	18	9	11	9	17	23	ST-23 complex	Törös et al. 2015 J Clin Microbiol 53:2154-62;Stenmark et al. 2020 Sci Rep 10:3644
26223	1259000126	Sweden	2012			555	5	18	9	11	9	17	10098	ST-23 complex	Törös et al. 2015 J Clin Microbiol 53:2154-62
26224	1259000136	Sweden	2012			10	5	18	9	11	9	17	23	ST-23 complex	Törös et al. 2015 J Clin Microbiol 53:2154-62
26225	1259000159	Sweden	2012			10	5	18	9	11	9	17	23	ST-23 complex	Törös et al. 2015 J Clin Microbiol 53:2154-62;Stenmark et al. 2020 Sci Rep 10:3644
26226	1259000168	Sweden	2012			10	5	18	9	11	9	17	23	ST-23 complex	Törös et al. 2015 J Clin Microbiol 53:2154-62
26227	1259000176	Sweden	2012			10	5	18	9	11	9	17	23	ST-23 complex	Törös et al. 2015 J Clin Microbiol 53:2154-62;Stenmark et al. 2020 Sci Rep 10:3644
26229	1259000181	Sweden	2012			10	5	18	9	11	9	17	23	ST-23 complex	Törös et al. 2015 J Clin Microbiol 53:2154-62;Stenmark et al. 2020 Sci Rep 10:3644
26230	1259000194	Sweden	2012			10	5	18	9	11	9	17	23	ST-23 complex	Törös et al. 2015 J Clin Microbiol 53:2154-62;Stenmark et al. 2020 Sci Rep 10:3644
26231	1259000215	Sweden	2012			10	5	18	9	11	9	17	23	ST-23 complex	Törös et al. 2015 J Clin Microbiol 53:2154-62;Stenmark et al. 2020 Sci Rep 10:3644
26232	1259000221	Sweden	2012			10	5	18	9	11	9	17	23	ST-23 complex	Törös et al. 2015 J Clin Microbiol 53:2154-62;Stenmark et al. 2020 Sci Rep 10:3644
26233	1259000243	Sweden	2012			10	5	18	644	11	9	17	10213	ST-23 complex	Törös et al. 2015 J Clin Microbiol 53:2154-62
26234	1259000256	Sweden	2012			10	5	18	9	11	9	17	23	ST-23 complex	Törös et al. 2015 J Clin Microbiol 53:2154-62
26235	1259000264	Sweden	2012			10	5	18	9	11	9	17	23	ST-23 complex	Törös et al. 2015 J Clin Microbiol 53:2154-62;Stenmark et al. 2020 Sci Rep 10:3644
26237	1259000287	Sweden	2012			10	5	18	9	11	9	17	23	ST-23 complex	Törös et al. 2015 J Clin Microbiol 53:2154-62
26239	1259000330	Sweden	2012			10	5	18	9	11	9	17	23	ST-23 complex	Törös et al. 2015 J Clin Microbiol 53:2154-62;Stenmark et al. 2020 Sci Rep 10:3644
26240	1259000345	Sweden	2012			10	5	18	9	11	9	17	23	ST-23 complex	Törös et al. 2015 J Clin Microbiol 53:2154-62;Stenmark et al. 2020 Sci Rep 10:3644
26241	1259000373	Sweden	2012			2	7	6	9	16	9	8	767	ST-167 complex	Törös et al. 2015 J Clin Microbiol 53:2154-62
26242	1259000390	Sweden	2012			10	5	18	9	11	9	17	23	ST-23 complex	Törös et al. 2015 J Clin Microbiol 53:2154-62;Stenmark et al. 2020 Sci Rep 10:3644
26243	1259000430	Sweden	2012			12	5	18	9	11	9	17	1655	ST-23 complex	Törös et al. 2015 J Clin Microbiol 53:2154-62
26244	1259000431	Sweden	2012			10	5	18	9	11	9	17	23	ST-23 complex	Törös et al. 2015 J Clin Microbiol 53:2154-62;Stenmark et al. 2020 Sci Rep 10:3644
26247	1259000443	Sweden	2012			178	5	18	9	11	9	17	2692	ST-23 complex	Törös et al. 2015 J Clin Microbiol 53:2154-62;Stenmark et al. 2020 Sci Rep 10:3644
26248	1259000444	Sweden	2012			10	5	18	9	11	9	17	23	ST-23 complex	Törös et al. 2015 J Clin Microbiol 53:2154-62
26249	1259000464	Sweden	2012			10	5	6	9	11	9	17	10210	ST-23 complex	Törös et al. 2015 J Clin Microbiol 53:2154-62
26250	1259000495	Sweden	2012			2	7	159	92	93	6	8	6464		Törös et al. 2015 J Clin Microbiol 53:2154-62
26251	1259000500	Sweden	2012			10	5	503		11	9	17			Törös et al. 2015 J Clin Microbiol 53:2154-62
26253	T97	UK	2011			16	2	6	25	17	25	22	53	ST-53 complex
26254	BB123	UK	2012			3	6	34	5	11	6	9	1194	ST-41/44 complex
26256	T45	UK	2011			4	10	72	9	3	10	12	6605	ST-35 complex
26259	T288	UK	2011			12	5	18	9	11	9	17	1655	ST-23 complex
26260	T9	UK	2011			4	10	15	9	8	11	13	467	ST-269 complex
26263	V259	UK	2011			16	2	6	25	17	25	22	53	ST-53 complex
26264	V302	UK	2012			17	5	19	17	3	26	2	60	ST-60 complex
26265	T250	UK	2011			6	10	9	39	50	112	16	841
26266	T141	UK	2011			12	5	18	9	11	9	17	1655	ST-23 complex
26267	T98	UK	2011			16	2	6	25	17	25	22	53	ST-53 complex
26269	BB98	UK	2012			12	5	18	9	11	9	17	1655	ST-23 complex
26271	BB66	UK	2012			16	2	6	25	17	25	22	53	ST-53 complex
26274	v191	UK	2012			16	2	6	25	17	25	22	53	ST-53 complex
26277	T219	UK	2011			12	5	18	9	11	9	17	1655	ST-23 complex
26283	R121	UK	2011			16	2	18	25	17	25	22	2441	ST-53 complex
26284	T248	UK	2011			10	10	11	18	170	10	129	1679	ST-35 complex
26286	H18-H18 WT	UK				4	10	5	4	5	3	2	74	ST-32 complex
26288	BB89	UK	2012			27	6	9	3	9	6	18	3243	ST-41/44 complex
26291	BB14	UK	2012			12	5	18	9	11	9	17	1655	ST-23 complex
26292	BB60	UK	2012			6	5	173	13	5	24	17	1466	ST-174 complex
26293	BB238	UK	2012			3	6	9	5	9	6	9	41	ST-41/44 complex
26294	T236	UK	2011			13	29	2	17	17	65	53	10460
26295	R234	UK	2011			7	5	1	35	36	53	15	9661	ST-213 complex
26296	BB126	UK	2012			8	10	5	4	6	26	8	9214	ST-32 complex
26298	z77	UK	2012			9	5	9	9	9	6	2	1423	ST-41/44 complex
26301	T193	UK	2011			4	10	5	4	6	3	8	32	ST-32 complex
26302	R62	UK	2011			4	10	2	5	38	11	9	275	ST-269 complex
26304	x301	UK	2012			12	5	18	9	11	9	17	1655	ST-23 complex
26305	T62	UK	2011			4	10	2	5	38	11	9	275	ST-269 complex
26308	x268	UK	2012			17	5	15	17	3	26	2	10343	ST-60 complex
26309	BB128	UK	2012			8	5	15	17	8	21	2	865	ST-865 complex
26310	V234	UK	2012			7	5	1	35	36	53	15	9661	ST-213 complex
26311	V57	UK	2011			3	6	9	5	9	6	9	41	ST-41/44 complex
26312	R46	UK	2011			12	5	18	5	11	9	17	10455	ST-23 complex
26314	z54	UK	2012			17	4	19	17	3	26	2	4146	ST-60 complex
26315	X241	UK	2011			2	3	4	3	8	4	6	11	ST-11 complex
26316	R242	UK	2011			2	5	219	35	3	18	7	5063
26318	BB301	UK	2012			12	5	18	9	11	9	17	1655	ST-23 complex
26319	v59	UK	2012			8	25	7	17	21	26	49	1157	ST-1157 complex
26320	R136	UK	2011			16	2	6	25	17	25	22	53	ST-53 complex
26321	z43	UK	2012			12	5	18	9	11	9	17	1655	ST-23 complex
26322	R49	UK	2011			8	4	6	17	5	18	2	103	ST-103 complex
26324	R22	UK	2011			8	25	7	17	21	26	49	1157	ST-1157 complex
26325	x83	UK	2012			16	2	6	25	17	25	22	53	ST-53 complex
26326	T304	UK	2011			16	2	6	25	17	25	22	53	ST-53 complex
26327	R122	UK	2011			17	5	19	17	62	26	2	10454	ST-60 complex
26328	BB156	UK	2012			5	4	17	15	30	7	12	823	ST-198 complex
26330	BB117	UK	2012			2	16	12	9	9	18	7	10220	ST-254 complex
26333	R176	UK	2011			3	6	9	5	9	6	695	10481	ST-41/44 complex
26334	V196	UK	2011			4	10	15	5	3	11	9	2561	ST-269 complex
26336	v216	UK	2012			16	2	6	25	17	25	22	53	ST-53 complex
26337	BB62	UK	2012			4	10	2	5	38	11	9	275	ST-269 complex
26340	V128	UK	2011			8	5	15	17	8	21	2	865	ST-865 complex
26341	BB185	UK	2012			16	2	159	92	77	25	112	1117	ST-1117 complex
26342	V34	UK	2011			10	5	18	9	11	9	17	23	ST-23 complex
26343	BB85	UK	2012			12	5	18	9	11	9	17	1655	ST-23 complex
26344	R243	UK	2011			16	2	6	25	17	25	22	53	ST-53 complex
26345	T66	UK	2011			10	5	18	9	11	9	17	23	ST-23 complex
26346	BB148	UK	2012			12	5	18	9	11	9	17	1655	ST-23 complex
26351	BB107	UK	2012			5	4	712	15	22	40	13	10480	ST-1136 complex
26355	R263	UK	2011			16	2	6	25	17	25	22	53	ST-53 complex
26357	T233	UK	2011			5	4	17		30	7	12
26362	R156	UK	2011			5	4	17	15	30	7	12	823	ST-198 complex
26365	z191	UK	2012			16	2	6	25	17	25	22	53	ST-53 complex
26372	V304	UK	2012			16	2	6	25	17	25	22	53	ST-53 complex
26376	R44	UK	2011			646	4	17	656	14	7	12	10479	ST-198 complex
26378	BB291	UK	2012			3	6	9	5	9	6	9	41	ST-41/44 complex
26380	T148	UK	2011			12	5	18	9	11	9	17	1655	ST-23 complex
26382	X136	UK	2011			16	2	6	25	17	25	22	53	ST-53 complex
26383	R216	UK	2011			16	2	6	25	17	25	22	53	ST-53 complex
26396	T300	UK	2011			12	5	18	9	11	9	17	1655	ST-23 complex
26402	R83	UK	2011			16	2	6	25	17	25	22	53	ST-53 complex
26404	BB18	UK	2012			7	16	55	10	3	56	13	2394	ST-178 complex
26412	BB219	UK	2012			12	5	18	9	11	9	17	1655	ST-23 complex
26419	T119	UK	2011			16	2	6	25	17	25	22	53	ST-53 complex
26429	Z301	UK	2012			12	5	18	9	11	9	17	1655	ST-23 complex
26437	BB204	UK	2012			12	5	18	9	11	9	17	1655	ST-23 complex
26445	Z119	UK	2012			16	2	6	25	17	25	22	53	ST-53 complex
26450	BB159	UK	2012			17	4	19	17	3	26	2	4146	ST-60 complex
26451	r119	UK	2011			16	2	6	25	17	25	22	53	ST-53 complex
26452	H18-H18-01	UK				4	10	5	4	5	3	2	74	ST-32 complex
26453	z146	UK	2012			12	5	18	9	11	9	17	1655	ST-23 complex
26454	R233	UK	2011			5	4	17	15	30	7	12	823	ST-198 complex
26455	C2	UK				4	10	5	4	5	3	2	74	ST-32 complex
26457	R191	UK	2011			16	2	6	25	17	25	22	53	ST-53 complex	Green et al. 2019 J Infect Dis 220:1109-1117
26458	BB233	UK	2012			5	4	17	15	30	7	12	823	ST-198 complex
26463	R291	UK	2011			3	6	9	5	9	6	9	41	ST-41/44 complex
26468	Z234	UK	2012			7	5	1	35	36	53	15	9661	ST-213 complex
26474	T216	UK	2011			16	2	6	25	17	25	22	53	ST-53 complex
26481	T44	UK	2011			646	4	17	656	14	7	12	10479	ST-198 complex
26483	BB136	UK	2012			5	4	17	15	30	7	12	823	ST-198 complex
26485	R304	UK	2011			3	6	9	5	9	6	9	41	ST-41/44 complex
26487	X270	UK	2012			12	5	18	9	11	9	17	1655	ST-23 complex
26492	T291	UK	2011			3	6	9	5	9	6	9	41	ST-41/44 complex
26495	BB218	UK	2012			5	4	17	15	30	7	12	823	ST-198 complex
26496	R262	UK	2011			12	5	18	9	11	9	17	1655	ST-23 complex
26497	z139	UK	2012			2	16	12	11	3	60	7	254	ST-254 complex
26498	T279	UK	2011			17	5	19	17	3	26	2	60	ST-60 complex
26500	BB83	UK	2012			16	2	6	25	17	25	22	53	ST-53 complex
26501	BB186	UK	2012			10	5	18	9	11	9	17	23	ST-23 complex
26504	V125	UK	2011			4	10	11	17	6	10	12	457	ST-35 complex
26505	R123	UK	2011			12	5	18	9	11	9	17	1655	ST-23 complex
26507	Z46	UK	2012			12	5	18	5	11	9	17	10455	ST-23 complex
26508	R66	UK	2011			10	5	18	9	11	9	17	23	ST-23 complex
26511	x210	UK	2012			12	5	18	9	11	9	17	1655	ST-23 complex
26512	V241	UK	2011			2	3	4	3	8	4	6	11	ST-11 complex
26513	BB283	UK	2012			8	25	7	17	21	26	49	1157	ST-1157 complex
26514	BB195	UK	2012			2	5	18	7	3	18	17	9201
26515	BB54	UK	2012			17	4	19	17	3	26	2	4146	ST-60 complex
26516	R79	UK	2011			4	10	15	9	500	11	9	10459	ST-269 complex
26517	X300	UK	2011			12	5	18	9	11	9	17	1655	ST-23 complex
26518	v119	UK	2012			16	2	6	25	17	25	22	53	ST-53 complex
26519	T53	UK	2011			17	5	19	17	62	26	2	10454	ST-60 complex
26520	T4	UK	2011			17	5	19	17	3	26	2	60	ST-60 complex
26522	x121	UK	2012			16	2	18	25	17	25	22	2441	ST-53 complex
26523	T156	UK	2011			5	4	17	15	30	7	12	823	ST-198 complex
26524	BB181	UK	2012			7	16	55	10	3	56	13	2394	ST-178 complex
26525	BB110	UK	2012			10	5	18	9	11	9	17	23	ST-23 complex
26526	z18	UK	2012			7	16	55	10	3	56	13	2394	ST-178 complex
26527	BB39	UK	2012			12	5	18	9	11	25	17	10458	ST-23 complex
26528	R270	UK	2011			12	5	18	9	11	9	17	1655	ST-23 complex
26529	BB228	UK	2012			16	2	6	25	17	25	22	53	ST-53 complex
26541	2851	Norway				4	10	5	4	6	3	8	32	ST-32 complex
26542	3043	Norway				4	10	5	4	6	3	8	32	ST-32 complex
26544	3311	Norway				4	10	5	4	6	3	8	32	ST-32 complex
26604	Nm100	China	1966	carrier	throat swab	6	7	473	56	26	18	8	10357	ST-175 complex
26620	Nm168	China	1972	carrier	throat swab	6	7	4	76	26	18	8	10373	ST-175 complex
26650	Nm246	China	1976	carrier	throat swab	2	7	4	56	26	18	8	10402	ST-175 complex
26823	IE10Nm24	Ireland	2010	invasive (unspecified/other)	blood	27	6	34	5	3	6	9	10543	ST-41/44 complex	Brehony et al. 2016 Vaccine 34:4690-7;Mulhall et al. 2018 mSphere 3: ;Earle et al. 2021 PLoS Pathog 17:e1009992
26824	IE10Nm25	Ireland	2010	invasive (unspecified/other)	blood	2	3	4	3	8	4	6	11	ST-11 complex	Lucidarme et al. 2015 J Infect 71:544-52;Brehony et al. 2016 Vaccine 34:4690-7;Lucidarme et al. 2017 J Infect 75:95-103;Mulhall et al. 2019 PLoS One 14:e0216771
26828	12029_2010	Ireland	2010	invasive (unspecified/other)	sputum	4	10	5	26	6	3	8	1096	ST-32 complex	Brehony et al. 2016 Vaccine 34:4690-7
26829	IE10Nm30	Ireland	2010	invasive (unspecified/other)	CSF	17	5	19	17	3	26	2	60	ST-60 complex	Brehony et al. 2016 Vaccine 34:4690-7;Mulhall et al. 2018 mSphere 3:
26830	IE10Nm31	Ireland	2010	invasive (unspecified/other)	blood	17	5	19	17	3	26	2	60	ST-60 complex	Brehony et al. 2016 Vaccine 34:4690-7;Mulhall et al. 2018 mSphere 3:
26831	IE10Nm32	Ireland	2010	invasive (unspecified/other)	blood	3	6	9	5	11	6	9	154	ST-41/44 complex	Brehony et al. 2016 Vaccine 34:4690-7;Mulhall et al. 2018 mSphere 3: ;Earle et al. 2021 PLoS Pathog 17:e1009992
26832	IE10Nm33	Ireland	2010	invasive (unspecified/other)	CSF	3	6	9	5	11	6	9	154	ST-41/44 complex	Brehony et al. 2016 Vaccine 34:4690-7;Mulhall et al. 2018 mSphere 3: ;Earle et al. 2021 PLoS Pathog 17:e1009992
26833	12034_2010	Ireland	2010	invasive (unspecified/other)	sputum	3	6	9	5	11	6	9	154	ST-41/44 complex	Brehony et al. 2016 Vaccine 34:4690-7;Earle et al. 2021 PLoS Pathog 17:e1009992
26835	IE11Nm01	Ireland	2011	invasive (unspecified/other)	blood	4	10	15	9	8	11	9	269	ST-269 complex	Brehony et al. 2016 Vaccine 34:4690-7;Mulhall et al. 2018 mSphere 3:
26836	IE11Nm03	Ireland	2011	invasive (unspecified/other)		3	6	9	5	9	6	9	41	ST-41/44 complex	Brehony et al. 2016 Vaccine 34:4690-7;Mulhall et al. 2018 mSphere 3: ;Earle et al. 2021 PLoS Pathog 17:e1009992
26837	IE11Nm02	Ireland	2011	invasive (unspecified/other)	blood	3	6	34	5	11	6	9	1194	ST-41/44 complex	Brehony et al. 2016 Vaccine 34:4690-7;Mulhall et al. 2018 mSphere 3: ;Earle et al. 2021 PLoS Pathog 17:e1009992
26838	IE11Nm04	Ireland	2011	invasive (unspecified/other)	blood	3	6	49	5	9	6	9	274	ST-41/44 complex	Brehony et al. 2016 Vaccine 34:4690-7;Mulhall et al. 2018 mSphere 3: ;Earle et al. 2021 PLoS Pathog 17:e1009992
26840	IE11Nm06	Ireland	2011	invasive (unspecified/other)	blood	3	6	19	5	83	6	9	7670	ST-41/44 complex	Brehony et al. 2016 Vaccine 34:4690-7;Mulhall et al. 2018 mSphere 3: ;Earle et al. 2021 PLoS Pathog 17:e1009992
26841	12007_2011	Ireland	2011	invasive (unspecified/other)	throat swab	8	25	7	17	21	26	49	1157	ST-1157 complex	Brehony et al. 2016 Vaccine 34:4690-7
26843	IE11Nm09	Ireland	2011	invasive (unspecified/other)	blood	3	6	9	5	11	6	9	154	ST-41/44 complex	Brehony et al. 2016 Vaccine 34:4690-7;Mulhall et al. 2018 mSphere 3: ;Earle et al. 2021 PLoS Pathog 17:e1009992
26844	IE11Nm10	Ireland	2011	invasive (unspecified/other)	blood	4	10	15	9	579	11	9	10544	ST-269 complex	Brehony et al. 2016 Vaccine 34:4690-7;Mulhall et al. 2018 mSphere 3:
26848	IE11Nm19	Ireland	2011	invasive (unspecified/other)	blood	3	6	2	5	83	6	9	8951	ST-41/44 complex	Brehony et al. 2016 Vaccine 34:4690-7;Mulhall et al. 2018 mSphere 3: ;Earle et al. 2021 PLoS Pathog 17:e1009992
26849	IE11Nm20	Ireland	2011	invasive (unspecified/other)	CSF	3	6	34	5	11	6	9	1194	ST-41/44 complex	Brehony et al. 2016 Vaccine 34:4690-7;Mulhall et al. 2018 mSphere 3: ;Earle et al. 2021 PLoS Pathog 17:e1009992
26850	IE11Nm21	Ireland	2011	invasive (unspecified/other)	blood	4	10	5	4	6	3	8	32	ST-32 complex	Brehony et al. 2016 Vaccine 34:4690-7;Mulhall et al. 2018 mSphere 3:
26856	12026_2011	Ireland	2011	invasive (unspecified/other)	throat swab	4	10	2	4	678	3	8	10547	ST-32 complex	Brehony et al. 2016 Vaccine 34:4690-7
26857	IE11Nm27	Ireland	2011	invasive (unspecified/other)	blood	4	10	11	18	6	10	12	35	ST-35 complex	Brehony et al. 2016 Vaccine 34:4690-7;Mulhall et al. 2018 mSphere 3:
26859	IE11Nm29	Ireland	2011	invasive (unspecified/other)	blood	2	3	4	3	8	4	6	11	ST-11 complex	Lucidarme et al. 2015 J Infect 71:544-52;Brehony et al. 2016 Vaccine 34:4690-7;Lucidarme et al. 2017 J Infect 75:95-103;Mulhall et al. 2019 PLoS One 14:e0216771
26860	IE11Nm30	Ireland	2011	invasive (unspecified/other)	blood	2	5	15	17	5	24	16	1193		Brehony et al. 2016 Vaccine 34:4690-7;Mulhall et al. 2018 mSphere 3:
26861	IE11Nm31	Ireland	2011	invasive (unspecified/other)	CSF	3	6	9	5	11	6	9	154	ST-41/44 complex	Brehony et al. 2016 Vaccine 34:4690-7;Mulhall et al. 2018 mSphere 3: ;Earle et al. 2021 PLoS Pathog 17:e1009992
26863	IE11Nm33	Ireland	2011	invasive (unspecified/other)	CSF	1	5	13	53	26	41	3	162	ST-162 complex	Brehony et al. 2016 Vaccine 34:4690-7;Mulhall et al. 2018 mSphere 3:
26864	IE12Nm01	Ireland	2012	invasive (unspecified/other)	blood	3	6	9	5	11	6	9	154	ST-41/44 complex	Brehony et al. 2016 Vaccine 34:4690-7;Mulhall et al. 2018 mSphere 3: ;Earle et al. 2021 PLoS Pathog 17:e1009992
26865	IE12Nm02	Ireland	2012	invasive (unspecified/other)	blood	10	6	63	5	9	6	12	1403	ST-41/44 complex	Brehony et al. 2016 Vaccine 34:4690-7;Mulhall et al. 2018 mSphere 3: ;Earle et al. 2021 PLoS Pathog 17:e1009992
26866	IE12Nm03	Ireland	2012	invasive (unspecified/other)	blood	3	6	9	5	9	6	9	41	ST-41/44 complex	Brehony et al. 2016 Vaccine 34:4690-7;Mulhall et al. 2018 mSphere 3: ;Earle et al. 2021 PLoS Pathog 17:e1009992
26872	IE12Nm09	Ireland	2012	invasive (unspecified/other)	blood	6	5	173	13	5	24	17	1466	ST-174 complex	Brehony et al. 2016 Vaccine 34:4690-7
26875	IE12Nm12	Ireland	2012	invasive (unspecified/other)	joint fluid	12	6	9	17	9	6	9	206	ST-41/44 complex	Brehony et al. 2016 Vaccine 34:4690-7;Earle et al. 2021 PLoS Pathog 17:e1009992
26877	12014-2012	Ireland	2012	invasive (unspecified/other)	sputum	1	5	13	53	26	41	3	162	ST-162 complex	Brehony et al. 2016 Vaccine 34:4690-7
26879	IE12Nm19	Ireland	2012	invasive (unspecified/other)	blood	4	10	15	9	8	11	9	269	ST-269 complex	Brehony et al. 2016 Vaccine 34:4690-7;Mulhall et al. 2018 mSphere 3:
26881	IE12Nm21	Ireland	2012	invasive (unspecified/other)	throat swab	2	3	7	2	8	5	2	8	ST-8 complex	Brehony et al. 2016 Vaccine 34:4690-7
26882	12022_2012	Ireland	2012	invasive (unspecified/other)	blood	2	3	7	2	8	5	2	8	ST-8 complex	Brehony et al. 2016 Vaccine 34:4690-7
26883	12023_2012	Ireland	2012	invasive (unspecified/other)	sputum	12	5	18	9	11	9	17	1655	ST-23 complex	Brehony et al. 2016 Vaccine 34:4690-7
26886	IE12Nm26	Ireland	2012	invasive (unspecified/other)	blood	3	6	108	5	9	6	9	1475	ST-41/44 complex	Brehony et al. 2016 Vaccine 34:4690-7;Mulhall et al. 2018 mSphere 3: ;Earle et al. 2021 PLoS Pathog 17:e1009992
26887	IE12Nm28	Ireland	2012	invasive (unspecified/other)	CSF	8	3	6	17	29	18	9	1418	ST-103 complex	Brehony et al. 2016 Vaccine 34:4690-7;Mulhall et al. 2018 mSphere 3:
26890	IE12Nm31	Ireland	2012	invasive (unspecified/other)	blood	3	6	9	5	26	6	17	10132	ST-41/44 complex	Brehony et al. 2016 Vaccine 34:4690-7;Mulhall et al. 2018 mSphere 3: ;Earle et al. 2021 PLoS Pathog 17:e1009992
26898	IE13Nm02	Ireland	2013	invasive (unspecified/other)	CSF	2	3	4	3	8	4	6	11	ST-11 complex	Lucidarme et al. 2015 J Infect 71:544-52;Brehony et al. 2016 Vaccine 34:4690-7;Mulhall et al. 2019 PLoS One 14:e0216771
26899	12003_2013	Ireland	2013	invasive (unspecified/other)	blood	2	3	4	3	8	4	6	11	ST-11 complex	Lucidarme et al. 2015 J Infect 71:544-52;Brehony et al. 2016 Vaccine 34:4690-7
26902	IE13Nm06	Ireland	2013	invasive (unspecified/other)	joint fluid	6	5	173	13	5	24	17	1466	ST-174 complex	Brehony et al. 2016 Vaccine 34:4690-7
26914	IE13Nm18	Ireland	2013	invasive (unspecified/other)		2	3	4	3	8	4	6	11	ST-11 complex	Lucidarme et al. 2015 J Infect 71:544-52;Brehony et al. 2016 Vaccine 34:4690-7;Mulhall et al. 2019 PLoS One 14:e0216771
26918	10007v1	UK				2	3	4	3	8	4	6	11	ST-11 complex	Lucidarme et al. 2015 J Infect 71:544-52
26919	10117v2	UK				2	3	4	3	8	4	6	11	ST-11 complex	Lucidarme et al. 2015 J Infect 71:544-52
26920	10117v3	UK				2	3	4	3	8	4	6	11	ST-11 complex
26921	10117v4	UK				2	3	4	3	8	4	6	11	ST-11 complex
26925	10507v4	UK				2	3	4	3	8	4	6	11	ST-11 complex	Lucidarme et al. 2015 J Infect 71:544-52
26926	10507v5	UK				2	3	4	3	8	4	6	11	ST-11 complex
26929	10551v3	UK				420	5	173	90	459	24	21	10683
26930	10569v5	UK				2	3	4	3	8	4	6	11	ST-11 complex	Lucidarme et al. 2015 J Infect 71:544-52
26931	40118v3	UK				2	3	4	3	8	4	6	11	ST-11 complex	Lucidarme et al. 2015 J Infect 71:544-52
26932	40118v4	UK				2	3	4	3	8	4	6	11	ST-11 complex
26933	40161v1	UK				2	3	4	3	8	4	6	11	ST-11 complex	Lucidarme et al. 2015 J Infect 71:544-52
26934	40161v2	UK				2	3	4	3	8	4	6	11	ST-11 complex
26936	40161v4	UK				2	3	4	3	8	4	6	11	ST-11 complex
26937	40161v5	UK				2	3	4	3	8	4	6	11	ST-11 complex
26941	60153v4	UK				420	5	173	90	459	24	21	10683
26944	70045v4b	UK				2	3	4	3	8	4	6	11	ST-11 complex	Lucidarme et al. 2015 J Infect 71:544-52
26945	70306v6	UK				2	3	4	3	8	4	6	11	ST-11 complex	Lucidarme et al. 2015 J Infect 71:544-52
26946	70322v3	UK				2	3	4	3	8	4	6	11	ST-11 complex	Lucidarme et al. 2015 J Infect 71:544-52
26947	70322v4	UK				2	3	4	3	8	4	6	11	ST-11 complex
26948	70322v5	UK				2	3	4	3	8	4	6	11	ST-11 complex
26949	80046v4b	UK				631	3	4	3	8	4	6	10284	ST-11 complex	Lucidarme et al. 2015 J Infect 71:544-52
26950	80046v5	UK				631	3	4	3	8	4	6	10284	ST-11 complex
26951	80046v6	UK				631	3	4	3	8	4	6	10284	ST-11 complex
26952	80164v1	UK				2	3	4	3	8	4	6	11	ST-11 complex	Lucidarme et al. 2015 J Infect 71:544-52
26953	80164v2	UK				2	3	4	3	8	4	6	11	ST-11 complex
26957	90021v3	UK				2	3	4	3	8	4	6	11	ST-11 complex	Lucidarme et al. 2015 J Infect 71:544-52
26958	90021v4	UK				2	3	4	3	8	4	6	11	ST-11 complex
26959	90022v2	UK				2	3	4	3	8	4	6	11	ST-11 complex	Lucidarme et al. 2015 J Infect 71:544-52
26960	90022v3	UK				2	3	4	3	8	4	6	11	ST-11 complex
26961	90022v4	UK				2	3	4	3	8	4	6	11	ST-11 complex
26962	90028v1	UK				2	3	4	3	8	4	6	11	ST-11 complex	Lucidarme et al. 2015 J Infect 71:544-52
26963	90034v4	UK				2	3	4	3	8	4	6	11	ST-11 complex	Lucidarme et al. 2015 J Infect 71:544-52
26964	90034v6	UK				2	3	4	3	8	4	6	11	ST-11 complex
26965	90058v2	UK				2	3	4	3	8	4	6	11	ST-11 complex	Lucidarme et al. 2015 J Infect 71:544-52
26966	90058v3	UK				2	3	4	3	8	4	6	11	ST-11 complex
26967	90058v4	UK				2	3	4	3	8	4	6	11	ST-11 complex
26968	90066v1	UK				2	3	4	3	8	4	6	11	ST-11 complex	Lucidarme et al. 2015 J Infect 71:544-52
26969	90075v3	UK				2	3	4	3	8	4	6	11	ST-11 complex
26970	90092v1	UK				2	3	4	3	8	4	6	11	ST-11 complex	Lucidarme et al. 2015 J Infect 71:544-52
26971	90092v2	UK				2	3	4	3	8	4	6	11	ST-11 complex
26972	90092v5	UK				2	3	4	3	8	4	6	11	ST-11 complex
26973	90092v6	UK				2	3	4	3	8	4	6	11	ST-11 complex
26974	90102v3	UK				2	3	4	3	8	4	6	11	ST-11 complex	Lucidarme et al. 2015 J Infect 71:544-52
26975	90102v4	UK				2	3	4	3	8	4	6	11	ST-11 complex
26976	90104v5	UK				8	5	18	17	11	24	21	3651	ST-22 complex
26978	90111v4	UK				2	3	4	3	8	4	6	11	ST-11 complex	Lucidarme et al. 2015 J Infect 71:544-52
26979	90111v5	UK				2	3	4	3	8	4	6	11	ST-11 complex
26980	90119v2	UK				2	3	4	3	8	4	6	11	ST-11 complex	Lucidarme et al. 2015 J Infect 71:544-52
26981	90119v3	UK				2	3	4	3	8	4	6	11	ST-11 complex
26982	90119v4	UK				2	3	4	3	8	4	6	11	ST-11 complex
26983	90119v5	UK				2	3	4	3	8	4	6	11	ST-11 complex
26984	90124v4	UK				2	3	4	3	8	4	6	11	ST-11 complex	Lucidarme et al. 2015 J Infect 71:544-52
26989	90136v3	UK				2	3	4	3	8	4	6	11	ST-11 complex	Lucidarme et al. 2015 J Infect 71:544-52
26990	90136v4	UK				2	3	4	3	8	4	6	11	ST-11 complex
26991	90130v3	UK				2	3	4	3	8	4	6	11	ST-11 complex	Lucidarme et al. 2015 J Infect 71:544-52
26992	90142v1	UK				2	3	4	3	8	4	6	11	ST-11 complex	Lucidarme et al. 2015 J Infect 71:544-52
26993	90149v1	UK				2	3	4	3	8	4	6	11	ST-11 complex	Lucidarme et al. 2015 J Infect 71:544-52
26994	90174v1	UK				2	3	4	3	8	4	6	11	ST-11 complex	Lucidarme et al. 2015 J Infect 71:544-52
26995	90182v1	UK				2	3	4	3	8	4	6	11	ST-11 complex	Lucidarme et al. 2015 J Infect 71:544-52
26996	70306v1	UK				2	16	6	17	9	18	8	168	ST-167 complex
26997	90075v2	UK				2	3	4	3	8	4	6	11	ST-11 complex	Lucidarme et al. 2015 J Infect 71:544-52
27088	LNP21362	France	2004	meningitis and septicaemia	CSF	4	10	5	4	6	3	8	32	ST-32 complex	Klughammer et al. 2017 PLoS One 12:e0169892;Brik et al. 2020 Int J Infect Dis 91:73-78
27490	D13	UK [England]	1997			10	5	18	9	11	9	17	23	ST-23 complex	Oldfield et al. 2016 J Infect Dis 213:1777-85
27491	D56	UK [England]	1997			2	7	6	17	16	18	8	167	ST-167 complex	Oldfield et al. 2016 J Infect Dis 213:1777-85
27492	N111	UK [England]	1997			10	5	18	9	11	9	17	23	ST-23 complex	Oldfield et al. 2016 J Infect Dis 213:1777-85
27493	DX477	UK [England]	1997			10	5	18	9	11	9	17	23	ST-23 complex	Oldfield et al. 2016 J Infect Dis 213:1777-85
27494	NO0010230	UK [England]	2000			10	5	18	9	11	9	17	23	ST-23 complex	Oldfield et al. 2016 J Infect Dis 213:1777-85
27495	NO0010442	UK [England]	2000			10	5	18	9	11	9	17	23	ST-23 complex	Oldfield et al. 2016 J Infect Dis 213:1777-85
27496	NO0010581	UK [England]	2000			12	5	18	9	11	9	17	1655	ST-23 complex	Oldfield et al. 2016 J Infect Dis 213:1777-85
27497	NO0011039	UK [England]	2000			6	441	173	13	5	24	17	10585	ST-174 complex	Oldfield et al. 2016 J Infect Dis 213:1777-85
27498	NO0011106	UK [England]	2000			12	5	18	9	11	9	17	1655	ST-23 complex	Oldfield et al. 2016 J Infect Dis 213:1777-85
27499	NO01020675	UK [England]	2001			2	7	6	9	16	9	8	767	ST-167 complex	Oldfield et al. 2016 J Infect Dis 213:1777-85
27500	NO01020703	UK [England]	2001			2	7	6	9	16	9	8	767	ST-167 complex	Oldfield et al. 2016 J Infect Dis 213:1777-85
27501	NO01021203	UK [England]	2001			12	5	18	9	11	9	17	1655	ST-23 complex	Oldfield et al. 2016 J Infect Dis 213:1777-85
27502	NO01021276	UK [England]	2001			2	7	6	9	16	9	8	767	ST-167 complex	Oldfield et al. 2016 J Infect Dis 213:1777-85
27503	NO01021285	UK [England]	2001			2	7	6	9	16	9	8	767	ST-167 complex	Oldfield et al. 2016 J Infect Dis 213:1777-85
27504	20107	UK [England]	2009			10	5	18	9	11	9	17	23	ST-23 complex	Oldfield et al. 2016 J Infect Dis 213:1777-85
27505	20112	UK [England]	2009			12	5	18	9	11	9	17	1655	ST-23 complex	Oldfield et al. 2016 J Infect Dis 213:1777-85
27506	20132	UK [England]	2009			6	5	173	13	5	24	17	1466	ST-174 complex	Oldfield et al. 2016 J Infect Dis 213:1777-85
27508	20562	UK [England]	2009			12	5	18	9	11	9	17	1655	ST-23 complex	Oldfield et al. 2016 J Infect Dis 213:1777-85
27509	20578	UK [England]	2009			12	5	18	9	11	9	17	1655	ST-23 complex	Oldfield et al. 2016 J Infect Dis 213:1777-85
27510	20588	UK [England]	2009			9	3	9	9	9	64	9	6058	ST-41/44 complex	Oldfield et al. 2016 J Infect Dis 213:1777-85
27511	20601	UK [England]	2009			12	5	18	9	11	9	17	1655	ST-23 complex	Oldfield et al. 2016 J Infect Dis 213:1777-85
27513	21243	UK [England]	2009			46	5	18	9	11	9	17	4245	ST-23 complex	Oldfield et al. 2016 J Infect Dis 213:1777-85
27514	21251	UK [England]	2009			10	5	18	9	11	9	17	23	ST-23 complex	Oldfield et al. 2016 J Infect Dis 213:1777-85
27516	21265	UK [England]	2009			6	3	4	9	8	13	169	1768		Oldfield et al. 2016 J Infect Dis 213:1777-85
27517	21292	UK [England]	2009			6	5	173	13	5	24	17	1466	ST-174 complex	Oldfield et al. 2016 J Infect Dis 213:1777-85
27518	21329	UK [England]	2009			10	5	18	9	11	9	17	23	ST-23 complex	Oldfield et al. 2016 J Infect Dis 213:1777-85
27519	21330	UK [England]	2009			12	5	18	9	11	9	17	1655	ST-23 complex	Oldfield et al. 2016 J Infect Dis 213:1777-85
27520	21596	UK [England]	2009			10	5	18	9	11	9	17	23	ST-23 complex	Oldfield et al. 2016 J Infect Dis 213:1777-85
27521	21619	UK [England]	2009			12	5	18	9	11	9	17	1655	ST-23 complex	Oldfield et al. 2016 J Infect Dis 213:1777-85
27522	21745	UK [England]	2009			12	5	18	9	11	9	17	1655	ST-23 complex	Oldfield et al. 2016 J Infect Dis 213:1777-85
27523	21789	UK [England]	2009			6	5	173	13	5	24	17	1466	ST-174 complex	Oldfield et al. 2016 J Infect Dis 213:1777-85
27524	20663	UK [England]	2009			8	4	6	17	5	18	2	103	ST-103 complex	Oldfield et al. 2016 J Infect Dis 213:1777-85
27525	20916	UK [England]	2009			8	3	9	24	26	20	18	5065	ST-212 complex	Oldfield et al. 2016 J Infect Dis 213:1777-85
27526	20951	UK [England]	2009			6	5	173	13	5	24	17	1466	ST-174 complex	Oldfield et al. 2016 J Infect Dis 213:1777-85
27530	21092	UK [England]	2009			6	5	173	13	5	24	17	1466	ST-174 complex	Oldfield et al. 2016 J Infect Dis 213:1777-85
27531	21104	UK [England]	2009			10	5	18	9	11	9	17	23	ST-23 complex	Oldfield et al. 2016 J Infect Dis 213:1777-85
27532	21107	UK [England]	2009			12	5	18	9	11	9	17	1655	ST-23 complex	Oldfield et al. 2016 J Infect Dis 213:1777-85
27533	21134	UK [England]	2009			12	5	18	9	11	9	17	1655	ST-23 complex	Oldfield et al. 2016 J Infect Dis 213:1777-85
27534	21154	UK [England]	2009			12	5	18	9	11	9	17	1655	ST-23 complex	Oldfield et al. 2016 J Infect Dis 213:1777-85
27535	21402	UK [England]	2009			12	5	18	9	11	9	17	1655	ST-23 complex	Oldfield et al. 2016 J Infect Dis 213:1777-85
27536	21813	UK [England]	2009			10	5	18	9	11	9	17	23	ST-23 complex	Oldfield et al. 2016 J Infect Dis 213:1777-85
27537	21839	UK [England]	2009			12	5	18	9	11	9	17	1655	ST-23 complex	Oldfield et al. 2016 J Infect Dis 213:1777-85
27538	21888	UK [England]	2009			6	5	173	13	5	24	17	1466	ST-174 complex	Oldfield et al. 2016 J Infect Dis 213:1777-85
27539	22007	UK [England]	2009			6	5	173	13	5	24	17	1466	ST-174 complex	Oldfield et al. 2016 J Infect Dis 213:1777-85
27540	22008	UK [England]	2009			6	5	173	13	5	24	17	1466	ST-174 complex	Oldfield et al. 2016 J Infect Dis 213:1777-85
27541	22014	UK [England]	2009			6	5	173	13	5	24	17	1466	ST-174 complex	Oldfield et al. 2016 J Infect Dis 213:1777-85
27543	22238	UK [England]	2009			12	286	18	9	11	9	17	6463	ST-23 complex	Oldfield et al. 2016 J Infect Dis 213:1777-85
27544	20373	UK [England]	2009			12	5	18	9	11	9	17	1655	ST-23 complex	Oldfield et al. 2016 J Infect Dis 213:1777-85
27545	20374	UK [England]	2009			12	286	18	9	11	9	17	6463	ST-23 complex	Oldfield et al. 2016 J Infect Dis 213:1777-85
27546	20812	UK [England]	2009			10	5	18	9	11	9	17	23	ST-23 complex	Oldfield et al. 2016 J Infect Dis 213:1777-85
27547	22374	UK [England]	2009			16	2	6	25	17	25	22	53	ST-53 complex	Oldfield et al. 2016 J Infect Dis 213:1777-85
27548	22449	UK [England]	2009			12	5	18	9	11	9	17	1655	ST-23 complex	Oldfield et al. 2016 J Infect Dis 213:1777-85
27549	22623	UK [England]	2009			12	5	18	9	11	9	17	1655	ST-23 complex	Oldfield et al. 2016 J Infect Dis 213:1777-85
27551	22678	UK [England]	2009			12	5	18	9	11	9	17	1655	ST-23 complex	Oldfield et al. 2016 J Infect Dis 213:1777-85
27552	22693	UK [England]	2009			12	286	18	9	11	9	17	6463	ST-23 complex	Oldfield et al. 2016 J Infect Dis 213:1777-85
27553	22698	UK [England]	2009			12	286	18	9	11	9	17	6463	ST-23 complex	Oldfield et al. 2016 J Infect Dis 213:1777-85
27554	22715	UK [England]	2009			12	286	18	9	11	9	17	6463	ST-23 complex	Oldfield et al. 2016 J Infect Dis 213:1777-85
27555	22908	UK [England]	2009			2	16	6	17	9	18	8	168	ST-167 complex	Oldfield et al. 2016 J Infect Dis 213:1777-85
27556	22933	UK [England]	2009			6	5	173	13	5	24	17	1466	ST-174 complex	Oldfield et al. 2016 J Infect Dis 213:1777-85
27557	22940	UK [England]	2009			10	5	18	9	11	9	17	23	ST-23 complex	Oldfield et al. 2016 J Infect Dis 213:1777-85
27558	22964	UK [England]	2009			8	5	18	17	11	24	21	3651	ST-22 complex	Oldfield et al. 2016 J Infect Dis 213:1777-85
27559	23009	UK [England]	2009			8	5	18	17	11	24	21	3651	ST-22 complex	Oldfield et al. 2016 J Infect Dis 213:1777-85
27560	23104	UK [England]	2009			10	5	18	9	11	9	17	23	ST-23 complex	Oldfield et al. 2016 J Infect Dis 213:1777-85
27561	23153	UK [England]	2009			12	286	18	9	11	9	17	6463	ST-23 complex	Oldfield et al. 2016 J Infect Dis 213:1777-85
27563	23470	UK [England]	2009			12	5	18	9	11	9	17	1655	ST-23 complex	Oldfield et al. 2016 J Infect Dis 213:1777-85
27564	20338	UK [England]	2009			12	5	18	9	11	9	17	1655	ST-23 complex	Oldfield et al. 2016 J Infect Dis 213:1777-85
27566	20398	UK [England]	2009			12	5	18	9	11	9	17	1655	ST-23 complex	Oldfield et al. 2016 J Infect Dis 213:1777-85
27567	20411	UK [England]	2009			8	4	6	17	5	18	2	103	ST-103 complex	Oldfield et al. 2016 J Infect Dis 213:1777-85
27568	20804	UK [England]	2009			10	5	18	9	11	9	17	23	ST-23 complex	Oldfield et al. 2016 J Infect Dis 213:1777-85
27569	20821	UK [England]	2009			12	5	18	9	11	9	17	1655	ST-23 complex	Oldfield et al. 2016 J Infect Dis 213:1777-85
27570	20824	UK [England]	2009			12	5	18	9	11	9	17	1655	ST-23 complex	Oldfield et al. 2016 J Infect Dis 213:1777-85
27572	21570	UK [England]	2009			6	321	173	13	5	24	17	7850	ST-174 complex	Oldfield et al. 2016 J Infect Dis 213:1777-85
27573	21963	UK [England]	2009			12	5	18	9	11	9	17	1655	ST-23 complex	Oldfield et al. 2016 J Infect Dis 213:1777-85
27574	21978	UK [England]	2009			8	7	6	17	9	18	8	279	ST-167 complex	Oldfield et al. 2016 J Infect Dis 213:1777-85
27577	23195	UK [England]	2009			12	5	18	9	11	9	17	1655	ST-23 complex	Oldfield et al. 2016 J Infect Dis 213:1777-85
27578	23214	UK [England]	2009			6	5	173	13	5	24	17	1466	ST-174 complex	Oldfield et al. 2016 J Infect Dis 213:1777-85
27579	23264	UK [England]	2009			9	7	6	17	11	18	8	884	ST-167 complex	Oldfield et al. 2016 J Infect Dis 213:1777-85
27580	23283	UK [England]	2009			6	5	173	13	5	24	17	1466	ST-174 complex	Oldfield et al. 2016 J Infect Dis 213:1777-85
27581	23326	UK [England]	2009			6	5	173	13	5	24	17	1466	ST-174 complex	Oldfield et al. 2016 J Infect Dis 213:1777-85
27582	23384	UK [England]	2009			10	5	18	9	11	9	17	23	ST-23 complex	Oldfield et al. 2016 J Infect Dis 213:1777-85
27583	23407	UK [England]	2009			12	5	18	9	11	9	17	1655	ST-23 complex	Oldfield et al. 2016 J Infect Dis 213:1777-85
27586	M27482	USA	2013	invasive (unspecified/other)	blood	3	4	34	5	11	6	9	10563	ST-41/44 complex
27778	M12 240336	UK [England]	2012	invasive (unspecified/other)		3	6	108	5	9	6	9	1475	ST-41/44 complex	Brehony et al. 2016 Vaccine 34:4690-7;Lucidarme et al. 2017 J Infect 75:95-103;Rodrigues et al. 2018 Emerg Infect Dis 24:673-682;Cayrou et al. 2018 PLoS One 13:e0197186;Rodrigues et al. 2018 Wellcome Open Res 3:151;Wanford et al. 2020 Microb Genom 6: ;Spinsanti et al. 2021 PLoS Pathog 17:e1009461;Earle et al. 2021 PLoS Pathog 17:e1009992
27779	M12 240338	UK [England]	2012	invasive (unspecified/other)		4	10	7	9	6	10	12	10692	ST-35 complex	Brehony et al. 2016 Vaccine 34:4690-7;Rodrigues et al. 2018 Emerg Infect Dis 24:673-682;Cayrou et al. 2018 PLoS One 13:e0197186;Rodrigues et al. 2018 Wellcome Open Res 3:151;Wanford et al. 2020 Microb Genom 6: ;Spinsanti et al. 2021 PLoS Pathog 17:e1009461
27782	M12 240347	UK [England]	2012	invasive (unspecified/other)		12	5	12	35	60	22	17	461	ST-461 complex	Brehony et al. 2016 Vaccine 34:4690-7;Rodrigues et al. 2018 Emerg Infect Dis 24:673-682;Cayrou et al. 2018 PLoS One 13:e0197186;Rodrigues et al. 2018 Wellcome Open Res 3:151;Wanford et al. 2020 Microb Genom 6: ;Spinsanti et al. 2021 PLoS Pathog 17:e1009461
27783	M12 240349	UK [England]	2012	invasive (unspecified/other)		9	20	9	9	9	6	2	1097	ST-41/44 complex	Brehony et al. 2016 Vaccine 34:4690-7;Rodrigues et al. 2018 Emerg Infect Dis 24:673-682;Cayrou et al. 2018 PLoS One 13:e0197186;Rodrigues et al. 2018 Wellcome Open Res 3:151;Wanford et al. 2020 Microb Genom 6: ;Spinsanti et al. 2021 PLoS Pathog 17:e1009461;Earle et al. 2021 PLoS Pathog 17:e1009992
27786	M12 240650	UK [England]	2012	invasive (unspecified/other)		3	6	9	5	9	6	9	41	ST-41/44 complex	Brehony et al. 2016 Vaccine 34:4690-7;Rodrigues et al. 2018 Emerg Infect Dis 24:673-682;Cayrou et al. 2018 PLoS One 13:e0197186;Rodrigues et al. 2018 Wellcome Open Res 3:151;Wanford et al. 2020 Microb Genom 6: ;Spinsanti et al. 2021 PLoS Pathog 17:e1009461;Earle et al. 2021 PLoS Pathog 17:e1009992
27787	M12 240651	UK [England]	2012	invasive (unspecified/other)		3	6	34	5	11	6	9	1194	ST-41/44 complex	Brehony et al. 2016 Vaccine 34:4690-7;Rodrigues et al. 2018 Emerg Infect Dis 24:673-682;Cayrou et al. 2018 PLoS One 13:e0197186;Rodrigues et al. 2018 Wellcome Open Res 3:151;Wanford et al. 2020 Microb Genom 6: ;Spinsanti et al. 2021 PLoS Pathog 17:e1009461;Earle et al. 2021 PLoS Pathog 17:e1009992
27790	M12 240654	UK [England]	2012	invasive (unspecified/other)		3	6	9	11	110	6	9	10693	ST-41/44 complex	Brehony et al. 2016 Vaccine 34:4690-7;Rodrigues et al. 2018 Emerg Infect Dis 24:673-682;Cayrou et al. 2018 PLoS One 13:e0197186;Rodrigues et al. 2018 Wellcome Open Res 3:151;Wanford et al. 2020 Microb Genom 6: ;Spinsanti et al. 2021 PLoS Pathog 17:e1009461;Earle et al. 2021 PLoS Pathog 17:e1009992
27792	M12 240658	UK [England]	2012	invasive (unspecified/other)		10	6	9	5	9	6	9	42	ST-41/44 complex	Brehony et al. 2016 Vaccine 34:4690-7;Rodrigues et al. 2018 Emerg Infect Dis 24:673-682;Cayrou et al. 2018 PLoS One 13:e0197186;Rodrigues et al. 2018 Wellcome Open Res 3:151;Wanford et al. 2020 Microb Genom 6: ;Spinsanti et al. 2021 PLoS Pathog 17:e1009461;Earle et al. 2021 PLoS Pathog 17:e1009992
27795	M12 240667	UK [England]	2012	invasive (unspecified/other)		3	6	34	5	11	6	9	1194	ST-41/44 complex	Brehony et al. 2016 Vaccine 34:4690-7;Rodrigues et al. 2018 Emerg Infect Dis 24:673-682;Cayrou et al. 2018 PLoS One 13:e0197186;Rodrigues et al. 2018 Wellcome Open Res 3:151;Wanford et al. 2020 Microb Genom 6: ;Spinsanti et al. 2021 PLoS Pathog 17:e1009461;Earle et al. 2021 PLoS Pathog 17:e1009992
27796	M12 240668	UK [England]	2012	invasive (unspecified/other)		3	6	9	5	9	6	9	41	ST-41/44 complex	Brehony et al. 2016 Vaccine 34:4690-7;Rodrigues et al. 2018 Emerg Infect Dis 24:673-682;Cayrou et al. 2018 PLoS One 13:e0197186;Rodrigues et al. 2018 Wellcome Open Res 3:151;Wanford et al. 2020 Microb Genom 6: ;Spinsanti et al. 2021 PLoS Pathog 17:e1009461;Earle et al. 2021 PLoS Pathog 17:e1009992
27797	M12 240669	UK [England]	2012	invasive (unspecified/other)		4	10	2	5	38	686	9	10694		Brehony et al. 2016 Vaccine 34:4690-7;Rodrigues et al. 2018 Emerg Infect Dis 24:673-682;Cayrou et al. 2018 PLoS One 13:e0197186;Rodrigues et al. 2018 Wellcome Open Res 3:151;Wanford et al. 2020 Microb Genom 6: ;Spinsanti et al. 2021 PLoS Pathog 17:e1009461
27803	M12 240682	UK [England]	2012	invasive (unspecified/other)		2	3	4	3	8	4	6	11	ST-11 complex	Lucidarme et al. 2015 J Infect 71:544-52;Brehony et al. 2016 Vaccine 34:4690-7;Lucidarme et al. 2017 J Infect 75:95-103;Rodrigues et al. 2018 Emerg Infect Dis 24:673-682;Cayrou et al. 2018 PLoS One 13:e0197186;Rodrigues et al. 2018 Wellcome Open Res 3:151;Wanford et al. 2020 Microb Genom 6: ;Spinsanti et al. 2021 PLoS Pathog 17:e1009461
27805	M12 240684	UK [England]	2012	invasive (unspecified/other)		4	10	2	5	612	602	9	9199		Brehony et al. 2016 Vaccine 34:4690-7;Rodrigues et al. 2018 Emerg Infect Dis 24:673-682;Cayrou et al. 2018 PLoS One 13:e0197186;Rodrigues et al. 2018 Wellcome Open Res 3:151;Wanford et al. 2020 Microb Genom 6: ;Spinsanti et al. 2021 PLoS Pathog 17:e1009461
27806	M12 240685	UK [England]	2012	invasive (unspecified/other)		27	6	9	17	9	24	16	3242		Brehony et al. 2016 Vaccine 34:4690-7;Rodrigues et al. 2018 Emerg Infect Dis 24:673-682;Cayrou et al. 2018 PLoS One 13:e0197186;Rodrigues et al. 2018 Wellcome Open Res 3:151;Wanford et al. 2020 Microb Genom 6: ;Spinsanti et al. 2021 PLoS Pathog 17:e1009461;Earle et al. 2021 PLoS Pathog 17:e1009992
27810	M12 240694	UK [England]	2012	invasive (unspecified/other)		4	10	15	9	9	11	9	1855	ST-269 complex	Brehony et al. 2016 Vaccine 34:4690-7;Rodrigues et al. 2018 Emerg Infect Dis 24:673-682;Cayrou et al. 2018 PLoS One 13:e0197186;Rodrigues et al. 2018 Wellcome Open Res 3:151;Wanford et al. 2020 Microb Genom 6: ;Spinsanti et al. 2021 PLoS Pathog 17:e1009461
27816	M12 240706	UK [England]	2012	invasive (unspecified/other)		3	6	159	5	9	6	9	10698	ST-41/44 complex	Brehony et al. 2016 Vaccine 34:4690-7;Rodrigues et al. 2018 Emerg Infect Dis 24:673-682;Cayrou et al. 2018 PLoS One 13:e0197186;Rodrigues et al. 2018 Wellcome Open Res 3:151;Wanford et al. 2020 Microb Genom 6: ;Spinsanti et al. 2021 PLoS Pathog 17:e1009461;Earle et al. 2021 PLoS Pathog 17:e1009992
27818	M12 240712	UK [England]	2012	invasive (unspecified/other)		3	6	9	5	11	6	9	154	ST-41/44 complex	Brehony et al. 2016 Vaccine 34:4690-7;Rodrigues et al. 2018 Emerg Infect Dis 24:673-682;Cayrou et al. 2018 PLoS One 13:e0197186;Rodrigues et al. 2018 Wellcome Open Res 3:151;Wanford et al. 2020 Microb Genom 6: ;Spinsanti et al. 2021 PLoS Pathog 17:e1009461;Earle et al. 2021 PLoS Pathog 17:e1009992
27820	M12 240718	UK [England]	2012	invasive (unspecified/other)		4	10	2	5	3	11	9	1163	ST-269 complex	Brehony et al. 2016 Vaccine 34:4690-7;Rodrigues et al. 2018 Emerg Infect Dis 24:673-682;Cayrou et al. 2018 PLoS One 13:e0197186;Rodrigues et al. 2018 Wellcome Open Res 3:151;Wanford et al. 2020 Microb Genom 6: ;Spinsanti et al. 2021 PLoS Pathog 17:e1009461
27822	M12 240720	UK [England]	2012	invasive (unspecified/other)		3	6	9	5	9	6	9	41	ST-41/44 complex	Brehony et al. 2016 Vaccine 34:4690-7;Rodrigues et al. 2018 Emerg Infect Dis 24:673-682;Cayrou et al. 2018 PLoS One 13:e0197186;Rodrigues et al. 2018 Wellcome Open Res 3:151;Wanford et al. 2020 Microb Genom 6: ;Spinsanti et al. 2021 PLoS Pathog 17:e1009461;Earle et al. 2021 PLoS Pathog 17:e1009992
27824	M12 240725	UK [England]	2012	invasive (unspecified/other)		4	10	11	18	6	10	12	35	ST-35 complex	Brehony et al. 2016 Vaccine 34:4690-7;Rodrigues et al. 2018 Emerg Infect Dis 24:673-682;Cayrou et al. 2018 PLoS One 13:e0197186;Rodrigues et al. 2018 Wellcome Open Res 3:151;Wanford et al. 2020 Microb Genom 6: ;Spinsanti et al. 2021 PLoS Pathog 17:e1009461
27826	M12 240730	UK [England]	2012	invasive (unspecified/other)		8	10	5	4	5	3	8	34	ST-32 complex	Brehony et al. 2016 Vaccine 34:4690-7;Rodrigues et al. 2018 Emerg Infect Dis 24:673-682;Cayrou et al. 2018 PLoS One 13:e0197186;Rodrigues et al. 2018 Wellcome Open Res 3:151;Wanford et al. 2020 Microb Genom 6: ;Spinsanti et al. 2021 PLoS Pathog 17:e1009461
27827	M12 240732	UK [Wales]	2012	invasive (unspecified/other)		8	10	5	4	6	3	15	8049	ST-32 complex	Brehony et al. 2016 Vaccine 34:4690-7;Rodrigues et al. 2018 Emerg Infect Dis 24:673-682;Cayrou et al. 2018 PLoS One 13:e0197186;Rodrigues et al. 2018 Wellcome Open Res 3:151;Wanford et al. 2020 Microb Genom 6: ;Spinsanti et al. 2021 PLoS Pathog 17:e1009461
27830	M12 240736	UK [England]	2012	invasive (unspecified/other)		1	5	13	53	26	41	3	162	ST-162 complex	Brehony et al. 2016 Vaccine 34:4690-7;Rodrigues et al. 2018 Emerg Infect Dis 24:673-682;Cayrou et al. 2018 PLoS One 13:e0197186;Rodrigues et al. 2018 Wellcome Open Res 3:151;Wanford et al. 2020 Microb Genom 6: ;Spinsanti et al. 2021 PLoS Pathog 17:e1009461
27832	M12 240739	UK [England]	2012	invasive (unspecified/other)		1	5	13	53	26	41	3	162	ST-162 complex	Brehony et al. 2016 Vaccine 34:4690-7;Rodrigues et al. 2018 Emerg Infect Dis 24:673-682;Cayrou et al. 2018 PLoS One 13:e0197186;Rodrigues et al. 2018 Wellcome Open Res 3:151;Wanford et al. 2020 Microb Genom 6: ;Spinsanti et al. 2021 PLoS Pathog 17:e1009461
27833	M12 240741	UK [England]	2012	invasive (unspecified/other)		3	6	9	5	26	6	9	8054	ST-41/44 complex	Brehony et al. 2016 Vaccine 34:4690-7;Rodrigues et al. 2018 Emerg Infect Dis 24:673-682;Cayrou et al. 2018 PLoS One 13:e0197186;Rodrigues et al. 2018 Wellcome Open Res 3:151;Wanford et al. 2020 Microb Genom 6: ;Spinsanti et al. 2021 PLoS Pathog 17:e1009461;Earle et al. 2021 PLoS Pathog 17:e1009992
27836	M12 240750	UK [England]	2012	invasive (unspecified/other)		3	6	9	5	9	6	9	41	ST-41/44 complex	Brehony et al. 2016 Vaccine 34:4690-7;Rodrigues et al. 2018 Emerg Infect Dis 24:673-682;Cayrou et al. 2018 PLoS One 13:e0197186;Rodrigues et al. 2018 Wellcome Open Res 3:151;Wanford et al. 2020 Microb Genom 6: ;Spinsanti et al. 2021 PLoS Pathog 17:e1009461;Earle et al. 2021 PLoS Pathog 17:e1009992
27838	M12 240758	UK [England]	2012	invasive (unspecified/other)		4	10	5	4	6	6	17	10700	ST-32 complex	Brehony et al. 2016 Vaccine 34:4690-7;Rodrigues et al. 2018 Emerg Infect Dis 24:673-682;Cayrou et al. 2018 PLoS One 13:e0197186;Rodrigues et al. 2018 Wellcome Open Res 3:151;Wanford et al. 2020 Microb Genom 6: ;Spinsanti et al. 2021 PLoS Pathog 17:e1009461
27840	M12 240765	UK [England]	2012	invasive (unspecified/other)		4	5	15	9	21	11	20	2738	ST-269 complex	Brehony et al. 2016 Vaccine 34:4690-7;Rodrigues et al. 2018 Emerg Infect Dis 24:673-682;Cayrou et al. 2018 PLoS One 13:e0197186;Rodrigues et al. 2018 Wellcome Open Res 3:151;Wanford et al. 2020 Microb Genom 6: ;Spinsanti et al. 2021 PLoS Pathog 17:e1009461
27841	M12 240769	UK [England]	2012	invasive (unspecified/other)		8	105	52	3	9	11	7	1572	ST-1572 complex	Brehony et al. 2016 Vaccine 34:4690-7;Rodrigues et al. 2018 Emerg Infect Dis 24:673-682;Cayrou et al. 2018 PLoS One 13:e0197186;Rodrigues et al. 2018 Wellcome Open Res 3:151;Wanford et al. 2020 Microb Genom 6: ;Spinsanti et al. 2021 PLoS Pathog 17:e1009461
27842	M12 240773	UK [England]	2012	invasive (unspecified/other)		4	10	15	17	8	11	9	1049	ST-269 complex	Brehony et al. 2016 Vaccine 34:4690-7;Rodrigues et al. 2018 Emerg Infect Dis 24:673-682;Cayrou et al. 2018 PLoS One 13:e0197186;Rodrigues et al. 2018 Wellcome Open Res 3:151;Wanford et al. 2020 Microb Genom 6: ;Spinsanti et al. 2021 PLoS Pathog 17:e1009461
27846	M12 240783	UK [England]	2012	invasive (unspecified/other)		3	6	9	5	9	6	9	41	ST-41/44 complex	Brehony et al. 2016 Vaccine 34:4690-7;Rodrigues et al. 2018 Emerg Infect Dis 24:673-682;Cayrou et al. 2018 PLoS One 13:e0197186;Rodrigues et al. 2018 Wellcome Open Res 3:151;Wanford et al. 2020 Microb Genom 6: ;Spinsanti et al. 2021 PLoS Pathog 17:e1009461;Earle et al. 2021 PLoS Pathog 17:e1009992
27847	M12 240785	UK [England]	2012	invasive (unspecified/other)		3	6	9	5	9	6	9	41	ST-41/44 complex	Brehony et al. 2016 Vaccine 34:4690-7;Rodrigues et al. 2018 Emerg Infect Dis 24:673-682;Cayrou et al. 2018 PLoS One 13:e0197186;Rodrigues et al. 2018 Wellcome Open Res 3:151;Wanford et al. 2020 Microb Genom 6: ;Spinsanti et al. 2021 PLoS Pathog 17:e1009461;Earle et al. 2021 PLoS Pathog 17:e1009992
27850	M12 240790	UK [England]	2012	invasive (unspecified/other)		8	10	5	4	6	3	8	33	ST-32 complex	Brehony et al. 2016 Vaccine 34:4690-7;Rodrigues et al. 2018 Emerg Infect Dis 24:673-682;Cayrou et al. 2018 PLoS One 13:e0197186;Rodrigues et al. 2018 Wellcome Open Res 3:151;Wanford et al. 2020 Microb Genom 6: ;Spinsanti et al. 2021 PLoS Pathog 17:e1009461
27853	M12 240803	UK [England]	2012	invasive (unspecified/other)		8	10	5	4	5	3	8	34	ST-32 complex	Brehony et al. 2016 Vaccine 34:4690-7;Rodrigues et al. 2018 Emerg Infect Dis 24:673-682;Cayrou et al. 2018 PLoS One 13:e0197186;Rodrigues et al. 2018 Wellcome Open Res 3:151;Wanford et al. 2020 Microb Genom 6: ;Spinsanti et al. 2021 PLoS Pathog 17:e1009461
27856	M12 240807	UK [England]	2012	invasive (unspecified/other)		11	6	19	5	3	689	9	10702		Brehony et al. 2016 Vaccine 34:4690-7;Rodrigues et al. 2018 Emerg Infect Dis 24:673-682;Cayrou et al. 2018 PLoS One 13:e0197186;Rodrigues et al. 2018 Wellcome Open Res 3:151;Wanford et al. 2020 Microb Genom 6: ;Spinsanti et al. 2021 PLoS Pathog 17:e1009461;Earle et al. 2021 PLoS Pathog 17:e1009992
27859	M12 240810	UK [Northern Ireland]	2012	invasive (unspecified/other)		4	10	15	9	8	11	9	269	ST-269 complex	Brehony et al. 2016 Vaccine 34:4690-7;Rodrigues et al. 2018 Emerg Infect Dis 24:673-682;Cayrou et al. 2018 PLoS One 13:e0197186;Rodrigues et al. 2018 Wellcome Open Res 3:151;Wanford et al. 2020 Microb Genom 6: ;Spinsanti et al. 2021 PLoS Pathog 17:e1009461
27860	M12 240812	UK [England]	2012	invasive (unspecified/other)		4	10	15	17	8	11	17	479	ST-269 complex	Brehony et al. 2016 Vaccine 34:4690-7;Rodrigues et al. 2018 Emerg Infect Dis 24:673-682;Cayrou et al. 2018 PLoS One 13:e0197186;Rodrigues et al. 2018 Wellcome Open Res 3:151;Wanford et al. 2020 Microb Genom 6: ;Spinsanti et al. 2021 PLoS Pathog 17:e1009461
27861	M12 240814	UK [England]	2012	invasive (unspecified/other)		4	10	19	244	38	11	9	10703	ST-269 complex	Brehony et al. 2016 Vaccine 34:4690-7;Rodrigues et al. 2018 Emerg Infect Dis 24:673-682;Cayrou et al. 2018 PLoS One 13:e0197186;Rodrigues et al. 2018 Wellcome Open Res 3:151;Wanford et al. 2020 Microb Genom 6: ;Spinsanti et al. 2021 PLoS Pathog 17:e1009461
27862	M12 240817	UK [England]	2012	invasive (unspecified/other)		4	10	5	4	6	3	8	32	ST-32 complex	Brehony et al. 2016 Vaccine 34:4690-7;Rodrigues et al. 2018 Emerg Infect Dis 24:673-682;Cayrou et al. 2018 PLoS One 13:e0197186;Rodrigues et al. 2018 Wellcome Open Res 3:151;Wanford et al. 2020 Microb Genom 6: ;Spinsanti et al. 2021 PLoS Pathog 17:e1009461
27863	M12 240818	UK [England]	2012	invasive (unspecified/other)		4	10	5	40	6	3	8	259	ST-32 complex	Brehony et al. 2016 Vaccine 34:4690-7;Rodrigues et al. 2018 Emerg Infect Dis 24:673-682;Cayrou et al. 2018 PLoS One 13:e0197186;Rodrigues et al. 2018 Wellcome Open Res 3:151;Wanford et al. 2020 Microb Genom 6: ;Spinsanti et al. 2021 PLoS Pathog 17:e1009461
27864	M12 240819	UK [England]	2012	invasive (unspecified/other)		12	5	12	35	60	22	17	461	ST-461 complex	Brehony et al. 2016 Vaccine 34:4690-7;Rodrigues et al. 2018 Emerg Infect Dis 24:673-682;Cayrou et al. 2018 PLoS One 13:e0197186;Rodrigues et al. 2018 Wellcome Open Res 3:151;Wanford et al. 2020 Microb Genom 6: ;Spinsanti et al. 2021 PLoS Pathog 17:e1009461
27865	M12 240825	UK [England]	2012	invasive (unspecified/other)		3	6	9	5	8	6	9	485	ST-41/44 complex	Brehony et al. 2016 Vaccine 34:4690-7;Rodrigues et al. 2018 Emerg Infect Dis 24:673-682;Cayrou et al. 2018 PLoS One 13:e0197186;Rodrigues et al. 2018 Wellcome Open Res 3:151;Wanford et al. 2020 Microb Genom 6: ;Spinsanti et al. 2021 PLoS Pathog 17:e1009461;Earle et al. 2021 PLoS Pathog 17:e1009992
27868	M12 240834	UK [England]	2012	invasive (unspecified/other)		4	10	15	17	8	11	17	479	ST-269 complex	Brehony et al. 2016 Vaccine 34:4690-7;Rodrigues et al. 2018 Emerg Infect Dis 24:673-682;Cayrou et al. 2018 PLoS One 13:e0197186;Rodrigues et al. 2018 Wellcome Open Res 3:151;Wanford et al. 2020 Microb Genom 6: ;Spinsanti et al. 2021 PLoS Pathog 17:e1009461
27873	M12 240847	UK [England]	2012	invasive (unspecified/other)		11	6	9	5	9	11	9	3666	ST-41/44 complex	Brehony et al. 2016 Vaccine 34:4690-7;Rodrigues et al. 2018 Emerg Infect Dis 24:673-682;Cayrou et al. 2018 PLoS One 13:e0197186;Rodrigues et al. 2018 Wellcome Open Res 3:151;Wanford et al. 2020 Microb Genom 6: ;Spinsanti et al. 2021 PLoS Pathog 17:e1009461;Earle et al. 2021 PLoS Pathog 17:e1009992
27875	M12 240849	UK [England]	2012	invasive (unspecified/other)		3	6	9	5	9	6	9	41	ST-41/44 complex	Brehony et al. 2016 Vaccine 34:4690-7;Rodrigues et al. 2018 Emerg Infect Dis 24:673-682;Cayrou et al. 2018 PLoS One 13:e0197186;Rodrigues et al. 2018 Wellcome Open Res 3:151;Wanford et al. 2020 Microb Genom 6: ;Spinsanti et al. 2021 PLoS Pathog 17:e1009461;Earle et al. 2021 PLoS Pathog 17:e1009992
27880	M12 240858	UK [England]	2012	invasive (unspecified/other)		4	10	15	9	8	11	9	269	ST-269 complex	Brehony et al. 2016 Vaccine 34:4690-7;Rodrigues et al. 2018 Emerg Infect Dis 24:673-682;Cayrou et al. 2018 PLoS One 13:e0197186;Rodrigues et al. 2018 Wellcome Open Res 3:151;Wanford et al. 2020 Microb Genom 6: ;Spinsanti et al. 2021 PLoS Pathog 17:e1009461
27885	M12 240868	UK [England]	2012	invasive (unspecified/other)		3	6	153	5	9	6	9	1090	ST-41/44 complex	Brehony et al. 2016 Vaccine 34:4690-7;Rodrigues et al. 2018 Emerg Infect Dis 24:673-682;Cayrou et al. 2018 PLoS One 13:e0197186;Rodrigues et al. 2018 Wellcome Open Res 3:151;Wanford et al. 2020 Microb Genom 6: ;Spinsanti et al. 2021 PLoS Pathog 17:e1009461;Earle et al. 2021 PLoS Pathog 17:e1009992
27886	M12 240872	UK [England]	2012	invasive (unspecified/other)		6	5	63	9	9	11	9	11142		Brehony et al. 2016 Vaccine 34:4690-7;Rodrigues et al. 2018 Emerg Infect Dis 24:673-682;Cayrou et al. 2018 PLoS One 13:e0197186;Rodrigues et al. 2018 Wellcome Open Res 3:151;Wanford et al. 2020 Microb Genom 6: ;Spinsanti et al. 2021 PLoS Pathog 17:e1009461;Earle et al. 2021 PLoS Pathog 17:e1009992
27888	M12 240874	UK [England]	2012	invasive (unspecified/other)		4	10	5	4	5	3	2	74	ST-32 complex	Brehony et al. 2016 Vaccine 34:4690-7;Rodrigues et al. 2018 Emerg Infect Dis 24:673-682;Cayrou et al. 2018 PLoS One 13:e0197186;Rodrigues et al. 2018 Wellcome Open Res 3:151;Wanford et al. 2020 Microb Genom 6: ;Spinsanti et al. 2021 PLoS Pathog 17:e1009461
27889	M12 240876	UK [England]	2012	invasive (unspecified/other)		12	6	9	9	9	6	193	2821	ST-41/44 complex	Brehony et al. 2016 Vaccine 34:4690-7;Rodrigues et al. 2018 Emerg Infect Dis 24:673-682;Cayrou et al. 2018 PLoS One 13:e0197186;Rodrigues et al. 2018 Wellcome Open Res 3:151;Wanford et al. 2020 Microb Genom 6: ;Spinsanti et al. 2021 PLoS Pathog 17:e1009461;Earle et al. 2021 PLoS Pathog 17:e1009992
27891	M12 240878	UK [England]	2012	invasive (unspecified/other)		1	5	13	53	26	41	3	162	ST-162 complex	Brehony et al. 2016 Vaccine 34:4690-7;Rodrigues et al. 2018 Emerg Infect Dis 24:673-682;Cayrou et al. 2018 PLoS One 13:e0197186;Rodrigues et al. 2018 Wellcome Open Res 3:151;Wanford et al. 2020 Microb Genom 6: ;Spinsanti et al. 2021 PLoS Pathog 17:e1009461
27892	M12 240879	UK [England]	2012	invasive (unspecified/other)		4	10	34	5	38	11	9	1161	ST-269 complex	Brehony et al. 2016 Vaccine 34:4690-7;Rodrigues et al. 2018 Emerg Infect Dis 24:673-682;Cayrou et al. 2018 PLoS One 13:e0197186;Rodrigues et al. 2018 Wellcome Open Res 3:151;Wanford et al. 2020 Microb Genom 6: ;Spinsanti et al. 2021 PLoS Pathog 17:e1009461
27894	M12 240884	UK [England]	2012	invasive (unspecified/other)		4	10	5	4	6	3	8	32	ST-32 complex	Brehony et al. 2016 Vaccine 34:4690-7;Rodrigues et al. 2018 Emerg Infect Dis 24:673-682;Cayrou et al. 2018 PLoS One 13:e0197186;Rodrigues et al. 2018 Wellcome Open Res 3:151;Wanford et al. 2020 Microb Genom 6: ;Spinsanti et al. 2021 PLoS Pathog 17:e1009461
27895	M12 240887	UK [England]	2012	invasive (unspecified/other)		3	6	9	5	63	6	9	1153	ST-41/44 complex	Brehony et al. 2016 Vaccine 34:4690-7;Rodrigues et al. 2018 Emerg Infect Dis 24:673-682;Cayrou et al. 2018 PLoS One 13:e0197186;Rodrigues et al. 2018 Wellcome Open Res 3:151;Wanford et al. 2020 Microb Genom 6: ;Spinsanti et al. 2021 PLoS Pathog 17:e1009461;Earle et al. 2021 PLoS Pathog 17:e1009992
27896	M12 240893	UK [England]	2012	invasive (unspecified/other)		4	10	9	9	8	11	9	8288	ST-269 complex	Brehony et al. 2016 Vaccine 34:4690-7;Rodrigues et al. 2018 Emerg Infect Dis 24:673-682;Cayrou et al. 2018 PLoS One 13:e0197186;Rodrigues et al. 2018 Wellcome Open Res 3:151;Wanford et al. 2020 Microb Genom 6: ;Spinsanti et al. 2021 PLoS Pathog 17:e1009461
27900	M12 240901	UK [England]	2012	invasive (unspecified/other)		12	2	9	671	9	6	9	10706	ST-41/44 complex	Brehony et al. 2016 Vaccine 34:4690-7;Rodrigues et al. 2018 Emerg Infect Dis 24:673-682;Cayrou et al. 2018 PLoS One 13:e0197186;Rodrigues et al. 2018 Wellcome Open Res 3:151;Wanford et al. 2020 Microb Genom 6: ;Spinsanti et al. 2021 PLoS Pathog 17:e1009461;Earle et al. 2021 PLoS Pathog 17:e1009992
27901	M12 240902	UK [England]	2012	invasive (unspecified/other)		3	6	9	21	9	6	9	1233	ST-41/44 complex	Brehony et al. 2016 Vaccine 34:4690-7;Rodrigues et al. 2018 Emerg Infect Dis 24:673-682;Cayrou et al. 2018 PLoS One 13:e0197186;Rodrigues et al. 2018 Wellcome Open Res 3:151;Wanford et al. 2020 Microb Genom 6: ;Spinsanti et al. 2021 PLoS Pathog 17:e1009461;Earle et al. 2021 PLoS Pathog 17:e1009992
27903	M13 240001	UK [England]	2013	invasive (unspecified/other)		3	6	9	5	9	6	9	41	ST-41/44 complex	Brehony et al. 2016 Vaccine 34:4690-7;Rodrigues et al. 2018 Emerg Infect Dis 24:673-682;Cayrou et al. 2018 PLoS One 13:e0197186;Rodrigues et al. 2018 Wellcome Open Res 3:151;Wanford et al. 2020 Microb Genom 6: ;Spinsanti et al. 2021 PLoS Pathog 17:e1009461;Earle et al. 2021 PLoS Pathog 17:e1009992
27904	M13 240003	UK [England]	2013	invasive (unspecified/other)		4	10	15	9	8	11	9	269	ST-269 complex	Brehony et al. 2016 Vaccine 34:4690-7;Rodrigues et al. 2018 Emerg Infect Dis 24:673-682;Cayrou et al. 2018 PLoS One 13:e0197186;Rodrigues et al. 2018 Wellcome Open Res 3:151;Wanford et al. 2020 Microb Genom 6: ;Spinsanti et al. 2021 PLoS Pathog 17:e1009461
27907	M13 240006	UK [England]	2013	invasive (unspecified/other)		12	5	12	35	60	22	17	461	ST-461 complex	Brehony et al. 2016 Vaccine 34:4690-7;Rodrigues et al. 2018 Emerg Infect Dis 24:673-682;Cayrou et al. 2018 PLoS One 13:e0197186;Rodrigues et al. 2018 Wellcome Open Res 3:151;Wanford et al. 2020 Microb Genom 6: ;Spinsanti et al. 2021 PLoS Pathog 17:e1009461
27908	M13 240007	UK [England]	2013	invasive (unspecified/other)		3	6	34	5	11	6	9	1194	ST-41/44 complex	Brehony et al. 2016 Vaccine 34:4690-7;Rodrigues et al. 2018 Emerg Infect Dis 24:673-682;Cayrou et al. 2018 PLoS One 13:e0197186;Rodrigues et al. 2018 Wellcome Open Res 3:151;Wanford et al. 2020 Microb Genom 6: ;Spinsanti et al. 2021 PLoS Pathog 17:e1009461;Earle et al. 2021 PLoS Pathog 17:e1009992
27909	M13 240009	UK [England]	2013	invasive (unspecified/other)		3	6	9	25	9	6	9	2799	ST-41/44 complex	Brehony et al. 2016 Vaccine 34:4690-7;Rodrigues et al. 2018 Emerg Infect Dis 24:673-682;Cayrou et al. 2018 PLoS One 13:e0197186;Rodrigues et al. 2018 Wellcome Open Res 3:151;Wanford et al. 2020 Microb Genom 6: ;Spinsanti et al. 2021 PLoS Pathog 17:e1009461;Earle et al. 2021 PLoS Pathog 17:e1009992
27910	M13 240012	UK [England]	2013	invasive (unspecified/other)		3	6	9	5	9	6	9	41	ST-41/44 complex	Brehony et al. 2016 Vaccine 34:4690-7;Rodrigues et al. 2018 Emerg Infect Dis 24:673-682;Cayrou et al. 2018 PLoS One 13:e0197186;Rodrigues et al. 2018 Wellcome Open Res 3:151;Wanford et al. 2020 Microb Genom 6: ;Spinsanti et al. 2021 PLoS Pathog 17:e1009461;Earle et al. 2021 PLoS Pathog 17:e1009992
27912	M13 240017	UK [Wales]	2013	invasive (unspecified/other)		8	10	5	672	6	3	15	10707	ST-32 complex	Brehony et al. 2016 Vaccine 34:4690-7;Rodrigues et al. 2018 Emerg Infect Dis 24:673-682;Cayrou et al. 2018 PLoS One 13:e0197186;Rodrigues et al. 2018 Wellcome Open Res 3:151;Wanford et al. 2020 Microb Genom 6: ;Spinsanti et al. 2021 PLoS Pathog 17:e1009461
27913	M13 240019	UK [England]	2013	invasive (unspecified/other)		3	228	9	5	9	6	70	7612	ST-41/44 complex	Brehony et al. 2016 Vaccine 34:4690-7;Rodrigues et al. 2018 Emerg Infect Dis 24:673-682;Cayrou et al. 2018 PLoS One 13:e0197186;Rodrigues et al. 2018 Wellcome Open Res 3:151;Wanford et al. 2020 Microb Genom 6: ;Spinsanti et al. 2021 PLoS Pathog 17:e1009461;Earle et al. 2021 PLoS Pathog 17:e1009992
27915	M13 240023	UK [England]	2013	invasive (unspecified/other)		4	10	11	18	6	10	12	35	ST-35 complex	Brehony et al. 2016 Vaccine 34:4690-7;Rodrigues et al. 2018 Emerg Infect Dis 24:673-682;Cayrou et al. 2018 PLoS One 13:e0197186;Rodrigues et al. 2018 Wellcome Open Res 3:151;Wanford et al. 2020 Microb Genom 6: ;Spinsanti et al. 2021 PLoS Pathog 17:e1009461
27918	M13 240031	UK [England]	2013	invasive (unspecified/other)		12	6	9	17	9	73	9	337	ST-41/44 complex	Brehony et al. 2016 Vaccine 34:4690-7;Rodrigues et al. 2018 Emerg Infect Dis 24:673-682;Cayrou et al. 2018 PLoS One 13:e0197186;Rodrigues et al. 2018 Wellcome Open Res 3:151;Wanford et al. 2020 Microb Genom 6: ;Spinsanti et al. 2021 PLoS Pathog 17:e1009461;Earle et al. 2021 PLoS Pathog 17:e1009992
27919	M13 240032	UK [England]	2013	invasive (unspecified/other)		4	10	11	18	6	10	12	35	ST-35 complex	Brehony et al. 2016 Vaccine 34:4690-7;Rodrigues et al. 2018 Emerg Infect Dis 24:673-682;Cayrou et al. 2018 PLoS One 13:e0197186;Rodrigues et al. 2018 Wellcome Open Res 3:151;Wanford et al. 2020 Microb Genom 6: ;Spinsanti et al. 2021 PLoS Pathog 17:e1009461
27925	M13 240042	UK [England]	2013	invasive (unspecified/other)		12	6	4	32	83	18	20	8006		Brehony et al. 2016 Vaccine 34:4690-7;Rodrigues et al. 2018 Emerg Infect Dis 24:673-682;Cayrou et al. 2018 PLoS One 13:e0197186;Rodrigues et al. 2018 Wellcome Open Res 3:151;Wanford et al. 2020 Microb Genom 6: ;Spinsanti et al. 2021 PLoS Pathog 17:e1009461;Earle et al. 2021 PLoS Pathog 17:e1009992
27927	M13 240045	UK [England]	2013	invasive (unspecified/other)		12	5	12	35	192	22	17	1946	ST-461 complex	Brehony et al. 2016 Vaccine 34:4690-7;Rodrigues et al. 2018 Emerg Infect Dis 24:673-682;Cayrou et al. 2018 PLoS One 13:e0197186;Rodrigues et al. 2018 Wellcome Open Res 3:151;Wanford et al. 2020 Microb Genom 6: ;Spinsanti et al. 2021 PLoS Pathog 17:e1009461
27928	M13 240046	UK [England]	2013	invasive (unspecified/other)		4	10	2	5	38	11	9	275	ST-269 complex	Brehony et al. 2016 Vaccine 34:4690-7;Rodrigues et al. 2018 Emerg Infect Dis 24:673-682;Cayrou et al. 2018 PLoS One 13:e0197186;Rodrigues et al. 2018 Wellcome Open Res 3:151;Wanford et al. 2020 Microb Genom 6: ;Spinsanti et al. 2021 PLoS Pathog 17:e1009461
27934	M13 240063	UK [England]	2013	invasive (unspecified/other)		12	5	12	35	60	22	17	461	ST-461 complex	Brehony et al. 2016 Vaccine 34:4690-7;Rodrigues et al. 2018 Emerg Infect Dis 24:673-682;Cayrou et al. 2018 PLoS One 13:e0197186;Rodrigues et al. 2018 Wellcome Open Res 3:151;Wanford et al. 2020 Microb Genom 6: ;Spinsanti et al. 2021 PLoS Pathog 17:e1009461
27935	M13 240067	UK [England]	2013	invasive (unspecified/other)		4	10	2	5	38	11	9	275	ST-269 complex	Brehony et al. 2016 Vaccine 34:4690-7;Rodrigues et al. 2018 Emerg Infect Dis 24:673-682;Cayrou et al. 2018 PLoS One 13:e0197186;Rodrigues et al. 2018 Wellcome Open Res 3:151;Wanford et al. 2020 Microb Genom 6: ;Spinsanti et al. 2021 PLoS Pathog 17:e1009461
27937	M13 240072	UK [England]	2013	invasive (unspecified/other)		4	10	15	9	8	11	9	269	ST-269 complex	Brehony et al. 2016 Vaccine 34:4690-7;Rodrigues et al. 2018 Emerg Infect Dis 24:673-682;Cayrou et al. 2018 PLoS One 13:e0197186;Rodrigues et al. 2018 Wellcome Open Res 3:151;Wanford et al. 2020 Microb Genom 6: ;Spinsanti et al. 2021 PLoS Pathog 17:e1009461
27939	M13 240075	UK [England]	2013	invasive (unspecified/other)		4	10	2	5	15	11	22	7196		Brehony et al. 2016 Vaccine 34:4690-7;Rodrigues et al. 2018 Emerg Infect Dis 24:673-682;Cayrou et al. 2018 PLoS One 13:e0197186;Rodrigues et al. 2018 Wellcome Open Res 3:151;Wanford et al. 2020 Microb Genom 6: ;Spinsanti et al. 2021 PLoS Pathog 17:e1009461
27941	M13 240078	UK [England]	2013	invasive (unspecified/other)		12	5	12	35	192	22	17	1946	ST-461 complex	Brehony et al. 2016 Vaccine 34:4690-7;Rodrigues et al. 2018 Emerg Infect Dis 24:673-682;Cayrou et al. 2018 PLoS One 13:e0197186;Rodrigues et al. 2018 Wellcome Open Res 3:151;Wanford et al. 2020 Microb Genom 6: ;Spinsanti et al. 2021 PLoS Pathog 17:e1009461
27943	M13 240084	UK [England]	2013	invasive (unspecified/other)		3	6	108	5	9	6	9	1475	ST-41/44 complex	Brehony et al. 2016 Vaccine 34:4690-7;Rodrigues et al. 2018 Emerg Infect Dis 24:673-682;Cayrou et al. 2018 PLoS One 13:e0197186;Rodrigues et al. 2018 Wellcome Open Res 3:151;Wanford et al. 2020 Microb Genom 6: ;Spinsanti et al. 2021 PLoS Pathog 17:e1009461;Earle et al. 2021 PLoS Pathog 17:e1009992
27946	M13 240088	UK [England]	2013	invasive (unspecified/other)		3	6	9	5	9	6	9	41	ST-41/44 complex	Brehony et al. 2016 Vaccine 34:4690-7;Rodrigues et al. 2018 Emerg Infect Dis 24:673-682;Cayrou et al. 2018 PLoS One 13:e0197186;Rodrigues et al. 2018 Wellcome Open Res 3:151;Wanford et al. 2020 Microb Genom 6: ;Spinsanti et al. 2021 PLoS Pathog 17:e1009461;Earle et al. 2021 PLoS Pathog 17:e1009992
27947	M13 240090	UK [England]	2013	invasive (unspecified/other)		3	6	19	201	3	6	9	6761	ST-41/44 complex	Brehony et al. 2016 Vaccine 34:4690-7;Rodrigues et al. 2018 Emerg Infect Dis 24:673-682;Cayrou et al. 2018 PLoS One 13:e0197186;Rodrigues et al. 2018 Wellcome Open Res 3:151;Wanford et al. 2020 Microb Genom 6: ;Spinsanti et al. 2021 PLoS Pathog 17:e1009461;Earle et al. 2021 PLoS Pathog 17:e1009992
27948	M13 240091	UK [England]	2013	invasive (unspecified/other)		1	5	13	53	26	41	3	162	ST-162 complex	Brehony et al. 2016 Vaccine 34:4690-7;Rodrigues et al. 2018 Emerg Infect Dis 24:673-682;Cayrou et al. 2018 PLoS One 13:e0197186;Rodrigues et al. 2018 Wellcome Open Res 3:151;Wanford et al. 2020 Microb Genom 6: ;Spinsanti et al. 2021 PLoS Pathog 17:e1009461
27950	M13 240097	UK [Wales]	2013	invasive (unspecified/other)		11	20	9	9	9	6	21	3893	ST-41/44 complex	Brehony et al. 2016 Vaccine 34:4690-7;Rodrigues et al. 2018 Emerg Infect Dis 24:673-682;Cayrou et al. 2018 PLoS One 13:e0197186;Rodrigues et al. 2018 Wellcome Open Res 3:151;Wanford et al. 2020 Microb Genom 6: ;Spinsanti et al. 2021 PLoS Pathog 17:e1009461;Earle et al. 2021 PLoS Pathog 17:e1009992
27952	M13 240105	UK [England]	2013	invasive (unspecified/other)		8	105	52	3	9	11	7	1572	ST-1572 complex	Brehony et al. 2016 Vaccine 34:4690-7;Rodrigues et al. 2018 Emerg Infect Dis 24:673-682;Cayrou et al. 2018 PLoS One 13:e0197186;Rodrigues et al. 2018 Wellcome Open Res 3:151;Wanford et al. 2020 Microb Genom 6: ;Spinsanti et al. 2021 PLoS Pathog 17:e1009461
27953	M13 240106	UK [England]	2013	invasive (unspecified/other)		4	10	5	4	6	3	8	32	ST-32 complex	Brehony et al. 2016 Vaccine 34:4690-7;Rodrigues et al. 2018 Emerg Infect Dis 24:673-682;Cayrou et al. 2018 PLoS One 13:e0197186;Rodrigues et al. 2018 Wellcome Open Res 3:151;Wanford et al. 2020 Microb Genom 6: ;Spinsanti et al. 2021 PLoS Pathog 17:e1009461
27954	M13 240111	UK [England]	2013	invasive (unspecified/other)		3	6	34	5	11	6	9	1194	ST-41/44 complex	Brehony et al. 2016 Vaccine 34:4690-7;Rodrigues et al. 2018 Emerg Infect Dis 24:673-682;Cayrou et al. 2018 PLoS One 13:e0197186;Rodrigues et al. 2018 Wellcome Open Res 3:151;Wanford et al. 2020 Microb Genom 6: ;Spinsanti et al. 2021 PLoS Pathog 17:e1009461;Earle et al. 2021 PLoS Pathog 17:e1009992
27957	M13 240118	UK [England]	2013	invasive (unspecified/other)		8	10	5	4	5	3	8	34	ST-32 complex	Brehony et al. 2016 Vaccine 34:4690-7;Rodrigues et al. 2018 Emerg Infect Dis 24:673-682;Cayrou et al. 2018 PLoS One 13:e0197186;Rodrigues et al. 2018 Wellcome Open Res 3:151;Wanford et al. 2020 Microb Genom 6: ;Spinsanti et al. 2021 PLoS Pathog 17:e1009461
27960	M13 240123	UK [England]	2013	invasive (unspecified/other)		3	6	9	5	9	6	9	41	ST-41/44 complex	Brehony et al. 2016 Vaccine 34:4690-7;Rodrigues et al. 2018 Emerg Infect Dis 24:673-682;Cayrou et al. 2018 PLoS One 13:e0197186;Rodrigues et al. 2018 Wellcome Open Res 3:151;Wanford et al. 2020 Microb Genom 6: ;Spinsanti et al. 2021 PLoS Pathog 17:e1009461;Earle et al. 2021 PLoS Pathog 17:e1009992
27962	M13 240125	UK [England]	2013	invasive (unspecified/other)		42	26	46	24	6	20	17	1802	ST-282 complex	Brehony et al. 2016 Vaccine 34:4690-7;Rodrigues et al. 2018 Emerg Infect Dis 24:673-682;Cayrou et al. 2018 PLoS One 13:e0197186;Rodrigues et al. 2018 Wellcome Open Res 3:151;Wanford et al. 2020 Microb Genom 6: ;Spinsanti et al. 2021 PLoS Pathog 17:e1009461
27964	M13 240130	UK [England]	2013	invasive (unspecified/other)		8	10	77	4	6	3	8	749	ST-32 complex	Brehony et al. 2016 Vaccine 34:4690-7;Rodrigues et al. 2018 Emerg Infect Dis 24:673-682;Cayrou et al. 2018 PLoS One 13:e0197186;Rodrigues et al. 2018 Wellcome Open Res 3:151;Wanford et al. 2020 Microb Genom 6: ;Spinsanti et al. 2021 PLoS Pathog 17:e1009461
27968	M13 240143	UK [England]	2013	invasive (unspecified/other)		1	5	13	53	26	41	623	9293	ST-162 complex	Brehony et al. 2016 Vaccine 34:4690-7;Rodrigues et al. 2018 Emerg Infect Dis 24:673-682;Cayrou et al. 2018 PLoS One 13:e0197186;Rodrigues et al. 2018 Wellcome Open Res 3:151;Wanford et al. 2020 Microb Genom 6: ;Spinsanti et al. 2021 PLoS Pathog 17:e1009461
27969	M13 240145	UK [England]	2013	invasive (unspecified/other)		42	26	46	24	2	20	17	282	ST-282 complex	Brehony et al. 2016 Vaccine 34:4690-7;Rodrigues et al. 2018 Emerg Infect Dis 24:673-682;Cayrou et al. 2018 PLoS One 13:e0197186;Rodrigues et al. 2018 Wellcome Open Res 3:151;Wanford et al. 2020 Microb Genom 6: ;Spinsanti et al. 2021 PLoS Pathog 17:e1009461
27978	M13 240166	UK [England]	2013	invasive (unspecified/other)		3	6	34	5	11	6	9	1194	ST-41/44 complex	Brehony et al. 2016 Vaccine 34:4690-7;Rodrigues et al. 2018 Emerg Infect Dis 24:673-682;Cayrou et al. 2018 PLoS One 13:e0197186;Rodrigues et al. 2018 Wellcome Open Res 3:151;Wanford et al. 2020 Microb Genom 6: ;Spinsanti et al. 2021 PLoS Pathog 17:e1009461;Earle et al. 2021 PLoS Pathog 17:e1009992
27981	M13 240171	UK [England]	2013	invasive (unspecified/other)		3	206	9	5	9	6	9	5357	ST-41/44 complex	Brehony et al. 2016 Vaccine 34:4690-7;Rodrigues et al. 2018 Emerg Infect Dis 24:673-682;Cayrou et al. 2018 PLoS One 13:e0197186;Rodrigues et al. 2018 Wellcome Open Res 3:151;Wanford et al. 2020 Microb Genom 6: ;Spinsanti et al. 2021 PLoS Pathog 17:e1009461;Earle et al. 2021 PLoS Pathog 17:e1009992
27985	M13 240175	UK [England]	2013	invasive (unspecified/other)		3	6	9	5	9	679	9	10535	ST-41/44 complex	Brehony et al. 2016 Vaccine 34:4690-7;Rodrigues et al. 2018 Emerg Infect Dis 24:673-682;Cayrou et al. 2018 PLoS One 13:e0197186;Rodrigues et al. 2018 Wellcome Open Res 3:151;Wanford et al. 2020 Microb Genom 6: ;Spinsanti et al. 2021 PLoS Pathog 17:e1009461;Earle et al. 2021 PLoS Pathog 17:e1009992
27986	M13 240181	UK [England]	2013	invasive (unspecified/other)		3	6	9	5	9	6	9	41	ST-41/44 complex	Brehony et al. 2016 Vaccine 34:4690-7;Rodrigues et al. 2018 Emerg Infect Dis 24:673-682;Cayrou et al. 2018 PLoS One 13:e0197186;Rodrigues et al. 2018 Wellcome Open Res 3:151;Wanford et al. 2020 Microb Genom 6: ;Spinsanti et al. 2021 PLoS Pathog 17:e1009461;Earle et al. 2021 PLoS Pathog 17:e1009992
27992	M13 240199	UK [Wales]	2013	invasive (unspecified/other)		2	3	4	3	8	4	6	11	ST-11 complex	Lucidarme et al. 2015 J Infect 71:544-52;Brehony et al. 2016 Vaccine 34:4690-7;Lucidarme et al. 2017 J Infect 75:95-103;Rodrigues et al. 2018 Emerg Infect Dis 24:673-682;Cayrou et al. 2018 PLoS One 13:e0197186;Rodrigues et al. 2018 Wellcome Open Res 3:151;Wanford et al. 2020 Microb Genom 6: ;Spinsanti et al. 2021 PLoS Pathog 17:e1009461
27995	M13 240205	UK [England]	2013	invasive (unspecified/other)		3	6	9	5	8	6	9	485	ST-41/44 complex	Brehony et al. 2016 Vaccine 34:4690-7;Rodrigues et al. 2018 Emerg Infect Dis 24:673-682;Cayrou et al. 2018 PLoS One 13:e0197186;Rodrigues et al. 2018 Wellcome Open Res 3:151;Wanford et al. 2020 Microb Genom 6: ;Spinsanti et al. 2021 PLoS Pathog 17:e1009461;Earle et al. 2021 PLoS Pathog 17:e1009992
28006	M13 240228	UK [England]	2013	invasive (unspecified/other)		3	6	9	5	9	6	9	41	ST-41/44 complex	Brehony et al. 2016 Vaccine 34:4690-7;Rodrigues et al. 2018 Emerg Infect Dis 24:673-682;Cayrou et al. 2018 PLoS One 13:e0197186;Rodrigues et al. 2018 Wellcome Open Res 3:151;Wanford et al. 2020 Microb Genom 6: ;Spinsanti et al. 2021 PLoS Pathog 17:e1009461;Earle et al. 2021 PLoS Pathog 17:e1009992
28007	M13 240229	UK [Wales]	2013	invasive (unspecified/other)		4	10	5	26	6	3	8	1096	ST-32 complex	Brehony et al. 2016 Vaccine 34:4690-7;Rodrigues et al. 2018 Emerg Infect Dis 24:673-682;Cayrou et al. 2018 PLoS One 13:e0197186;Rodrigues et al. 2018 Wellcome Open Res 3:151;Wanford et al. 2020 Microb Genom 6: ;Spinsanti et al. 2021 PLoS Pathog 17:e1009461
28008	M13 240230	UK [Wales]	2013	invasive (unspecified/other)		8	10	5	4	6	3	15	8049	ST-32 complex	Spinsanti et al. 2021 PLoS Pathog 17:e1009461
28009	M13 240231	UK [Wales]	2013	invasive (unspecified/other)		3	6	15	5	247	6	9	8539	ST-41/44 complex	Brehony et al. 2016 Vaccine 34:4690-7;Rodrigues et al. 2018 Emerg Infect Dis 24:673-682;Cayrou et al. 2018 PLoS One 13:e0197186;Rodrigues et al. 2018 Wellcome Open Res 3:151;Wanford et al. 2020 Microb Genom 6: ;Spinsanti et al. 2021 PLoS Pathog 17:e1009461;Earle et al. 2021 PLoS Pathog 17:e1009992
28013	M13 240235	UK [Wales]	2013	invasive (unspecified/other)		3	6	9	5	9	6	9	41	ST-41/44 complex	Brehony et al. 2016 Vaccine 34:4690-7;Rodrigues et al. 2018 Emerg Infect Dis 24:673-682;Cayrou et al. 2018 PLoS One 13:e0197186;Rodrigues et al. 2018 Wellcome Open Res 3:151;Wanford et al. 2020 Microb Genom 6: ;Spinsanti et al. 2021 PLoS Pathog 17:e1009461;Earle et al. 2021 PLoS Pathog 17:e1009992
28024	M13 240261	UK [England]	2013	invasive (unspecified/other)		3	6	9	5	9	6	9	41	ST-41/44 complex	Brehony et al. 2016 Vaccine 34:4690-7;Rodrigues et al. 2018 Emerg Infect Dis 24:673-682;Cayrou et al. 2018 PLoS One 13:e0197186;Rodrigues et al. 2018 Wellcome Open Res 3:151;Wanford et al. 2020 Microb Genom 6: ;Spinsanti et al. 2021 PLoS Pathog 17:e1009461;Earle et al. 2021 PLoS Pathog 17:e1009992
28025	M13 240262	UK [England]	2013	invasive (unspecified/other)		4	10	5	4	6	53	8	10717	ST-32 complex	Brehony et al. 2016 Vaccine 34:4690-7;Rodrigues et al. 2018 Emerg Infect Dis 24:673-682;Cayrou et al. 2018 PLoS One 13:e0197186;Rodrigues et al. 2018 Wellcome Open Res 3:151;Wanford et al. 2020 Microb Genom 6: ;Spinsanti et al. 2021 PLoS Pathog 17:e1009461
28026	M13 240263	UK [England]	2013	invasive (unspecified/other)		3	6	9	5	9	6	9	41	ST-41/44 complex	Brehony et al. 2016 Vaccine 34:4690-7;Rodrigues et al. 2018 Emerg Infect Dis 24:673-682;Cayrou et al. 2018 PLoS One 13:e0197186;Rodrigues et al. 2018 Wellcome Open Res 3:151;Wanford et al. 2020 Microb Genom 6: ;Spinsanti et al. 2021 PLoS Pathog 17:e1009461;Earle et al. 2021 PLoS Pathog 17:e1009992
28027	M13 240264	UK [England]	2013	invasive (unspecified/other)		8	25	7	17	21	26	49	1157	ST-1157 complex	Brehony et al. 2016 Vaccine 34:4690-7;Rodrigues et al. 2018 Emerg Infect Dis 24:673-682;Cayrou et al. 2018 PLoS One 13:e0197186;Rodrigues et al. 2018 Wellcome Open Res 3:151;Wanford et al. 2020 Microb Genom 6: ;Spinsanti et al. 2021 PLoS Pathog 17:e1009461
28028	M13 240271	UK [England]	2013	invasive (unspecified/other)		3	6	722	5	9	6	9	10718	ST-41/44 complex	Brehony et al. 2016 Vaccine 34:4690-7;Rodrigues et al. 2018 Emerg Infect Dis 24:673-682;Cayrou et al. 2018 PLoS One 13:e0197186;Rodrigues et al. 2018 Wellcome Open Res 3:151;Wanford et al. 2020 Microb Genom 6: ;Spinsanti et al. 2021 PLoS Pathog 17:e1009461;Earle et al. 2021 PLoS Pathog 17:e1009992
28029	M13 240272	UK [England]	2013	invasive (unspecified/other)		1	5	13	53	26	41	3	162	ST-162 complex	Brehony et al. 2016 Vaccine 34:4690-7;Rodrigues et al. 2018 Emerg Infect Dis 24:673-682;Cayrou et al. 2018 PLoS One 13:e0197186;Rodrigues et al. 2018 Wellcome Open Res 3:151;Wanford et al. 2020 Microb Genom 6: ;Spinsanti et al. 2021 PLoS Pathog 17:e1009461
28032	M13 240275	UK [England]	2013	invasive (unspecified/other)		3	6	9	5	9	6	9	41	ST-41/44 complex	Brehony et al. 2016 Vaccine 34:4690-7;Rodrigues et al. 2018 Emerg Infect Dis 24:673-682;Cayrou et al. 2018 PLoS One 13:e0197186;Rodrigues et al. 2018 Wellcome Open Res 3:151;Wanford et al. 2020 Microb Genom 6: ;Spinsanti et al. 2021 PLoS Pathog 17:e1009461;Earle et al. 2021 PLoS Pathog 17:e1009992
28033	M13 240277	UK [England]	2013	invasive (unspecified/other)		3	6	9	5	9	6	156	1823	ST-41/44 complex	Brehony et al. 2016 Vaccine 34:4690-7;Rodrigues et al. 2018 Emerg Infect Dis 24:673-682;Cayrou et al. 2018 PLoS One 13:e0197186;Rodrigues et al. 2018 Wellcome Open Res 3:151;Wanford et al. 2020 Microb Genom 6: ;Spinsanti et al. 2021 PLoS Pathog 17:e1009461;Earle et al. 2021 PLoS Pathog 17:e1009992
28036	M13 240292	UK [England]	2013	invasive (unspecified/other)		8	6	19	5	3	18	9	5330		Brehony et al. 2016 Vaccine 34:4690-7;Rodrigues et al. 2018 Emerg Infect Dis 24:673-682;Cayrou et al. 2018 PLoS One 13:e0197186;Rodrigues et al. 2018 Wellcome Open Res 3:151;Wanford et al. 2020 Microb Genom 6: ;Spinsanti et al. 2021 PLoS Pathog 17:e1009461;Earle et al. 2021 PLoS Pathog 17:e1009992
28038	M13 240384	UK [England]	2013	invasive (unspecified/other)		4	10	5	4	6	3	8	32	ST-32 complex	Brehony et al. 2016 Vaccine 34:4690-7;Rodrigues et al. 2018 Emerg Infect Dis 24:673-682;Cayrou et al. 2018 PLoS One 13:e0197186;Rodrigues et al. 2018 Wellcome Open Res 3:151;Wanford et al. 2020 Microb Genom 6: ;Spinsanti et al. 2021 PLoS Pathog 17:e1009461
28039	M13 240385	UK [England]	2013	invasive (unspecified/other)		3	6	9	5	11	6	2	8176	ST-41/44 complex	Brehony et al. 2016 Vaccine 34:4690-7;Rodrigues et al. 2018 Emerg Infect Dis 24:673-682;Cayrou et al. 2018 PLoS One 13:e0197186;Rodrigues et al. 2018 Wellcome Open Res 3:151;Wanford et al. 2020 Microb Genom 6: ;Spinsanti et al. 2021 PLoS Pathog 17:e1009461;Earle et al. 2021 PLoS Pathog 17:e1009992
28043	M13 240406	UK [England]	2013	invasive (unspecified/other)		12	5	12	35	192	22	17	1946	ST-461 complex	Brehony et al. 2016 Vaccine 34:4690-7;Rodrigues et al. 2018 Emerg Infect Dis 24:673-682;Cayrou et al. 2018 PLoS One 13:e0197186;Rodrigues et al. 2018 Wellcome Open Res 3:151;Wanford et al. 2020 Microb Genom 6: ;Spinsanti et al. 2021 PLoS Pathog 17:e1009461
28044	M13 240409	UK [England]	2013	invasive (unspecified/other)		3	6	9	5	9	6	9	41	ST-41/44 complex	Brehony et al. 2016 Vaccine 34:4690-7;Rodrigues et al. 2018 Emerg Infect Dis 24:673-682;Cayrou et al. 2018 PLoS One 13:e0197186;Rodrigues et al. 2018 Wellcome Open Res 3:151;Wanford et al. 2020 Microb Genom 6: ;Spinsanti et al. 2021 PLoS Pathog 17:e1009461;Earle et al. 2021 PLoS Pathog 17:e1009992
28046	M13 240413	UK [England]	2013	invasive (unspecified/other)		3	6	9	5	9	7	46	10721	ST-41/44 complex	Brehony et al. 2016 Vaccine 34:4690-7;Rodrigues et al. 2018 Emerg Infect Dis 24:673-682;Cayrou et al. 2018 PLoS One 13:e0197186;Rodrigues et al. 2018 Wellcome Open Res 3:151;Wanford et al. 2020 Microb Genom 6: ;Spinsanti et al. 2021 PLoS Pathog 17:e1009461;Earle et al. 2021 PLoS Pathog 17:e1009992
28047	M13 240414	UK [England]	2013	invasive (unspecified/other)		1	5	13	53	26	41	3	162	ST-162 complex	Brehony et al. 2016 Vaccine 34:4690-7;Rodrigues et al. 2018 Emerg Infect Dis 24:673-682;Cayrou et al. 2018 PLoS One 13:e0197186;Rodrigues et al. 2018 Wellcome Open Res 3:151;Wanford et al. 2020 Microb Genom 6: ;Spinsanti et al. 2021 PLoS Pathog 17:e1009461
28048	M13 240417	UK [England]	2013	invasive (unspecified/other)		17	5	47	17	3	26	2	1430	ST-60 complex	Brehony et al. 2016 Vaccine 34:4690-7;Rodrigues et al. 2018 Emerg Infect Dis 24:673-682;Cayrou et al. 2018 PLoS One 13:e0197186;Rodrigues et al. 2018 Wellcome Open Res 3:151;Wanford et al. 2020 Microb Genom 6: ;Spinsanti et al. 2021 PLoS Pathog 17:e1009461
28049	M13 240418	UK [England]	2013	invasive (unspecified/other)		3	6	9	5	3	6	9	46	ST-41/44 complex	Brehony et al. 2016 Vaccine 34:4690-7;Rodrigues et al. 2018 Emerg Infect Dis 24:673-682;Cayrou et al. 2018 PLoS One 13:e0197186;Rodrigues et al. 2018 Wellcome Open Res 3:151;Wanford et al. 2020 Microb Genom 6: ;Spinsanti et al. 2021 PLoS Pathog 17:e1009461;Earle et al. 2021 PLoS Pathog 17:e1009992
28050	M13 240421	UK [England]	2013	invasive (unspecified/other)		4	10	15	17	8	11	9	1049	ST-269 complex	Brehony et al. 2016 Vaccine 34:4690-7;Rodrigues et al. 2018 Emerg Infect Dis 24:673-682;Cayrou et al. 2018 PLoS One 13:e0197186;Rodrigues et al. 2018 Wellcome Open Res 3:151;Wanford et al. 2020 Microb Genom 6: ;Spinsanti et al. 2021 PLoS Pathog 17:e1009461
28051	M13 240422	UK [England]	2013	invasive (unspecified/other)		4	10	2	5	3	11	9	1163	ST-269 complex	Brehony et al. 2016 Vaccine 34:4690-7;Rodrigues et al. 2018 Emerg Infect Dis 24:673-682;Cayrou et al. 2018 PLoS One 13:e0197186;Rodrigues et al. 2018 Wellcome Open Res 3:151;Wanford et al. 2020 Microb Genom 6: ;Spinsanti et al. 2021 PLoS Pathog 17:e1009461
28055	M13 240428	UK [England]	2013	invasive (unspecified/other)		4	10	2	5	38	11	9	275	ST-269 complex	Brehony et al. 2016 Vaccine 34:4690-7;Rodrigues et al. 2018 Emerg Infect Dis 24:673-682;Cayrou et al. 2018 PLoS One 13:e0197186;Rodrigues et al. 2018 Wellcome Open Res 3:151;Wanford et al. 2020 Microb Genom 6: ;Spinsanti et al. 2021 PLoS Pathog 17:e1009461
28057	M13 240434	UK [England]	2013	invasive (unspecified/other)		2	16	12	11	3	60	7	254	ST-254 complex	Brehony et al. 2016 Vaccine 34:4690-7;Rodrigues et al. 2018 Emerg Infect Dis 24:673-682;Cayrou et al. 2018 PLoS One 13:e0197186;Rodrigues et al. 2018 Wellcome Open Res 3:151;Wanford et al. 2020 Microb Genom 6: ;Spinsanti et al. 2021 PLoS Pathog 17:e1009461
28060	M13 240448	UK [England]	2013	invasive (unspecified/other)		8	4	6	17	5	18	2	103	ST-103 complex	Brehony et al. 2016 Vaccine 34:4690-7;Rodrigues et al. 2018 Emerg Infect Dis 24:673-682;Cayrou et al. 2018 PLoS One 13:e0197186;Rodrigues et al. 2018 Wellcome Open Res 3:151;Wanford et al. 2020 Microb Genom 6: ;Spinsanti et al. 2021 PLoS Pathog 17:e1009461
28062	M13 240450	UK [England]	2013	invasive (unspecified/other)		4	10	34	5	38	11	9	1161	ST-269 complex	Brehony et al. 2016 Vaccine 34:4690-7;Rodrigues et al. 2018 Emerg Infect Dis 24:673-682;Cayrou et al. 2018 PLoS One 13:e0197186;Rodrigues et al. 2018 Wellcome Open Res 3:151;Wanford et al. 2020 Microb Genom 6: ;Spinsanti et al. 2021 PLoS Pathog 17:e1009461
28064	M13 240452	UK [England]	2013	invasive (unspecified/other)		3	6	9	5	9	6	9	41	ST-41/44 complex	Brehony et al. 2016 Vaccine 34:4690-7;Rodrigues et al. 2018 Emerg Infect Dis 24:673-682;Cayrou et al. 2018 PLoS One 13:e0197186;Rodrigues et al. 2018 Wellcome Open Res 3:151;Wanford et al. 2020 Microb Genom 6: ;Spinsanti et al. 2021 PLoS Pathog 17:e1009461;Earle et al. 2021 PLoS Pathog 17:e1009992
28065	M13 240453	UK [England]	2013	invasive (unspecified/other)		4	10	15	9	8	11	9	269	ST-269 complex	Brehony et al. 2016 Vaccine 34:4690-7;Rodrigues et al. 2018 Emerg Infect Dis 24:673-682;Cayrou et al. 2018 PLoS One 13:e0197186;Rodrigues et al. 2018 Wellcome Open Res 3:151;Wanford et al. 2020 Microb Genom 6: ;Spinsanti et al. 2021 PLoS Pathog 17:e1009461
28067	M13 240458	UK [England]	2013	invasive (unspecified/other)		8	4	6	17	5	18	2	103	ST-103 complex	Brehony et al. 2016 Vaccine 34:4690-7;Rodrigues et al. 2018 Emerg Infect Dis 24:673-682;Cayrou et al. 2018 PLoS One 13:e0197186;Rodrigues et al. 2018 Wellcome Open Res 3:151;Wanford et al. 2020 Microb Genom 6: ;Spinsanti et al. 2021 PLoS Pathog 17:e1009461
28071	M13 240468	UK [England]	2013	invasive (unspecified/other)		1	5	13	53	26	41	3	162	ST-162 complex	Brehony et al. 2016 Vaccine 34:4690-7;Rodrigues et al. 2018 Emerg Infect Dis 24:673-682;Cayrou et al. 2018 PLoS One 13:e0197186;Rodrigues et al. 2018 Wellcome Open Res 3:151;Wanford et al. 2020 Microb Genom 6: ;Spinsanti et al. 2021 PLoS Pathog 17:e1009461
28072	M13 240472	UK [England]	2013	invasive (unspecified/other)		3	6	9	5	9	6	9	41	ST-41/44 complex	Brehony et al. 2016 Vaccine 34:4690-7;Rodrigues et al. 2018 Emerg Infect Dis 24:673-682;Cayrou et al. 2018 PLoS One 13:e0197186;Rodrigues et al. 2018 Wellcome Open Res 3:151;Wanford et al. 2020 Microb Genom 6: ;Spinsanti et al. 2021 PLoS Pathog 17:e1009461;Earle et al. 2021 PLoS Pathog 17:e1009992
28073	M13 240475	UK [England]	2013	invasive (unspecified/other)		3	6	9	5	9	18	9	2080	ST-41/44 complex	Brehony et al. 2016 Vaccine 34:4690-7;Rodrigues et al. 2018 Emerg Infect Dis 24:673-682;Cayrou et al. 2018 PLoS One 13:e0197186;Rodrigues et al. 2018 Wellcome Open Res 3:151;Wanford et al. 2020 Microb Genom 6: ;Spinsanti et al. 2021 PLoS Pathog 17:e1009461;Earle et al. 2021 PLoS Pathog 17:e1009992
28075	M13 240478	UK [England]	2013	invasive (unspecified/other)		4	10	34	5	38	11	9	1161	ST-269 complex	Brehony et al. 2016 Vaccine 34:4690-7;Rodrigues et al. 2018 Emerg Infect Dis 24:673-682;Cayrou et al. 2018 PLoS One 13:e0197186;Rodrigues et al. 2018 Wellcome Open Res 3:151;Wanford et al. 2020 Microb Genom 6: ;Spinsanti et al. 2021 PLoS Pathog 17:e1009461
28079	M12 240345	UK [England]	2012	invasive (unspecified/other)		9	4	9	17	5	6	2	5133	ST-103 complex	Brehony et al. 2016 Vaccine 34:4690-7;Rodrigues et al. 2018 Emerg Infect Dis 24:673-682;Cayrou et al. 2018 PLoS One 13:e0197186;Rodrigues et al. 2018 Wellcome Open Res 3:151;Wanford et al. 2020 Microb Genom 6: ;Spinsanti et al. 2021 PLoS Pathog 17:e1009461
28080	M12 240639	UK [England]	2012	invasive (unspecified/other)		2	3	4	3	8	4	6	11	ST-11 complex	Lucidarme et al. 2015 J Infect 71:544-52;Brehony et al. 2016 Vaccine 34:4690-7;Lucidarme et al. 2017 J Infect 75:95-103;Rodrigues et al. 2018 Emerg Infect Dis 24:673-682;Cayrou et al. 2018 PLoS One 13:e0197186;Rodrigues et al. 2018 Wellcome Open Res 3:151;Wanford et al. 2020 Microb Genom 6: ;Spinsanti et al. 2021 PLoS Pathog 17:e1009461
28082	M12 240679	UK [England]	2012	invasive (unspecified/other)		2	3	4	3	8	4	6	11	ST-11 complex	Lucidarme et al. 2015 J Infect 71:544-52;Brehony et al. 2016 Vaccine 34:4690-7;Lucidarme et al. 2017 J Infect 75:95-103;Rodrigues et al. 2018 Emerg Infect Dis 24:673-682;Cayrou et al. 2018 PLoS One 13:e0197186;Rodrigues et al. 2018 Wellcome Open Res 3:151;Wanford et al. 2020 Microb Genom 6: ;Spinsanti et al. 2021 PLoS Pathog 17:e1009461
28083	M12 240698	UK [England]	2012	invasive (unspecified/other)		2	3	4	3	8	4	6	11	ST-11 complex	Lucidarme et al. 2015 J Infect 71:544-52;Brehony et al. 2016 Vaccine 34:4690-7;Lucidarme et al. 2017 J Infect 75:95-103;Rodrigues et al. 2018 Emerg Infect Dis 24:673-682;Cayrou et al. 2018 PLoS One 13:e0197186;Rodrigues et al. 2018 Wellcome Open Res 3:151;Wanford et al. 2020 Microb Genom 6: ;Spinsanti et al. 2021 PLoS Pathog 17:e1009461
28084	M12 240716	UK [England]	2012	invasive (unspecified/other)		2	3	4	3	8	4	6	11	ST-11 complex	Lucidarme et al. 2015 J Infect 71:544-52;Brehony et al. 2016 Vaccine 34:4690-7;Lucidarme et al. 2017 J Infect 75:95-103;Rodrigues et al. 2018 Emerg Infect Dis 24:673-682;Cayrou et al. 2018 PLoS One 13:e0197186;Rodrigues et al. 2018 Wellcome Open Res 3:151;Wanford et al. 2020 Microb Genom 6: ;Spinsanti et al. 2021 PLoS Pathog 17:e1009461
28085	M12 240776	UK [England]	2012	invasive (unspecified/other)		2	3	4	3	8	4	6	11	ST-11 complex	Lucidarme et al. 2015 J Infect 71:544-52;Brehony et al. 2016 Vaccine 34:4690-7;Lucidarme et al. 2017 J Infect 75:95-103;Rodrigues et al. 2018 Emerg Infect Dis 24:673-682;Cayrou et al. 2018 PLoS One 13:e0197186;Rodrigues et al. 2018 Wellcome Open Res 3:151;Wanford et al. 2020 Microb Genom 6: ;Spinsanti et al. 2021 PLoS Pathog 17:e1009461
28086	M12 240854	UK [England]	2012	invasive (unspecified/other)		6	5	173	13	5	24	17	1466	ST-174 complex	Brehony et al. 2016 Vaccine 34:4690-7;Rodrigues et al. 2018 Emerg Infect Dis 24:673-682;Cayrou et al. 2018 PLoS One 13:e0197186;Rodrigues et al. 2018 Wellcome Open Res 3:151;Wanford et al. 2020 Microb Genom 6: ;Spinsanti et al. 2021 PLoS Pathog 17:e1009461
28087	M12 240855	UK [England]	2012	invasive (unspecified/other)		6	5	173	13	5	24	17	1466	ST-174 complex	Brehony et al. 2016 Vaccine 34:4690-7;Rodrigues et al. 2018 Emerg Infect Dis 24:673-682;Cayrou et al. 2018 PLoS One 13:e0197186;Rodrigues et al. 2018 Wellcome Open Res 3:151;Wanford et al. 2020 Microb Genom 6: ;Spinsanti et al. 2021 PLoS Pathog 17:e1009461
28089	M13 240008	UK [England]	2013	invasive (unspecified/other)		2	3	4	3	8	4	6	11	ST-11 complex	Lucidarme et al. 2015 J Infect 71:544-52;Brehony et al. 2016 Vaccine 34:4690-7;Lucidarme et al. 2017 J Infect 75:95-103;Rodrigues et al. 2018 Emerg Infect Dis 24:673-682;Cayrou et al. 2018 PLoS One 13:e0197186;Rodrigues et al. 2018 Wellcome Open Res 3:151;Wanford et al. 2020 Microb Genom 6: ;Spinsanti et al. 2021 PLoS Pathog 17:e1009461
28090	M13 240022	UK [England]	2013	invasive (unspecified/other)		2	3	4	3	8	4	6	11	ST-11 complex	Lucidarme et al. 2015 J Infect 71:544-52;Brehony et al. 2016 Vaccine 34:4690-7;Lucidarme et al. 2017 J Infect 75:95-103;Rodrigues et al. 2018 Emerg Infect Dis 24:673-682;Cayrou et al. 2018 PLoS One 13:e0197186;Rodrigues et al. 2018 Wellcome Open Res 3:151;Wanford et al. 2020 Microb Genom 6: ;Spinsanti et al. 2021 PLoS Pathog 17:e1009461
28092	M13 240068	UK [England]	2013	invasive (unspecified/other)		2	3	4	3	8	4	6	11	ST-11 complex	Lucidarme et al. 2015 J Infect 71:544-52;Brehony et al. 2016 Vaccine 34:4690-7;Lucidarme et al. 2017 J Infect 75:95-103;Rodrigues et al. 2018 Emerg Infect Dis 24:673-682;Cayrou et al. 2018 PLoS One 13:e0197186;Rodrigues et al. 2018 Wellcome Open Res 3:151;Wanford et al. 2020 Microb Genom 6: ;Spinsanti et al. 2021 PLoS Pathog 17:e1009461
28093	M13 240155	UK [England]	2013	invasive (unspecified/other)		2	3	4	3	8	4	6	11	ST-11 complex	Lucidarme et al. 2015 J Infect 71:544-52;Brehony et al. 2016 Vaccine 34:4690-7;Lucidarme et al. 2017 J Infect 75:95-103;Rodrigues et al. 2018 Emerg Infect Dis 24:673-682;Cayrou et al. 2018 PLoS One 13:e0197186;Rodrigues et al. 2018 Wellcome Open Res 3:151;Wanford et al. 2020 Microb Genom 6: ;Spinsanti et al. 2021 PLoS Pathog 17:e1009461
28094	M13 240162	UK [England]	2013	invasive (unspecified/other)		2	3	4	3	8	4	6	11	ST-11 complex	Lucidarme et al. 2015 J Infect 71:544-52;Brehony et al. 2016 Vaccine 34:4690-7;Lucidarme et al. 2017 J Infect 75:95-103;Rodrigues et al. 2018 Emerg Infect Dis 24:673-682;Cayrou et al. 2018 PLoS One 13:e0197186;Rodrigues et al. 2018 Wellcome Open Res 3:151;Wanford et al. 2020 Microb Genom 6: ;Spinsanti et al. 2021 PLoS Pathog 17:e1009461
28095	M13 240189	UK [England]	2013	invasive (unspecified/other)		2	3	4	3	8	4	6	11	ST-11 complex	Lucidarme et al. 2015 J Infect 71:544-52;Brehony et al. 2016 Vaccine 34:4690-7;Lucidarme et al. 2017 J Infect 75:95-103;Rodrigues et al. 2018 Emerg Infect Dis 24:673-682;Cayrou et al. 2018 PLoS One 13:e0197186;Rodrigues et al. 2018 Wellcome Open Res 3:151;Wanford et al. 2020 Microb Genom 6: ;Spinsanti et al. 2021 PLoS Pathog 17:e1009461
28097	M13 240254	UK [England]	2013	invasive (unspecified/other)		2	3	4	3	8	4	6	11	ST-11 complex	Lucidarme et al. 2015 J Infect 71:544-52;Brehony et al. 2016 Vaccine 34:4690-7;Lucidarme et al. 2017 J Infect 75:95-103;Rodrigues et al. 2018 Emerg Infect Dis 24:673-682;Cayrou et al. 2018 PLoS One 13:e0197186;Rodrigues et al. 2018 Wellcome Open Res 3:151;Wanford et al. 2020 Microb Genom 6: ;Spinsanti et al. 2021 PLoS Pathog 17:e1009461
28098	M13 240280	UK [England]	2013	invasive (unspecified/other)		2	3	4	3	8	4	6	11	ST-11 complex	Lucidarme et al. 2015 J Infect 71:544-52;Brehony et al. 2016 Vaccine 34:4690-7;Lucidarme et al. 2017 J Infect 75:95-103;Rodrigues et al. 2018 Emerg Infect Dis 24:673-682;Cayrou et al. 2018 PLoS One 13:e0197186;Rodrigues et al. 2018 Wellcome Open Res 3:151;Wanford et al. 2020 Microb Genom 6: ;Spinsanti et al. 2021 PLoS Pathog 17:e1009461
28099	M13 240282	UK [England]	2013	invasive (unspecified/other)		2	3	4	3	8	4	6	11	ST-11 complex	Lucidarme et al. 2015 J Infect 71:544-52;Brehony et al. 2016 Vaccine 34:4690-7;Lucidarme et al. 2017 J Infect 75:95-103;Rodrigues et al. 2018 Emerg Infect Dis 24:673-682;Cayrou et al. 2018 PLoS One 13:e0197186;Rodrigues et al. 2018 Wellcome Open Res 3:151;Wanford et al. 2020 Microb Genom 6: ;Spinsanti et al. 2021 PLoS Pathog 17:e1009461
28100	M13 240295	UK [England]	2013	invasive (unspecified/other)		2	3	4	3	8	4	6	11	ST-11 complex	Lucidarme et al. 2015 J Infect 71:544-52;Brehony et al. 2016 Vaccine 34:4690-7;Lucidarme et al. 2017 J Infect 75:95-103;Rodrigues et al. 2018 Emerg Infect Dis 24:673-682;Cayrou et al. 2018 PLoS One 13:e0197186;Rodrigues et al. 2018 Wellcome Open Res 3:151;Wanford et al. 2020 Microb Genom 6: ;Spinsanti et al. 2021 PLoS Pathog 17:e1009461
28101	M13 240398	UK [England]	2013	invasive (unspecified/other)		9	4	9	17	5	6	2	5133	ST-103 complex	Brehony et al. 2016 Vaccine 34:4690-7;Rodrigues et al. 2018 Emerg Infect Dis 24:673-682;Cayrou et al. 2018 PLoS One 13:e0197186;Rodrigues et al. 2018 Wellcome Open Res 3:151;Wanford et al. 2020 Microb Genom 6: ;Spinsanti et al. 2021 PLoS Pathog 17:e1009461
28102	M13 240401	UK [England]	2013	invasive (unspecified/other)		2	3	4	3	8	4	6	11	ST-11 complex	Lucidarme et al. 2015 J Infect 71:544-52;Brehony et al. 2016 Vaccine 34:4690-7;Lucidarme et al. 2017 J Infect 75:95-103;Rodrigues et al. 2018 Emerg Infect Dis 24:673-682;Cayrou et al. 2018 PLoS One 13:e0197186;Rodrigues et al. 2018 Wellcome Open Res 3:151;Wanford et al. 2020 Microb Genom 6: ;Spinsanti et al. 2021 PLoS Pathog 17:e1009461
28103	M13 240402	UK [England]	2013	invasive (unspecified/other)		2	3	4	3	8	4	6	11	ST-11 complex	Lucidarme et al. 2015 J Infect 71:544-52;Brehony et al. 2016 Vaccine 34:4690-7;Lucidarme et al. 2017 J Infect 75:95-103;Rodrigues et al. 2018 Emerg Infect Dis 24:673-682;Cayrou et al. 2018 PLoS One 13:e0197186;Rodrigues et al. 2018 Wellcome Open Res 3:151;Wanford et al. 2020 Microb Genom 6: ;Spinsanti et al. 2021 PLoS Pathog 17:e1009461
28104	M13 240405	UK [England]	2013	invasive (unspecified/other)		2	3	4	3	8	4	6	11	ST-11 complex	Lucidarme et al. 2015 J Infect 71:544-52;Brehony et al. 2016 Vaccine 34:4690-7;Lucidarme et al. 2017 J Infect 75:95-103;Rodrigues et al. 2018 Emerg Infect Dis 24:673-682;Cayrou et al. 2018 PLoS One 13:e0197186;Rodrigues et al. 2018 Wellcome Open Res 3:151;Wanford et al. 2020 Microb Genom 6: ;Spinsanti et al. 2021 PLoS Pathog 17:e1009461
28105	M13 240440	UK [England]	2013	invasive (unspecified/other)		2	3	4	3	8	4	6	11	ST-11 complex	Lucidarme et al. 2015 J Infect 71:544-52;Brehony et al. 2016 Vaccine 34:4690-7;Lucidarme et al. 2017 J Infect 75:95-103;Rodrigues et al. 2018 Emerg Infect Dis 24:673-682;Cayrou et al. 2018 PLoS One 13:e0197186;Rodrigues et al. 2018 Wellcome Open Res 3:151;Wanford et al. 2020 Microb Genom 6: ;Spinsanti et al. 2021 PLoS Pathog 17:e1009461
28106	M13 240460	UK [England]	2013	invasive (unspecified/other)		2	3	4	3	8	4	6	11	ST-11 complex	Lucidarme et al. 2015 J Infect 71:544-52;Brehony et al. 2016 Vaccine 34:4690-7;Lucidarme et al. 2017 J Infect 75:95-103;Rodrigues et al. 2018 Emerg Infect Dis 24:673-682;Cayrou et al. 2018 PLoS One 13:e0197186;Rodrigues et al. 2018 Wellcome Open Res 3:151;Wanford et al. 2020 Microb Genom 6: ;Spinsanti et al. 2021 PLoS Pathog 17:e1009461
28107	M12 240641	UK [England]	2012	invasive (unspecified/other)		8	342	7	17	21	26	49	10301	ST-1157 complex	Brehony et al. 2016 Vaccine 34:4690-7;Rodrigues et al. 2018 Emerg Infect Dis 24:673-682;Cayrou et al. 2018 PLoS One 13:e0197186;Rodrigues et al. 2018 Wellcome Open Res 3:151;Wanford et al. 2020 Microb Genom 6: ;Spinsanti et al. 2021 PLoS Pathog 17:e1009461
28109	M13 240134	UK [England]	2013	invasive (unspecified/other)		5	4	17	15	30	7	12	823	ST-198 complex	Brehony et al. 2016 Vaccine 34:4690-7;Rodrigues et al. 2018 Emerg Infect Dis 24:673-682;Cayrou et al. 2018 PLoS One 13:e0197186;Rodrigues et al. 2018 Wellcome Open Res 3:151;Wanford et al. 2020 Microb Genom 6: ;Spinsanti et al. 2021 PLoS Pathog 17:e1009461
28112	M13 240399	UK [England]	2013	invasive (unspecified/other)		3	6	9	5	9	6	9	41	ST-41/44 complex	Brehony et al. 2016 Vaccine 34:4690-7;Rodrigues et al. 2018 Emerg Infect Dis 24:673-682;Cayrou et al. 2018 PLoS One 13:e0197186;Rodrigues et al. 2018 Wellcome Open Res 3:151;Wanford et al. 2020 Microb Genom 6: ;Spinsanti et al. 2021 PLoS Pathog 17:e1009461;Earle et al. 2021 PLoS Pathog 17:e1009992
28113	M13 240410	UK [England]	2013	invasive (unspecified/other)		8	25	7	17	21	26	49	1157	ST-1157 complex	Brehony et al. 2016 Vaccine 34:4690-7;Rodrigues et al. 2018 Emerg Infect Dis 24:673-682;Cayrou et al. 2018 PLoS One 13:e0197186;Rodrigues et al. 2018 Wellcome Open Res 3:151;Wanford et al. 2020 Microb Genom 6: ;Spinsanti et al. 2021 PLoS Pathog 17:e1009461
28114	M12 240337	UK [England]	2012	invasive (unspecified/other)		2	3	4	3	8	4	6	11	ST-11 complex	Lucidarme et al. 2015 J Infect 71:544-52;Brehony et al. 2016 Vaccine 34:4690-7;Rodrigues et al. 2018 Emerg Infect Dis 24:673-682;Cayrou et al. 2018 PLoS One 13:e0197186;Rodrigues et al. 2018 Wellcome Open Res 3:151;Green et al. 2019 J Infect Dis 220:1109-1117;Wanford et al. 2020 Microb Genom 6: ;Spinsanti et al. 2021 PLoS Pathog 17:e1009461
28115	M12 240640	UK [England]	2012	invasive (unspecified/other)		2	3	4	3	8	4	6	11	ST-11 complex	Lucidarme et al. 2015 J Infect 71:544-52;Brehony et al. 2016 Vaccine 34:4690-7;Rodrigues et al. 2018 Emerg Infect Dis 24:673-682;Cayrou et al. 2018 PLoS One 13:e0197186;Rodrigues et al. 2018 Wellcome Open Res 3:151;Green et al. 2019 J Infect Dis 220:1109-1117;Wanford et al. 2020 Microb Genom 6: ;Spinsanti et al. 2021 PLoS Pathog 17:e1009461
28116	M12 240657	UK [England]	2012	invasive (unspecified/other)		2	3	4	3	8	4	6	11	ST-11 complex	Lucidarme et al. 2015 J Infect 71:544-52;Brehony et al. 2016 Vaccine 34:4690-7;Rodrigues et al. 2018 Emerg Infect Dis 24:673-682;Cayrou et al. 2018 PLoS One 13:e0197186;Rodrigues et al. 2018 Wellcome Open Res 3:151;Green et al. 2019 J Infect Dis 220:1109-1117;Wanford et al. 2020 Microb Genom 6: ;Spinsanti et al. 2021 PLoS Pathog 17:e1009461
28117	M12 240663	UK [England]	2012	invasive (unspecified/other)		2	3	4	3	8	4	6	11	ST-11 complex	Lucidarme et al. 2015 J Infect 71:544-52;Brehony et al. 2016 Vaccine 34:4690-7;Rodrigues et al. 2018 Emerg Infect Dis 24:673-682;Cayrou et al. 2018 PLoS One 13:e0197186;Rodrigues et al. 2018 Wellcome Open Res 3:151;Green et al. 2019 J Infect Dis 220:1109-1117;Wanford et al. 2020 Microb Genom 6: ;Spinsanti et al. 2021 PLoS Pathog 17:e1009461
28119	M12 240702	UK [England]	2012	invasive (unspecified/other)		2	3	4	3	8	4	6	11	ST-11 complex	Lucidarme et al. 2015 J Infect 71:544-52;Brehony et al. 2016 Vaccine 34:4690-7;Rodrigues et al. 2018 Emerg Infect Dis 24:673-682;Cayrou et al. 2018 PLoS One 13:e0197186;Rodrigues et al. 2018 Wellcome Open Res 3:151;Green et al. 2019 J Infect Dis 220:1109-1117;Wanford et al. 2020 Microb Genom 6: ;Spinsanti et al. 2021 PLoS Pathog 17:e1009461
28121	M12 240751	UK [Wales]	2012	invasive (unspecified/other)		662	3	4	3	8	4	6	10651	ST-11 complex	Lucidarme et al. 2015 J Infect 71:544-52;Brehony et al. 2016 Vaccine 34:4690-7;Rodrigues et al. 2018 Emerg Infect Dis 24:673-682;Cayrou et al. 2018 PLoS One 13:e0197186;Rodrigues et al. 2018 Wellcome Open Res 3:151;Wanford et al. 2020 Microb Genom 6: ;Spinsanti et al. 2021 PLoS Pathog 17:e1009461
28122	M12 240754	UK [England]	2012	invasive (unspecified/other)		2	3	4	3	8	4	6	11	ST-11 complex	Lucidarme et al. 2015 J Infect 71:544-52;Brehony et al. 2016 Vaccine 34:4690-7;Rodrigues et al. 2018 Emerg Infect Dis 24:673-682;Cayrou et al. 2018 PLoS One 13:e0197186;Rodrigues et al. 2018 Wellcome Open Res 3:151;Green et al. 2019 J Infect Dis 220:1109-1117;Wanford et al. 2020 Microb Genom 6: ;Spinsanti et al. 2021 PLoS Pathog 17:e1009461
28125	M12 240774	UK [England]	2012	invasive (unspecified/other)		2	3	4	3	8	4	6	11	ST-11 complex	Lucidarme et al. 2015 J Infect 71:544-52;Brehony et al. 2016 Vaccine 34:4690-7;Rodrigues et al. 2018 Emerg Infect Dis 24:673-682;Cayrou et al. 2018 PLoS One 13:e0197186;Rodrigues et al. 2018 Wellcome Open Res 3:151;Green et al. 2019 J Infect Dis 220:1109-1117;Wanford et al. 2020 Microb Genom 6: ;Spinsanti et al. 2021 PLoS Pathog 17:e1009461
28128	M12 240826	UK [England]	2012	invasive (unspecified/other)		2	3	4	3	8	4	6	11	ST-11 complex	Lucidarme et al. 2015 J Infect 71:544-52;Brehony et al. 2016 Vaccine 34:4690-7;Rodrigues et al. 2018 Emerg Infect Dis 24:673-682;Cayrou et al. 2018 PLoS One 13:e0197186;Rodrigues et al. 2018 Wellcome Open Res 3:151;Wanford et al. 2020 Microb Genom 6: ;Spinsanti et al. 2021 PLoS Pathog 17:e1009461
28130	M12 240881	UK [England]	2012	invasive (unspecified/other)		12	5	18	9	11	9	17	1655	ST-23 complex	Brehony et al. 2016 Vaccine 34:4690-7;Rodrigues et al. 2018 Emerg Infect Dis 24:673-682;Cayrou et al. 2018 PLoS One 13:e0197186;Rodrigues et al. 2018 Wellcome Open Res 3:151;Wanford et al. 2020 Microb Genom 6: ;Spinsanti et al. 2021 PLoS Pathog 17:e1009461
28131	M12 240895	UK [England]	2012	invasive (unspecified/other)		2	3	4	3	8	4	6	11	ST-11 complex	Lucidarme et al. 2015 J Infect 71:544-52;Brehony et al. 2016 Vaccine 34:4690-7;Rodrigues et al. 2018 Emerg Infect Dis 24:673-682;Cayrou et al. 2018 PLoS One 13:e0197186;Rodrigues et al. 2018 Wellcome Open Res 3:151;Green et al. 2019 J Infect Dis 220:1109-1117;Wanford et al. 2020 Microb Genom 6: ;Spinsanti et al. 2021 PLoS Pathog 17:e1009461
28132	M12 240898	UK [England]	2012	invasive (unspecified/other)		2	3	4	3	8	4	6	11	ST-11 complex	Lucidarme et al. 2015 J Infect 71:544-52;Brehony et al. 2016 Vaccine 34:4690-7;Rodrigues et al. 2018 Emerg Infect Dis 24:673-682;Cayrou et al. 2018 PLoS One 13:e0197186;Rodrigues et al. 2018 Wellcome Open Res 3:151;Green et al. 2019 J Infect Dis 220:1109-1117;Wanford et al. 2020 Microb Genom 6: ;Spinsanti et al. 2021 PLoS Pathog 17:e1009461
28134	M13 240015	UK [England]	2013	invasive (unspecified/other)		2	3	4	3	8	4	6	11	ST-11 complex	Lucidarme et al. 2015 J Infect 71:544-52;Brehony et al. 2016 Vaccine 34:4690-7;Rodrigues et al. 2018 Emerg Infect Dis 24:673-682;Cayrou et al. 2018 PLoS One 13:e0197186;Rodrigues et al. 2018 Wellcome Open Res 3:151;Green et al. 2019 J Infect Dis 220:1109-1117;Wanford et al. 2020 Microb Genom 6: ;Spinsanti et al. 2021 PLoS Pathog 17:e1009461
28135	M13 240025	UK [England]	2013	invasive (unspecified/other)		2	3	4	3	8	4	6	11	ST-11 complex	Lucidarme et al. 2015 J Infect 71:544-52;Brehony et al. 2016 Vaccine 34:4690-7;Rodrigues et al. 2018 Emerg Infect Dis 24:673-682;Cayrou et al. 2018 PLoS One 13:e0197186;Rodrigues et al. 2018 Wellcome Open Res 3:151;Green et al. 2019 J Infect Dis 220:1109-1117;Wanford et al. 2020 Microb Genom 6: ;Spinsanti et al. 2021 PLoS Pathog 17:e1009461
28136	M13 240028	UK [England]	2013	invasive (unspecified/other)		2	3	4	3	8	4	6	11	ST-11 complex	Lucidarme et al. 2015 J Infect 71:544-52;Brehony et al. 2016 Vaccine 34:4690-7;Rodrigues et al. 2018 Emerg Infect Dis 24:673-682;Cayrou et al. 2018 PLoS One 13:e0197186;Rodrigues et al. 2018 Wellcome Open Res 3:151;Green et al. 2019 J Infect Dis 220:1109-1117;Wanford et al. 2020 Microb Genom 6: ;Spinsanti et al. 2021 PLoS Pathog 17:e1009461
28137	M13 240056	UK [England]	2013	invasive (unspecified/other)		2	3	4	3	8	4	6	11	ST-11 complex	Lucidarme et al. 2015 J Infect 71:544-52;Brehony et al. 2016 Vaccine 34:4690-7;Rodrigues et al. 2018 Emerg Infect Dis 24:673-682;Cayrou et al. 2018 PLoS One 13:e0197186;Rodrigues et al. 2018 Wellcome Open Res 3:151;Wanford et al. 2020 Microb Genom 6: ;Spinsanti et al. 2021 PLoS Pathog 17:e1009461
28138	M13 240066	UK [England]	2013	invasive (unspecified/other)		2	3	4	3	8	4	6	11	ST-11 complex	Lucidarme et al. 2015 J Infect 71:544-52;Brehony et al. 2016 Vaccine 34:4690-7;Rodrigues et al. 2018 Emerg Infect Dis 24:673-682;Cayrou et al. 2018 PLoS One 13:e0197186;Rodrigues et al. 2018 Wellcome Open Res 3:151;Wanford et al. 2020 Microb Genom 6: ;Spinsanti et al. 2021 PLoS Pathog 17:e1009461
28139	M13 240077	UK [England]	2013	invasive (unspecified/other)		662	3	4	3	8	4	6	10651	ST-11 complex	Lucidarme et al. 2015 J Infect 71:544-52;Brehony et al. 2016 Vaccine 34:4690-7;Rodrigues et al. 2018 Emerg Infect Dis 24:673-682;Cayrou et al. 2018 PLoS One 13:e0197186;Rodrigues et al. 2018 Wellcome Open Res 3:151;Wanford et al. 2020 Microb Genom 6: ;Spinsanti et al. 2021 PLoS Pathog 17:e1009461
28141	M13 240109	UK [England]	2013	invasive (unspecified/other)		2	3	4	3	8	4	6	11	ST-11 complex	Lucidarme et al. 2015 J Infect 71:544-52;Brehony et al. 2016 Vaccine 34:4690-7;Rodrigues et al. 2018 Emerg Infect Dis 24:673-682;Cayrou et al. 2018 PLoS One 13:e0197186;Rodrigues et al. 2018 Wellcome Open Res 3:151;Wanford et al. 2020 Microb Genom 6: ;Spinsanti et al. 2021 PLoS Pathog 17:e1009461
28142	M13 240114	UK [England]	2013	invasive (unspecified/other)		2	3	4	3	8	4	6	11	ST-11 complex	Lucidarme et al. 2015 J Infect 71:544-52;Brehony et al. 2016 Vaccine 34:4690-7;Rodrigues et al. 2018 Emerg Infect Dis 24:673-682;Cayrou et al. 2018 PLoS One 13:e0197186;Rodrigues et al. 2018 Wellcome Open Res 3:151;Wanford et al. 2020 Microb Genom 6: ;Spinsanti et al. 2021 PLoS Pathog 17:e1009461
28143	M13 240158	UK [England]	2013	invasive (unspecified/other)		2	3	4	3	8	4	6	11	ST-11 complex	Lucidarme et al. 2015 J Infect 71:544-52;Brehony et al. 2016 Vaccine 34:4690-7;Rodrigues et al. 2018 Emerg Infect Dis 24:673-682;Cayrou et al. 2018 PLoS One 13:e0197186;Rodrigues et al. 2018 Wellcome Open Res 3:151;Wanford et al. 2020 Microb Genom 6: ;Spinsanti et al. 2021 PLoS Pathog 17:e1009461
28144	M13 240168	UK [England]	2013	invasive (unspecified/other)		2	3	4	3	8	4	6	11	ST-11 complex	Lucidarme et al. 2015 J Infect 71:544-52;Brehony et al. 2016 Vaccine 34:4690-7;Rodrigues et al. 2018 Emerg Infect Dis 24:673-682;Cayrou et al. 2018 PLoS One 13:e0197186;Rodrigues et al. 2018 Wellcome Open Res 3:151;Wanford et al. 2020 Microb Genom 6: ;Spinsanti et al. 2021 PLoS Pathog 17:e1009461
28146	M13 240185	UK [England]	2013	invasive (unspecified/other)		662	3	4	3	8	4	6	10651	ST-11 complex	Lucidarme et al. 2015 J Infect 71:544-52;Brehony et al. 2016 Vaccine 34:4690-7;Rodrigues et al. 2018 Emerg Infect Dis 24:673-682;Cayrou et al. 2018 PLoS One 13:e0197186;Rodrigues et al. 2018 Wellcome Open Res 3:151;Wanford et al. 2020 Microb Genom 6: ;Spinsanti et al. 2021 PLoS Pathog 17:e1009461
28147	M13 240223	UK [England]	2013	invasive (unspecified/other)		2	3	4	3	8	4	6	11	ST-11 complex	Lucidarme et al. 2015 J Infect 71:544-52;Brehony et al. 2016 Vaccine 34:4690-7;Rodrigues et al. 2018 Emerg Infect Dis 24:673-682;Cayrou et al. 2018 PLoS One 13:e0197186;Rodrigues et al. 2018 Wellcome Open Res 3:151;Wanford et al. 2020 Microb Genom 6: ;Spinsanti et al. 2021 PLoS Pathog 17:e1009461
28148	M13 240225	UK [Wales]	2013	invasive (unspecified/other)		662	3	4	3	8	4	6	10651	ST-11 complex	Lucidarme et al. 2015 J Infect 71:544-52;Brehony et al. 2016 Vaccine 34:4690-7;Rodrigues et al. 2018 Emerg Infect Dis 24:673-682;Cayrou et al. 2018 PLoS One 13:e0197186;Rodrigues et al. 2018 Wellcome Open Res 3:151;Wanford et al. 2020 Microb Genom 6: ;Spinsanti et al. 2021 PLoS Pathog 17:e1009461
28149	M13 240238	UK [England]	2013	invasive (unspecified/other)		2	3	4	3	8	4	6	11	ST-11 complex	Lucidarme et al. 2015 J Infect 71:544-52;Brehony et al. 2016 Vaccine 34:4690-7;Rodrigues et al. 2018 Emerg Infect Dis 24:673-682;Cayrou et al. 2018 PLoS One 13:e0197186;Rodrigues et al. 2018 Wellcome Open Res 3:151;Wanford et al. 2020 Microb Genom 6: ;Spinsanti et al. 2021 PLoS Pathog 17:e1009461
28150	M13 240246	UK [England]	2013	invasive (unspecified/other)		2	3	4	3	8	4	6	11	ST-11 complex	Lucidarme et al. 2015 J Infect 71:544-52;Brehony et al. 2016 Vaccine 34:4690-7;Rodrigues et al. 2018 Emerg Infect Dis 24:673-682;Cayrou et al. 2018 PLoS One 13:e0197186;Rodrigues et al. 2018 Wellcome Open Res 3:151;Green et al. 2019 J Infect Dis 220:1109-1117;Wanford et al. 2020 Microb Genom 6: ;Spinsanti et al. 2021 PLoS Pathog 17:e1009461
28151	M13 240247	UK [England]	2013	invasive (unspecified/other)		2	3	4	3	8	4	6	11	ST-11 complex	Lucidarme et al. 2015 J Infect 71:544-52;Brehony et al. 2016 Vaccine 34:4690-7;Rodrigues et al. 2018 Emerg Infect Dis 24:673-682;Cayrou et al. 2018 PLoS One 13:e0197186;Rodrigues et al. 2018 Wellcome Open Res 3:151;Wanford et al. 2020 Microb Genom 6: ;Spinsanti et al. 2021 PLoS Pathog 17:e1009461
28152	M13 240251	UK [England]	2013	invasive (unspecified/other)		2	3	4	3	8	4	6	11	ST-11 complex	Lucidarme et al. 2015 J Infect 71:544-52;Brehony et al. 2016 Vaccine 34:4690-7;Rodrigues et al. 2018 Emerg Infect Dis 24:673-682;Cayrou et al. 2018 PLoS One 13:e0197186;Rodrigues et al. 2018 Wellcome Open Res 3:151;Wanford et al. 2020 Microb Genom 6: ;Spinsanti et al. 2021 PLoS Pathog 17:e1009461
28153	M13 240269	UK [England]	2013	invasive (unspecified/other)		2	3	4	3	8	4	6	11	ST-11 complex	Lucidarme et al. 2015 J Infect 71:544-52;Brehony et al. 2016 Vaccine 34:4690-7;Rodrigues et al. 2018 Emerg Infect Dis 24:673-682;Cayrou et al. 2018 PLoS One 13:e0197186;Rodrigues et al. 2018 Wellcome Open Res 3:151;Green et al. 2019 J Infect Dis 220:1109-1117;Wanford et al. 2020 Microb Genom 6: ;Spinsanti et al. 2021 PLoS Pathog 17:e1009461
28154	M13 240283	UK [England]	2013	invasive (unspecified/other)		2	3	4	3	8	4	6	11	ST-11 complex	Lucidarme et al. 2015 J Infect 71:544-52;Brehony et al. 2016 Vaccine 34:4690-7;Rodrigues et al. 2018 Emerg Infect Dis 24:673-682;Cayrou et al. 2018 PLoS One 13:e0197186;Rodrigues et al. 2018 Wellcome Open Res 3:151;Green et al. 2019 J Infect Dis 220:1109-1117;Wanford et al. 2020 Microb Genom 6: ;Spinsanti et al. 2021 PLoS Pathog 17:e1009461
28156	M13 240436	UK [England]	2013	invasive (unspecified/other)		2	3	4	3	8	4	6	11	ST-11 complex	Lucidarme et al. 2015 J Infect 71:544-52;Brehony et al. 2016 Vaccine 34:4690-7;Rodrigues et al. 2018 Emerg Infect Dis 24:673-682;Cayrou et al. 2018 PLoS One 13:e0197186;Rodrigues et al. 2018 Wellcome Open Res 3:151;Green et al. 2019 J Infect Dis 220:1109-1117;Wanford et al. 2020 Microb Genom 6: ;Spinsanti et al. 2021 PLoS Pathog 17:e1009461
28157	M13 240446	UK [England]	2013	invasive (unspecified/other)		2	3	4	3	8	4	6	11	ST-11 complex	Lucidarme et al. 2015 J Infect 71:544-52;Brehony et al. 2016 Vaccine 34:4690-7;Rodrigues et al. 2018 Emerg Infect Dis 24:673-682;Cayrou et al. 2018 PLoS One 13:e0197186;Rodrigues et al. 2018 Wellcome Open Res 3:151;Green et al. 2019 J Infect Dis 220:1109-1117;Wanford et al. 2020 Microb Genom 6: ;Spinsanti et al. 2021 PLoS Pathog 17:e1009461
28158	M13 240457	UK [England]	2013	invasive (unspecified/other)		2	3	4	3	8	4	6	11	ST-11 complex	Lucidarme et al. 2015 J Infect 71:544-52;Brehony et al. 2016 Vaccine 34:4690-7;Rodrigues et al. 2018 Emerg Infect Dis 24:673-682;Cayrou et al. 2018 PLoS One 13:e0197186;Rodrigues et al. 2018 Wellcome Open Res 3:151;Wanford et al. 2020 Microb Genom 6: ;Spinsanti et al. 2021 PLoS Pathog 17:e1009461
28159	M13 240464	UK [Northern Ireland]	2013	invasive (unspecified/other)		2	3	4	3	8	4	6	11	ST-11 complex	Lucidarme et al. 2015 J Infect 71:544-52;Brehony et al. 2016 Vaccine 34:4690-7;Rodrigues et al. 2018 Emerg Infect Dis 24:673-682;Cayrou et al. 2018 PLoS One 13:e0197186;Rodrigues et al. 2018 Wellcome Open Res 3:151;Wanford et al. 2020 Microb Genom 6: ;Spinsanti et al. 2021 PLoS Pathog 17:e1009461
28161	M13 240467	UK [England]	2013	invasive (unspecified/other)		2	3	4	3	8	4	6	11	ST-11 complex	Lucidarme et al. 2015 J Infect 71:544-52;Brehony et al. 2016 Vaccine 34:4690-7;Rodrigues et al. 2018 Emerg Infect Dis 24:673-682;Cayrou et al. 2018 PLoS One 13:e0197186;Rodrigues et al. 2018 Wellcome Open Res 3:151;Wanford et al. 2020 Microb Genom 6: ;Spinsanti et al. 2021 PLoS Pathog 17:e1009461
28162	M13 240469	UK [England]	2013	invasive (unspecified/other)		2	3	4	3	8	4	6	11	ST-11 complex	Lucidarme et al. 2015 J Infect 71:544-52;Brehony et al. 2016 Vaccine 34:4690-7;Rodrigues et al. 2018 Emerg Infect Dis 24:673-682;Cayrou et al. 2018 PLoS One 13:e0197186;Rodrigues et al. 2018 Wellcome Open Res 3:151;Wanford et al. 2020 Microb Genom 6: ;Spinsanti et al. 2021 PLoS Pathog 17:e1009461
28163	M13 240473	UK [England]	2013	invasive (unspecified/other)		2	3	4	3	8	4	6	11	ST-11 complex	Lucidarme et al. 2015 J Infect 71:544-52;Brehony et al. 2016 Vaccine 34:4690-7;Rodrigues et al. 2018 Emerg Infect Dis 24:673-682;Cayrou et al. 2018 PLoS One 13:e0197186;Rodrigues et al. 2018 Wellcome Open Res 3:151;Wanford et al. 2020 Microb Genom 6: ;Spinsanti et al. 2021 PLoS Pathog 17:e1009461
28164	M13 240482	UK [England]	2013	invasive (unspecified/other)		2	3	4	3	8	4	6	11	ST-11 complex	Lucidarme et al. 2015 J Infect 71:544-52;Brehony et al. 2016 Vaccine 34:4690-7;Rodrigues et al. 2018 Emerg Infect Dis 24:673-682;Cayrou et al. 2018 PLoS One 13:e0197186;Rodrigues et al. 2018 Wellcome Open Res 3:151;Wanford et al. 2020 Microb Genom 6: ;Spinsanti et al. 2021 PLoS Pathog 17:e1009461
28165	M12 240342	UK [England]	2012	invasive (unspecified/other)		10	5	18	9	11	9	17	23	ST-23 complex	Brehony et al. 2016 Vaccine 34:4690-7;Rodrigues et al. 2018 Emerg Infect Dis 24:673-682;Cayrou et al. 2018 PLoS One 13:e0197186;Rodrigues et al. 2018 Wellcome Open Res 3:151;Wanford et al. 2020 Microb Genom 6: ;Spinsanti et al. 2021 PLoS Pathog 17:e1009461
28166	M12 240343	UK [Northern Ireland]	2012	invasive (unspecified/other)		12	5	18	9	11	9	17	1655	ST-23 complex	Brehony et al. 2016 Vaccine 34:4690-7;Rodrigues et al. 2018 Emerg Infect Dis 24:673-682;Cayrou et al. 2018 PLoS One 13:e0197186;Rodrigues et al. 2018 Wellcome Open Res 3:151;Wanford et al. 2020 Microb Genom 6: ;Spinsanti et al. 2021 PLoS Pathog 17:e1009461
28167	M12 240643	UK [England]	2012	invasive (unspecified/other)		12	5	18	9	11	9	17	1655	ST-23 complex	Brehony et al. 2016 Vaccine 34:4690-7;Rodrigues et al. 2018 Emerg Infect Dis 24:673-682;Cayrou et al. 2018 PLoS One 13:e0197186;Rodrigues et al. 2018 Wellcome Open Res 3:151;Wanford et al. 2020 Microb Genom 6: ;Spinsanti et al. 2021 PLoS Pathog 17:e1009461
28168	M12 240646	UK [England]	2012	invasive (unspecified/other)		12	5	18	9	11	9	17	1655	ST-23 complex	Brehony et al. 2016 Vaccine 34:4690-7;Rodrigues et al. 2018 Emerg Infect Dis 24:673-682;Cayrou et al. 2018 PLoS One 13:e0197186;Rodrigues et al. 2018 Wellcome Open Res 3:151;Wanford et al. 2020 Microb Genom 6: ;Spinsanti et al. 2021 PLoS Pathog 17:e1009461
28169	M12 240661	UK [England]	2012	invasive (unspecified/other)		10	5	18	9	11	9	17	23	ST-23 complex	Brehony et al. 2016 Vaccine 34:4690-7;Rodrigues et al. 2018 Emerg Infect Dis 24:673-682;Cayrou et al. 2018 PLoS One 13:e0197186;Rodrigues et al. 2018 Wellcome Open Res 3:151;Wanford et al. 2020 Microb Genom 6: ;Spinsanti et al. 2021 PLoS Pathog 17:e1009461
28170	M12 240701	UK [England]	2012	invasive (unspecified/other)		10	5	18	9	11	9	17	23	ST-23 complex	Brehony et al. 2016 Vaccine 34:4690-7;Rodrigues et al. 2018 Emerg Infect Dis 24:673-682;Cayrou et al. 2018 PLoS One 13:e0197186;Rodrigues et al. 2018 Wellcome Open Res 3:151;Wanford et al. 2020 Microb Genom 6: ;Spinsanti et al. 2021 PLoS Pathog 17:e1009461
28171	M12 240713	UK [Wales]	2012	invasive (unspecified/other)		12	5	18	9	11	9	17	1655	ST-23 complex	Brehony et al. 2016 Vaccine 34:4690-7;Rodrigues et al. 2018 Emerg Infect Dis 24:673-682;Cayrou et al. 2018 PLoS One 13:e0197186;Rodrigues et al. 2018 Wellcome Open Res 3:151;Wanford et al. 2020 Microb Genom 6: ;Spinsanti et al. 2021 PLoS Pathog 17:e1009461
28172	M12 240715	UK [England]	2012	invasive (unspecified/other)		10	5	18	9	11	9	17	23	ST-23 complex	Brehony et al. 2016 Vaccine 34:4690-7;Rodrigues et al. 2018 Emerg Infect Dis 24:673-682;Cayrou et al. 2018 PLoS One 13:e0197186;Rodrigues et al. 2018 Wellcome Open Res 3:151;Wanford et al. 2020 Microb Genom 6: ;Spinsanti et al. 2021 PLoS Pathog 17:e1009461
28173	M12 240717	UK [England]	2012	invasive (unspecified/other)		6	5	173	13	5	24	17	1466	ST-174 complex	Brehony et al. 2016 Vaccine 34:4690-7;Rodrigues et al. 2018 Emerg Infect Dis 24:673-682;Cayrou et al. 2018 PLoS One 13:e0197186;Rodrigues et al. 2018 Wellcome Open Res 3:151;Wanford et al. 2020 Microb Genom 6: ;Spinsanti et al. 2021 PLoS Pathog 17:e1009461
28174	M12 240728	UK [England]	2012	invasive (unspecified/other)		10	5	18	9	11	9	17	23	ST-23 complex	Brehony et al. 2016 Vaccine 34:4690-7;Rodrigues et al. 2018 Emerg Infect Dis 24:673-682;Cayrou et al. 2018 PLoS One 13:e0197186;Rodrigues et al. 2018 Wellcome Open Res 3:151;Wanford et al. 2020 Microb Genom 6: ;Spinsanti et al. 2021 PLoS Pathog 17:e1009461
28176	M12 240748	UK [England]	2012	invasive (unspecified/other)		8	4	6	17	5	18	2	103	ST-103 complex	Brehony et al. 2016 Vaccine 34:4690-7;Rodrigues et al. 2018 Emerg Infect Dis 24:673-682;Cayrou et al. 2018 PLoS One 13:e0197186;Rodrigues et al. 2018 Wellcome Open Res 3:151;Wanford et al. 2020 Microb Genom 6: ;Spinsanti et al. 2021 PLoS Pathog 17:e1009461
28177	M12 240760	UK [England]	2012	invasive (unspecified/other)		12	5	18	9	11	9	17	1655	ST-23 complex	Brehony et al. 2016 Vaccine 34:4690-7;Rodrigues et al. 2018 Emerg Infect Dis 24:673-682;Cayrou et al. 2018 PLoS One 13:e0197186;Rodrigues et al. 2018 Wellcome Open Res 3:151;Wanford et al. 2020 Microb Genom 6: ;Spinsanti et al. 2021 PLoS Pathog 17:e1009461
28178	M12 240767	UK [England]	2012	invasive (unspecified/other)		12	5	18	9	11	9	17	1655	ST-23 complex	Brehony et al. 2016 Vaccine 34:4690-7;Rodrigues et al. 2018 Emerg Infect Dis 24:673-682;Cayrou et al. 2018 PLoS One 13:e0197186;Rodrigues et al. 2018 Wellcome Open Res 3:151;Wanford et al. 2020 Microb Genom 6: ;Spinsanti et al. 2021 PLoS Pathog 17:e1009461
28179	M12 240779	UK [England]	2012	invasive (unspecified/other)		12	5	18	9	11	9	17	1655	ST-23 complex	Brehony et al. 2016 Vaccine 34:4690-7;Rodrigues et al. 2018 Emerg Infect Dis 24:673-682;Cayrou et al. 2018 PLoS One 13:e0197186;Rodrigues et al. 2018 Wellcome Open Res 3:151;Wanford et al. 2020 Microb Genom 6: ;Spinsanti et al. 2021 PLoS Pathog 17:e1009461
28180	M12 240784	UK [England]	2012	invasive (unspecified/other)		6	5	173	13	5	24	17	1466	ST-174 complex	Brehony et al. 2016 Vaccine 34:4690-7;Rodrigues et al. 2018 Emerg Infect Dis 24:673-682;Cayrou et al. 2018 PLoS One 13:e0197186;Rodrigues et al. 2018 Wellcome Open Res 3:151;Wanford et al. 2020 Microb Genom 6: ;Spinsanti et al. 2021 PLoS Pathog 17:e1009461
28182	M12 240791	UK [England]	2012	invasive (unspecified/other)		12	5	18	9	11	9	17	1655	ST-23 complex	Brehony et al. 2016 Vaccine 34:4690-7;Rodrigues et al. 2018 Emerg Infect Dis 24:673-682;Cayrou et al. 2018 PLoS One 13:e0197186;Rodrigues et al. 2018 Wellcome Open Res 3:151;Wanford et al. 2020 Microb Genom 6: ;Spinsanti et al. 2021 PLoS Pathog 17:e1009461
28183	M12 240796	UK [England]	2012	invasive (unspecified/other)		2	7	1	17	1	18	8	10727	ST-167 complex	Brehony et al. 2016 Vaccine 34:4690-7;Rodrigues et al. 2018 Emerg Infect Dis 24:673-682;Cayrou et al. 2018 PLoS One 13:e0197186;Rodrigues et al. 2018 Wellcome Open Res 3:151;Wanford et al. 2020 Microb Genom 6: ;Spinsanti et al. 2021 PLoS Pathog 17:e1009461
28184	M12 240797	UK [England]	2012	invasive (unspecified/other)		2	4	6	17	9	6	8	10728	ST-167 complex	Brehony et al. 2016 Vaccine 34:4690-7;Rodrigues et al. 2018 Emerg Infect Dis 24:673-682;Cayrou et al. 2018 PLoS One 13:e0197186;Rodrigues et al. 2018 Wellcome Open Res 3:151;Wanford et al. 2020 Microb Genom 6: ;Spinsanti et al. 2021 PLoS Pathog 17:e1009461
28185	M12 240799	UK [England]	2012	invasive (unspecified/other)		10	5	18	9	11	9	17	23	ST-23 complex	Brehony et al. 2016 Vaccine 34:4690-7;Rodrigues et al. 2018 Emerg Infect Dis 24:673-682;Cayrou et al. 2018 PLoS One 13:e0197186;Rodrigues et al. 2018 Wellcome Open Res 3:151;Wanford et al. 2020 Microb Genom 6: ;Spinsanti et al. 2021 PLoS Pathog 17:e1009461
28186	M12 240801	UK [England]	2012	invasive (unspecified/other)		12	5	18	9	11	9	17	1655	ST-23 complex	Brehony et al. 2016 Vaccine 34:4690-7;Rodrigues et al. 2018 Emerg Infect Dis 24:673-682;Cayrou et al. 2018 PLoS One 13:e0197186;Rodrigues et al. 2018 Wellcome Open Res 3:151;Wanford et al. 2020 Microb Genom 6: ;Spinsanti et al. 2021 PLoS Pathog 17:e1009461
28187	M12 240802	UK [England]	2012	invasive (unspecified/other)		11	5	18	17	11	24	21	114	ST-22 complex	Brehony et al. 2016 Vaccine 34:4690-7;Rodrigues et al. 2018 Emerg Infect Dis 24:673-682;Cayrou et al. 2018 PLoS One 13:e0197186;Rodrigues et al. 2018 Wellcome Open Res 3:151;Wanford et al. 2020 Microb Genom 6: ;Spinsanti et al. 2021 PLoS Pathog 17:e1009461
28188	M12 240816	UK [England]	2012	invasive (unspecified/other)		10	5	18	9	11	9	17	23	ST-23 complex	Brehony et al. 2016 Vaccine 34:4690-7;Rodrigues et al. 2018 Emerg Infect Dis 24:673-682;Cayrou et al. 2018 PLoS One 13:e0197186;Rodrigues et al. 2018 Wellcome Open Res 3:151;Wanford et al. 2020 Microb Genom 6: ;Spinsanti et al. 2021 PLoS Pathog 17:e1009461
28191	M12 240840	UK [England]	2012	invasive (unspecified/other)		10	5	18	9	11	9	17	23	ST-23 complex	Brehony et al. 2016 Vaccine 34:4690-7;Rodrigues et al. 2018 Emerg Infect Dis 24:673-682;Cayrou et al. 2018 PLoS One 13:e0197186;Rodrigues et al. 2018 Wellcome Open Res 3:151;Wanford et al. 2020 Microb Genom 6: ;Spinsanti et al. 2021 PLoS Pathog 17:e1009461
28192	M12 240857	UK [England]	2012	invasive (unspecified/other)		12	5	18	9	11	9	17	1655	ST-23 complex	Brehony et al. 2016 Vaccine 34:4690-7;Rodrigues et al. 2018 Emerg Infect Dis 24:673-682;Cayrou et al. 2018 PLoS One 13:e0197186;Rodrigues et al. 2018 Wellcome Open Res 3:151;Wanford et al. 2020 Microb Genom 6: ;Spinsanti et al. 2021 PLoS Pathog 17:e1009461
28193	M12 240885	UK [England]	2012	invasive (unspecified/other)		12	5	18	9	11	9	17	1655	ST-23 complex	Brehony et al. 2016 Vaccine 34:4690-7;Rodrigues et al. 2018 Emerg Infect Dis 24:673-682;Cayrou et al. 2018 PLoS One 13:e0197186;Rodrigues et al. 2018 Wellcome Open Res 3:151;Wanford et al. 2020 Microb Genom 6: ;Spinsanti et al. 2021 PLoS Pathog 17:e1009461
28194	M12 240886	UK [England]	2012	invasive (unspecified/other)		10	5	18	9	11	9	17	23	ST-23 complex	Brehony et al. 2016 Vaccine 34:4690-7;Rodrigues et al. 2018 Emerg Infect Dis 24:673-682;Cayrou et al. 2018 PLoS One 13:e0197186;Rodrigues et al. 2018 Wellcome Open Res 3:151;Wanford et al. 2020 Microb Genom 6: ;Spinsanti et al. 2021 PLoS Pathog 17:e1009461
28195	M12 240888	UK [England]	2012	invasive (unspecified/other)		10	5	18	9	11	9	17	23	ST-23 complex	Brehony et al. 2016 Vaccine 34:4690-7;Rodrigues et al. 2018 Emerg Infect Dis 24:673-682;Cayrou et al. 2018 PLoS One 13:e0197186;Rodrigues et al. 2018 Wellcome Open Res 3:151;Wanford et al. 2020 Microb Genom 6: ;Spinsanti et al. 2021 PLoS Pathog 17:e1009461
28196	M12 240894	UK [England]	2012	invasive (unspecified/other)		12	5	18	9	11	9	17	1655	ST-23 complex	Brehony et al. 2016 Vaccine 34:4690-7;Rodrigues et al. 2018 Emerg Infect Dis 24:673-682;Cayrou et al. 2018 PLoS One 13:e0197186;Rodrigues et al. 2018 Wellcome Open Res 3:151;Wanford et al. 2020 Microb Genom 6: ;Spinsanti et al. 2021 PLoS Pathog 17:e1009461
28197	M12 240897	UK [England]	2012	invasive (unspecified/other)		10	5	18	9	11	9	17	23	ST-23 complex	Brehony et al. 2016 Vaccine 34:4690-7;Rodrigues et al. 2018 Emerg Infect Dis 24:673-682;Cayrou et al. 2018 PLoS One 13:e0197186;Rodrigues et al. 2018 Wellcome Open Res 3:151;Wanford et al. 2020 Microb Genom 6: ;Spinsanti et al. 2021 PLoS Pathog 17:e1009461
28198	M13 240011	UK [England]	2013	invasive (unspecified/other)		12	5	18	9	11	9	17	1655	ST-23 complex	Brehony et al. 2016 Vaccine 34:4690-7;Rodrigues et al. 2018 Emerg Infect Dis 24:673-682;Cayrou et al. 2018 PLoS One 13:e0197186;Rodrigues et al. 2018 Wellcome Open Res 3:151;Wanford et al. 2020 Microb Genom 6: ;Spinsanti et al. 2021 PLoS Pathog 17:e1009461
28200	M13 240035	UK [England]	2013	invasive (unspecified/other)		12	5	18	9	11	9	17	1655	ST-23 complex	Brehony et al. 2016 Vaccine 34:4690-7;Rodrigues et al. 2018 Emerg Infect Dis 24:673-682;Cayrou et al. 2018 PLoS One 13:e0197186;Rodrigues et al. 2018 Wellcome Open Res 3:151;Wanford et al. 2020 Microb Genom 6: ;Spinsanti et al. 2021 PLoS Pathog 17:e1009461
28201	M13 240044	UK [Northern Ireland]	2013	invasive (unspecified/other)		12	5	18	9	11	9	17	1655	ST-23 complex	Brehony et al. 2016 Vaccine 34:4690-7;Rodrigues et al. 2018 Emerg Infect Dis 24:673-682;Cayrou et al. 2018 PLoS One 13:e0197186;Rodrigues et al. 2018 Wellcome Open Res 3:151;Wanford et al. 2020 Microb Genom 6: ;Spinsanti et al. 2021 PLoS Pathog 17:e1009461
28202	M13 240053	UK [England]	2013	invasive (unspecified/other)		12	7	6	17	9	6	8	10730	ST-167 complex	Brehony et al. 2016 Vaccine 34:4690-7;Rodrigues et al. 2018 Emerg Infect Dis 24:673-682;Cayrou et al. 2018 PLoS One 13:e0197186;Rodrigues et al. 2018 Wellcome Open Res 3:151;Wanford et al. 2020 Microb Genom 6: ;Spinsanti et al. 2021 PLoS Pathog 17:e1009461
28204	M13 240059	UK [England]	2013	invasive (unspecified/other)		2	4	6	17	9	6	8	10728	ST-167 complex	Brehony et al. 2016 Vaccine 34:4690-7;Rodrigues et al. 2018 Emerg Infect Dis 24:673-682;Cayrou et al. 2018 PLoS One 13:e0197186;Rodrigues et al. 2018 Wellcome Open Res 3:151;Wanford et al. 2020 Microb Genom 6: ;Spinsanti et al. 2021 PLoS Pathog 17:e1009461
28205	M13 240064	UK [England]	2013	invasive (unspecified/other)		12	5	18	9	11	9	17	1655	ST-23 complex	Brehony et al. 2016 Vaccine 34:4690-7;Rodrigues et al. 2018 Emerg Infect Dis 24:673-682;Cayrou et al. 2018 PLoS One 13:e0197186;Rodrigues et al. 2018 Wellcome Open Res 3:151;Wanford et al. 2020 Microb Genom 6: ;Spinsanti et al. 2021 PLoS Pathog 17:e1009461
28206	M13 240073	UK [England]	2013	invasive (unspecified/other)		10	5	18	9	11	9	17	23	ST-23 complex	Brehony et al. 2016 Vaccine 34:4690-7;Rodrigues et al. 2018 Emerg Infect Dis 24:673-682;Cayrou et al. 2018 PLoS One 13:e0197186;Rodrigues et al. 2018 Wellcome Open Res 3:151;Wanford et al. 2020 Microb Genom 6: ;Spinsanti et al. 2021 PLoS Pathog 17:e1009461
28207	M13 240087	UK [England]	2013	invasive (unspecified/other)		12	5	18	9	11	9	17	1655	ST-23 complex	Brehony et al. 2016 Vaccine 34:4690-7;Rodrigues et al. 2018 Emerg Infect Dis 24:673-682;Cayrou et al. 2018 PLoS One 13:e0197186;Rodrigues et al. 2018 Wellcome Open Res 3:151;Wanford et al. 2020 Microb Genom 6: ;Spinsanti et al. 2021 PLoS Pathog 17:e1009461
28208	M13 240099	UK [England]	2013	invasive (unspecified/other)		12	5	18	9	11	9	17	1655	ST-23 complex	Brehony et al. 2016 Vaccine 34:4690-7;Rodrigues et al. 2018 Emerg Infect Dis 24:673-682;Cayrou et al. 2018 PLoS One 13:e0197186;Rodrigues et al. 2018 Wellcome Open Res 3:151;Wanford et al. 2020 Microb Genom 6: ;Spinsanti et al. 2021 PLoS Pathog 17:e1009461
28209	M13 240102	UK [England]	2013	invasive (unspecified/other)		12	5	18	9	11	9	17	1655	ST-23 complex	Brehony et al. 2016 Vaccine 34:4690-7;Rodrigues et al. 2018 Emerg Infect Dis 24:673-682;Cayrou et al. 2018 PLoS One 13:e0197186;Rodrigues et al. 2018 Wellcome Open Res 3:151;Wanford et al. 2020 Microb Genom 6: ;Spinsanti et al. 2021 PLoS Pathog 17:e1009461
28210	M13 240116	UK [England]	2013	invasive (unspecified/other)		12	5	18	9	11	9	17	1655	ST-23 complex	Brehony et al. 2016 Vaccine 34:4690-7;Rodrigues et al. 2018 Emerg Infect Dis 24:673-682;Cayrou et al. 2018 PLoS One 13:e0197186;Rodrigues et al. 2018 Wellcome Open Res 3:151;Wanford et al. 2020 Microb Genom 6: ;Spinsanti et al. 2021 PLoS Pathog 17:e1009461
28212	M13 240131	UK [England]	2013	invasive (unspecified/other)		10	5	18	9	11	9	17	23	ST-23 complex	Brehony et al. 2016 Vaccine 34:4690-7;Rodrigues et al. 2018 Emerg Infect Dis 24:673-682;Cayrou et al. 2018 PLoS One 13:e0197186;Rodrigues et al. 2018 Wellcome Open Res 3:151;Wanford et al. 2020 Microb Genom 6: ;Spinsanti et al. 2021 PLoS Pathog 17:e1009461
[truncated: 18,398 more rows]
