# Supplementary material for: Evolution and exchange of plasmids in pathogenic Neisseria
Source: mSphere. 2023 Oct 18;8(6):e00441-23. doi: 10.1128/msphere.00441-23 (PMC10732060; doi:10.1128/msphere.00441-23)
Supplement: Table S2 — pCryp analysis data set. [file msphere.00441-23-s0003.xlsx]

## Sheet: Export
id	isolate	country	year	disease	species	ENA_run_accession	abcZ	adk	aroE	fumC	gdh	pdhC	pgm	ST (MLST)	clonal_complex (MLST)	references
27274	GCGS0112	USA	2009		Neisseria gonorrhoeae	ERR223618	59	39	170	78	666	154	65	10310		Grad et al. 2016 J Infect Dis 214:1579-1587;Cehovin et al. 2020 J Infect Dis 222:1826-1836;Harrison et al. 2020 J Infect Dis 222:1816-1825
27276	GCGS0008	USA	2009		Neisseria gonorrhoeae	ERR191737	59	39	67	158	148	71	65	1588		Grad et al. 2014 Lancet Infect Dis 14:220-6;Grad et al. 2016 J Infect Dis 214:1579-1587;Cehovin et al. 2020 J Infect Dis 222:1826-1836;Harrison et al. 2020 J Infect Dis 222:1816-1825
27277	GCGS0186	USA	2009		Neisseria gonorrhoeae	ERR223692	59	39	67	158	148	71	65	1588		Grad et al. 2014 Lancet Infect Dis 14:220-6;Grad et al. 2016 J Infect Dis 214:1579-1587;Cehovin et al. 2020 J Infect Dis 222:1826-1836;Harrison et al. 2020 J Infect Dis 222:1816-1825
27280	GCGS154	USA	2009		Neisseria gonorrhoeae	ERR223660	59	39	170	78	149	154	65	8130		Grad et al. 2014 Lancet Infect Dis 14:220-6;Cehovin et al. 2020 J Infect Dis 222:1826-1836;Harrison et al. 2020 J Infect Dis 222:1816-1825
27473	GCGS0033	USA	2009		Neisseria gonorrhoeae	ERR191762	109	39	170	111	148	153	65	1901		Grad et al. 2014 Lancet Infect Dis 14:220-6;Grad et al. 2016 J Infect Dis 214:1579-1587;Cehovin et al. 2020 J Infect Dis 222:1826-1836;Harrison et al. 2020 J Infect Dis 222:1816-1825;Yahara et al. 2021 Genome Med 13:51
28937	OX01060954	UK [England]	2001	carrier	Neisseria meningitidis	ERR222856	75	6	83	9	9	6	9	3259	ST-41/44 complex	Spinsanti et al. 2021 PLoS Pathog 17:e1009461;Earle et al. 2021 PLoS Pathog 17:e1009992
28958	OX01062220	UK [England]	2001	carrier	Neisseria meningitidis	ERR222883	3	6	9	5	9	6	9	41	ST-41/44 complex	Spinsanti et al. 2021 PLoS Pathog 17:e1009461;Earle et al. 2021 PLoS Pathog 17:e1009992
28959	OX01062252	UK [England]	2001	carrier	Neisseria meningitidis	ERR222884	3	6	9	5	9	6	9	41	ST-41/44 complex	Spinsanti et al. 2021 PLoS Pathog 17:e1009461;Earle et al. 2021 PLoS Pathog 17:e1009992
31461	WHO_O	Canada	1991		Neisseria gonorrhoeae	ERR349899	109	39	170	158	148	153	65	1902		Sánchez-Busó et al. 2019 Nat Microbiol 4:1941-1950;Cehovin et al. 2020 J Infect Dis 222:1826-1836;Harrison et al. 2020 J Infect Dis 222:1816-1825
31470	BEL_09_12	Belarus	2009		Neisseria gonorrhoeae	ERR350022	59	39	761	156	188	71	133	11174		Sánchez-Busó et al. 2019 Nat Microbiol 4:1941-1950;Cehovin et al. 2020 J Infect Dis 222:1826-1836;Harrison et al. 2020 J Infect Dis 222:1816-1825
31523	989000168	China	1998		Neisseria gonorrhoeae	ERR352769	109	39	67	158	148	153	133	11178		Sánchez-Busó et al. 2019 Nat Microbiol 4:1941-1950;Cehovin et al. 2020 J Infect Dis 222:1826-1836;Harrison et al. 2020 J Infect Dis 222:1816-1825
31526	989000163	Indonesia	1998		Neisseria gonorrhoeae	ERR352779	59	39	67	111	149	153	65	6715		Sánchez-Busó et al. 2019 Nat Microbiol 4:1941-1950;Cehovin et al. 2020 J Infect Dis 222:1826-1836;Harrison et al. 2020 J Infect Dis 222:1816-1825
31529	989000027	Philippines	1998		Neisseria gonorrhoeae	ERR352792	59	39	67	111	148	153	65	1583		Sánchez-Busó et al. 2019 Nat Microbiol 4:1941-1950;Cehovin et al. 2020 J Infect Dis 222:1826-1836;Harrison et al. 2020 J Infect Dis 222:1816-1825
31531	989000039	Philippines	1998		Neisseria gonorrhoeae	ERR352796	59	39	170	78	148	154	65	1582		Sánchez-Busó et al. 2019 Nat Microbiol 4:1941-1950;Cehovin et al. 2020 J Infect Dis 222:1826-1836;Harrison et al. 2020 J Infect Dis 222:1816-1825
31533	989000070	Thailand	1998		Neisseria gonorrhoeae	ERR352811	59	39	170	111	148	153	65	7371		Sánchez-Busó et al. 2019 Nat Microbiol 4:1941-1950;Cehovin et al. 2020 J Infect Dis 222:1826-1836;Harrison et al. 2020 J Infect Dis 222:1816-1825
31534	989000077	Thailand	1998		Neisseria gonorrhoeae	ERR352813	126	39	67	157	148	153	65	1903		Sánchez-Busó et al. 2019 Nat Microbiol 4:1941-1950;Cehovin et al. 2020 J Infect Dis 222:1826-1836;Harrison et al. 2020 J Infect Dis 222:1816-1825
31555	989000277	Cuba	1998		Neisseria gonorrhoeae	ERR349890	59	39	67	157	150	153	65	1931		Sánchez-Busó et al. 2019 Nat Microbiol 4:1941-1950;Cehovin et al. 2020 J Infect Dis 222:1826-1836;Harrison et al. 2020 J Infect Dis 222:1816-1825
31556	989000371	Cuba	1998		Neisseria gonorrhoeae	ERR349891	109	39	67	78	148	153	133	11184		Sánchez-Busó et al. 2019 Nat Microbiol 4:1941-1950;Cehovin et al. 2020 J Infect Dis 222:1826-1836;Harrison et al. 2020 J Infect Dis 222:1816-1825
31557	989000062	Jamaica	1998		Neisseria gonorrhoeae	ERR349892	59	39	67	157	188	153	223	11185		Sánchez-Busó et al. 2019 Nat Microbiol 4:1941-1950;Cehovin et al. 2020 J Infect Dis 222:1826-1836;Harrison et al. 2020 J Infect Dis 222:1816-1825
31582	989000120	Norway	1998		Neisseria gonorrhoeae	ERR349936	59	39	170	155	148	153	65	1591		Sánchez-Busó et al. 2019 Nat Microbiol 4:1941-1950;Cehovin et al. 2020 J Infect Dis 222:1826-1836;Harrison et al. 2020 J Infect Dis 222:1816-1825
31621	NO_09_3583	Norway	2009		Neisseria gonorrhoeae	ERR350012	59	112	67	157	148	153	65	11191		Sánchez-Busó et al. 2019 Nat Microbiol 4:1941-1950;Cehovin et al. 2020 J Infect Dis 222:1826-1836;Harrison et al. 2020 J Infect Dis 222:1816-1825
31630	SI09_11	Slovenia	2009		Neisseria gonorrhoeae	ERR350033	59	39	67	158	148	71	65	1588		Sánchez-Busó et al. 2019 Nat Microbiol 4:1941-1950;Cehovin et al. 2020 J Infect Dis 222:1826-1836;Harrison et al. 2020 J Infect Dis 222:1816-1825
31662	215/-02	Thailand	1979		Neisseria gonorrhoeae	ERR352749	126	39	67	78	147	153	65	1920		Sánchez-Busó et al. 2019 Nat Microbiol 4:1941-1950;Cehovin et al. 2020 J Infect Dis 222:1826-1836;Harrison et al. 2020 J Infect Dis 222:1816-1825
31664	WHO_L	Australia	1996		Neisseria gonorrhoeae	ERR352753	126	39	67	78	149	153	65	1590		Sánchez-Busó et al. 2019 Nat Microbiol 4:1941-1950;Cehovin et al. 2020 J Infect Dis 222:1826-1836;Harrison et al. 2020 J Infect Dis 222:1816-1825
31666	WHO_I	Australia	1997		Neisseria gonorrhoeae	ERR352757	59	39	67	78	149	71	65	1890		Sánchez-Busó et al. 2019 Nat Microbiol 4:1941-1950;Cehovin et al. 2020 J Infect Dis 222:1826-1836;Harrison et al. 2020 J Infect Dis 222:1816-1825
31672	989000294	Philippines	1998		Neisseria gonorrhoeae	ERR352801	109	142	67	111	148	153	65	11194		Sánchez-Busó et al. 2019 Nat Microbiol 4:1941-1950;Cehovin et al. 2020 J Infect Dis 222:1826-1836;Harrison et al. 2020 J Infect Dis 222:1816-1825
31687	999000027	Thailand	1999		Neisseria gonorrhoeae	ERR363576	126	39	67	78	149	153	65	1590		Sánchez-Busó et al. 2019 Nat Microbiol 4:1941-1950;Cehovin et al. 2020 J Infect Dis 222:1826-1836;Harrison et al. 2020 J Infect Dis 222:1816-1825
31700	IN_07_1574	India	2007		Neisseria gonorrhoeae	ERR363608	126	39	67	157	148	153	65	1903		Sánchez-Busó et al. 2019 Nat Microbiol 4:1941-1950;Cehovin et al. 2020 J Infect Dis 222:1826-1836;Harrison et al. 2020 J Infect Dis 222:1816-1825
31705	08_590_215	Indonesia	2008		Neisseria gonorrhoeae	ERR363614	59	39	67	111	149	153	133	1891		Sánchez-Busó et al. 2019 Nat Microbiol 4:1941-1950;Cehovin et al. 2020 J Infect Dis 222:1826-1836;Harrison et al. 2020 J Infect Dis 222:1816-1825
31707	08_590_372	Philippines	2008		Neisseria gonorrhoeae	ERR363619	126	39	67	111	147	153	133	11200		Sánchez-Busó et al. 2019 Nat Microbiol 4:1941-1950;Cehovin et al. 2020 J Infect Dis 222:1826-1836;Harrison et al. 2020 J Infect Dis 222:1816-1825
31756	NG0106	Japan	2001		Neisseria gonorrhoeae	ERR363587	59	39	67	78	148	153	65	7363		Sánchez-Busó et al. 2019 Nat Microbiol 4:1941-1950;Cehovin et al. 2020 J Infect Dis 222:1826-1836;Harrison et al. 2020 J Infect Dis 222:1816-1825
31796	08_590_193	Thailand	2008		Neisseria gonorrhoeae	ERR363628	59	39	67	157	189	153	65	8112		Sánchez-Busó et al. 2019 Nat Microbiol 4:1941-1950;Cehovin et al. 2020 J Infect Dis 222:1826-1836;Harrison et al. 2020 J Infect Dis 222:1816-1825
31814	IN_08_1570	India	2008		Neisseria gonorrhoeae	ERR363633	109	39	67	156	149	153	133	8775		Sánchez-Busó et al. 2019 Nat Microbiol 4:1941-1950;Cehovin et al. 2020 J Infect Dis 222:1826-1836;Harrison et al. 2020 J Infect Dis 222:1816-1825
31817	989000407	The Netherlands	1998		Neisseria gonorrhoeae	ERR349947	59	39	67	111	147	153	65	11188		Sánchez-Busó et al. 2019 Nat Microbiol 4:1941-1950;Cehovin et al. 2020 J Infect Dis 222:1826-1836;Harrison et al. 2020 J Infect Dis 222:1816-1825
31931	WHO_M	Philippines	1992		Neisseria gonorrhoeae	ERR388420	109	39	67	111	148	153	133	7367
31966	02_225	The Gambia	1989		Neisseria gonorrhoeae	ERR449480	109	39	67	78	147	153	133	11233		Sánchez-Busó et al. 2019 Nat Microbiol 4:1941-1950;Cehovin et al. 2020 J Infect Dis 222:1826-1836
31968	02_228	South Africa	1991		Neisseria gonorrhoeae	ERR449482	59	39	67	190	147	153	133	11234		Sánchez-Busó et al. 2019 Nat Microbiol 4:1941-1950;Cehovin et al. 2020 J Infect Dis 222:1826-1836;Harrison et al. 2020 J Infect Dis 222:1816-1825
31969	02_229	South Africa	1991		Neisseria gonorrhoeae	ERR449483	126	39	170	158	148	153	65	10899		Sánchez-Busó et al. 2019 Nat Microbiol 4:1941-1950;Cehovin et al. 2020 J Infect Dis 222:1826-1836;Harrison et al. 2020 J Infect Dis 222:1816-1825
31978	989000016	Tanzania	1998		Neisseria gonorrhoeae	ERR449492	59	39	67	157	148	71	795	12082		Sánchez-Busó et al. 2019 Nat Microbiol 4:1941-1950;Cehovin et al. 2020 J Infect Dis 222:1826-1836;Harrison et al. 2020 J Infect Dis 222:1816-1825
31998	08_590_00142	Guinea-Bissau	2007		Neisseria gonorrhoeae	ERR449512	59	39	170	78	148	153	65	8123		Sánchez-Busó et al. 2019 Nat Microbiol 4:1941-1950;Cehovin et al. 2020 J Infect Dis 222:1826-1836;Harrison et al. 2020 J Infect Dis 222:1816-1825
32007	08_590_00153	Guinea-Bissau	2007		Neisseria gonorrhoeae	ERR449521	59	39	67	157	188	153	65	8161		Sánchez-Busó et al. 2019 Nat Microbiol 4:1941-1950;Cehovin et al. 2020 J Infect Dis 222:1826-1836;Harrison et al. 2020 J Infect Dis 222:1816-1825
32046	DO17769	Denmark	1965		Neisseria gonorrhoeae	ERR449564	200	39	170	190	147	153	65	11253		Golparian et al. 2020 BMC Genomics 21:116;Cehovin et al. 2020 J Infect Dis 222:1826-1836
32056	DO17717	Denmark	1968		Neisseria gonorrhoeae	ERR449576	109	39	67	78	149	71	65	10931		Golparian et al. 2020 BMC Genomics 21:116;Cehovin et al. 2020 J Infect Dis 222:1826-1836
32061	DO303	Denmark	1979		Neisseria gonorrhoeae	ERR449581	126	39	67	78	149	71	65	1927		Golparian et al. 2020 BMC Genomics 21:116;Cehovin et al. 2020 J Infect Dis 222:1826-1836
32062	DO313	Denmark	1979		Neisseria gonorrhoeae	ERR449582	126	39	67	78	146	153	65	1601		Golparian et al. 2020 BMC Genomics 21:116;Cehovin et al. 2020 J Infect Dis 222:1826-1836
32072	DO45046	Denmark	1943		Neisseria gonorrhoeae	ERR449592	200	39	170	190	147	153	65	11253		Golparian et al. 2020 BMC Genomics 21:116;Cehovin et al. 2020 J Infect Dis 222:1826-1836
32081	DO17810	Denmark	1940		Neisseria gonorrhoeae	ERR449565	200	39	170	190	147	153	65	11253		Golparian et al. 2020 BMC Genomics 21:116;Cehovin et al. 2020 J Infect Dis 222:1826-1836
34747	GC1-182	Canada	1982		Neisseria gonorrhoeae	SRR959017	59	39	67	111	148	153	65	1583		Ezewudo et al. 2015 PeerJ 3:e806;Cehovin et al. 2020 J Infect Dis 222:1826-1836
36244	56873	Kenya	2012		Neisseria gonorrhoeae	ERR976950	59	39	67	157	147	153	133	1893		Cehovin et al. 2018 J Infect Dis 218:801-808;Cehovin et al. 2020 J Infect Dis 222:1826-1836;Harrison et al. 2020 J Infect Dis 222:1816-1825
36247	62017	Kenya	2013		Neisseria gonorrhoeae	ERR976908	59	39	67	111	147	71	65	11366		Cehovin et al. 2018 J Infect Dis 218:801-808;Cehovin et al. 2020 J Infect Dis 222:1826-1836;Harrison et al. 2020 J Infect Dis 222:1816-1825
36248	43305	Kenya	2010		Neisseria gonorrhoeae	ERR976909	59	39	67	157	147	153	133	1893		Cehovin et al. 2018 J Infect Dis 218:801-808;Cehovin et al. 2020 J Infect Dis 222:1826-1836;Harrison et al. 2020 J Infect Dis 222:1816-1825
36292	60709	Kenya	2013		Neisseria gonorrhoeae	ERR976940	59	39	67	157	148	153	65	1599		Cehovin et al. 2018 J Infect Dis 218:801-808;Cehovin et al. 2020 J Infect Dis 222:1826-1836;Harrison et al. 2020 J Infect Dis 222:1816-1825
37122	GCGS0292	USA	2006		Neisseria gonorrhoeae	ERR854977	59	39	67	157	149	153	65	10935		Grad et al. 2016 J Infect Dis 214:1579-1587;Cehovin et al. 2020 J Infect Dis 222:1826-1836;Harrison et al. 2020 J Infect Dis 222:1816-1825
37308	GCGS0263	USA	2005		Neisseria gonorrhoeae	ERR855153	59	39	67		229	153	65			Grad et al. 2016 J Infect Dis 214:1579-1587
39089	64203	Kenya	2014		Neisseria gonorrhoeae	ERR1143665	59	39	67	111	147	71	65	11366		Cehovin et al. 2018 J Infect Dis 218:801-808;Cehovin et al. 2020 J Infect Dis 222:1826-1836;Harrison et al. 2020 J Infect Dis 222:1816-1825
39091	65318	Kenya	2014		Neisseria gonorrhoeae	ERR1143667	59	39	67	157	148	153	65	1599		Cehovin et al. 2018 J Infect Dis 218:801-808;Cehovin et al. 2020 J Infect Dis 222:1826-1836;Harrison et al. 2020 J Infect Dis 222:1816-1825
39099	56835	Kenya	2012		Neisseria gonorrhoeae	ERR1143675	59	39	67	157	147	153	133	1893		Cehovin et al. 2018 J Infect Dis 218:801-808;Cehovin et al. 2020 J Infect Dis 222:1826-1836;Harrison et al. 2020 J Infect Dis 222:1816-1825
39107	45715	Kenya	2010		Neisseria gonorrhoeae	ERR1143695	59	39	67	157	147	153	133	1893		Cehovin et al. 2018 J Infect Dis 218:801-808;Cehovin et al. 2020 J Infect Dis 222:1826-1836;Harrison et al. 2020 J Infect Dis 222:1816-1825
39109	43208 -1	Kenya	2010		Neisseria gonorrhoeae	ERR1143704	126	39	67	157	148	153	65	1903		Cehovin et al. 2018 J Infect Dis 218:801-808;Harrison et al. 2020 J Infect Dis 222:1816-1825
39123	48437	Kenya	2011		Neisseria gonorrhoeae	ERR1143690	59	39	67	157	150	153	65	1931		Cehovin et al. 2018 J Infect Dis 218:801-808;Cehovin et al. 2020 J Infect Dis 222:1826-1836;Harrison et al. 2020 J Infect Dis 222:1816-1825
39130	49506	Kenya	2011		Neisseria gonorrhoeae	ERR1143700	59	39	67	157	147	153	133	1893		Cehovin et al. 2018 J Infect Dis 218:801-808;Cehovin et al. 2020 J Infect Dis 222:1826-1836;Harrison et al. 2020 J Infect Dis 222:1816-1825
39132	49719	Kenya	2011		Neisseria gonorrhoeae	ERR1143703	59	39	67	157	147	153	133	1893		Cehovin et al. 2018 J Infect Dis 218:801-808;Cehovin et al. 2020 J Infect Dis 222:1826-1836;Harrison et al. 2020 J Infect Dis 222:1816-1825
47031	GNCWGS_061Z	China	2013	uncomplicated gonorrhoea	Neisseria gonorrhoeae	SRR4011648	59	39	67	111	148	153	65	1583		McClure et al. 2015 PLoS One 10:e0133982;Harrison et al. 2020 J Infect Dis 222:1816-1825
47477	SRR3343604	UK [Wales]	2006		Neisseria gonorrhoeae	SRR3343604	109	39	170	158	148	153	65	1902		De Silva et al. 2016 Lancet Infect Dis 16:1295-1303;Cehovin et al. 2020 J Infect Dis 222:1826-1836
48349	SRR3357012	UK [England]	2011		Neisseria gonorrhoeae	SRR3357012	126	39	67	238	146	153	133	10932		De Silva et al. 2016 Lancet Infect Dis 16:1295-1303;Cehovin et al. 2020 J Infect Dis 222:1826-1836;Harrison et al. 2020 J Infect Dis 222:1816-1825
48598	SRR3360337	UK [Wales]	2005		Neisseria gonorrhoeae	SRR3360337	128	39	67	78	149	153	65	1585		De Silva et al. 2016 Lancet Infect Dis 16:1295-1303;Cehovin et al. 2020 J Infect Dis 222:1826-1836
48804	SRR3360836	UK [England]	2004		Neisseria gonorrhoeae	SRR3360836	128	39	67	157	147	153	65	8148		De Silva et al. 2016 Lancet Infect Dis 16:1295-1303;Cehovin et al. 2020 J Infect Dis 222:1826-1836;Harrison et al. 2020 J Infect Dis 222:1816-1825
48871	SRR3360904	UK [England]	2013		Neisseria gonorrhoeae	SRR3360904	126	39	67	238	148	153	133	9363		De Silva et al. 2016 Lancet Infect Dis 16:1295-1303;Cehovin et al. 2020 J Infect Dis 222:1826-1836;Harrison et al. 2020 J Infect Dis 222:1816-1825
48926	SRR3360961	UK [England]	2013		Neisseria gonorrhoeae	SRR3360961	59	142	67		188	153	65			De Silva et al. 2016 Lancet Infect Dis 16:1295-1303;Cehovin et al. 2020 J Infect Dis 222:1826-1836;Harrison et al. 2020 J Infect Dis 222:1816-1825
48929	SRR3360964	UK [England]	2004		Neisseria gonorrhoeae	SRR3360964	59	142	67	156	188	153	65	8122		De Silva et al. 2016 Lancet Infect Dis 16:1295-1303;Cehovin et al. 2020 J Infect Dis 222:1826-1836;Harrison et al. 2020 J Infect Dis 222:1816-1825
48933	SRR3360968	UK [England]	2013		Neisseria gonorrhoeae	SRR3360968	59	39	170	111	188	71	223	8163		De Silva et al. 2016 Lancet Infect Dis 16:1295-1303;Cehovin et al. 2020 J Infect Dis 222:1826-1836;Harrison et al. 2020 J Infect Dis 222:1816-1825
48945	SRR3360980	UK [England]	2005		Neisseria gonorrhoeae	SRR3360980	59	39	170	78	148	154	65	1582		De Silva et al. 2016 Lancet Infect Dis 16:1295-1303;Cehovin et al. 2020 J Infect Dis 222:1826-1836;Harrison et al. 2020 J Infect Dis 222:1816-1825
48947	SRR3360982	UK [England]	2004		Neisseria gonorrhoeae	SRR3360982	109	39	67	111	147	153	65	6960		De Silva et al. 2016 Lancet Infect Dis 16:1295-1303;Cehovin et al. 2020 J Infect Dis 222:1826-1836;Harrison et al. 2020 J Infect Dis 222:1816-1825
49181	SRR3361319	UK [England]	2009		Neisseria gonorrhoeae	SRR3361319	59	39	170	190	147	154	65	8784		De Silva et al. 2016 Lancet Infect Dis 16:1295-1303;Cehovin et al. 2020 J Infect Dis 222:1826-1836;Harrison et al. 2020 J Infect Dis 222:1816-1825
49211	SRR3361350	UK [England]	2009		Neisseria gonorrhoeae	SRR3361350	59	39	67	156	188	71	133	1892		De Silva et al. 2016 Lancet Infect Dis 16:1295-1303;Cehovin et al. 2020 J Infect Dis 222:1826-1836
54725	Tch48-13	Chad	2013	invasive (unspecified/other)	Neisseria meningitidis	ERR2182340	1	1	2	1	3	2	19	7	ST-5 complex	Topaz et al. 2019 EBioMedicine 41:488-496
54730	Tch55-13	Chad	2013	invasive (unspecified/other)	Neisseria meningitidis	ERR2182346	1	1	2	1	3	2	19	7	ST-5 complex	Topaz et al. 2019 EBioMedicine 41:488-496
54823	BuFa17-12	Burkina Faso	2012	invasive (unspecified/other)	Neisseria meningitidis	ERR2182169	2	3	4	3	8	4	6	11	ST-11 complex	Topaz et al. 2019 EBioMedicine 41:488-496
78481	18438	Canada	1996		Neisseria gonorrhoeae	SRR1661154	126	39	67	78	148	153	65	1600		Demczuk et al. 2015 J Clin Microbiol 53:191-200
78506	27931	Canada	2006		Neisseria gonorrhoeae	SRR1661180	59	39	170	111	188	71	223	8163		Demczuk et al. 2015 J Clin Microbiol 53:191-200
78639	DO12954	Denmark	1940		Neisseria gonorrhoeae	ERR439285	59	39	170	156	148	153	65	11690		Golparian et al. 2020 BMC Genomics 21:116
78643	DO27508	Denmark	1941		Neisseria gonorrhoeae	ERR439291	59	39	170	156	148	153	65	11690		Golparian et al. 2020 BMC Genomics 21:116
78680	DO21958	Denmark	1954		Neisseria gonorrhoeae	ERR439337	126	39	788	745	745	153	775	11712		Golparian et al. 2020 BMC Genomics 21:116
78683	DO44672	Denmark	1954		Neisseria gonorrhoeae	ERR439343	126	39	67	641	148	762	65	11709		Golparian et al. 2020 BMC Genomics 21:116
78689	DO4522	Denmark	1955		Neisseria gonorrhoeae	ERR439350	126	39	67	111	148	762	65	11707		Golparian et al. 2020 BMC Genomics 21:116
78692	DO4976	Denmark	1955		Neisseria gonorrhoeae	ERR439353	126	39	67	111	148	762	65	11707		Golparian et al. 2020 BMC Genomics 21:116
78693	DO68768	Denmark	1955		Neisseria gonorrhoeae	ERR439354	126	39	67	111	148	762	65	11707		Golparian et al. 2020 BMC Genomics 21:116
78697	DO14998	Denmark	1956		Neisseria gonorrhoeae	ERR439359	126	39	67	111	148	762	65	11707		Golparian et al. 2020 BMC Genomics 21:116
78710	DO98-95	Denmark	1998		Neisseria gonorrhoeae	ERR502178	59	39	67	157	150	153	65	1931		Golparian et al. 2020 BMC Genomics 21:116
78753	DO86-2036	Denmark	1986		Neisseria gonorrhoeae	ERR502225	126	39	170	78	148	154	65	1925		Golparian et al. 2020 BMC Genomics 21:116
78757	DO90-619	Denmark	1990		Neisseria gonorrhoeae	ERR502229	59	39	170	78	148	154	65	1582		Golparian et al. 2020 BMC Genomics 21:116
78758	DO91-314	Denmark	1991		Neisseria gonorrhoeae	ERR502230	126	39	67	158	149	71	65	11421		Golparian et al. 2020 BMC Genomics 21:116
78760	DO92-294	Denmark	1992		Neisseria gonorrhoeae	ERR502232	59	39	67	157	148	153	65	1599		Golparian et al. 2020 BMC Genomics 21:116
78770	DONV62-4615	Denmark	1962		Neisseria gonorrhoeae	ERR775153	126	39	67	111	148	762	65	11707		Golparian et al. 2020 BMC Genomics 21:116
78790	DONV43-54204	Denmark	1943		Neisseria gonorrhoeae	ERR779833	200	39	170	190	147	153	65	11253		Golparian et al. 2020 BMC Genomics 21:116
78859	VNM11-55	Vietnam	2011		Neisseria gonorrhoeae	ERR3623189	59	39	67	158	148	71	65	1588		Lan et al. 2020 J Antimicrob Chemother 75:1432-1438
79009	VNM16-80	Vietnam	2016		Neisseria gonorrhoeae	ERR3623471	59	39	170	78	146	154	65	8143		Lan et al. 2020 J Antimicrob Chemother 75:1432-1438
87176	ECDC_BE13_494	Belgium	2013		Neisseria gonorrhoeae	ERR1514791	59	39	67	156	188	153	133	8135		Harris et al. 2018 Lancet Infect Dis 18:758-768
87302	ECDC_FR13_056	France	2013		Neisseria gonorrhoeae	ERR1560951	59	39	170	78	146	154	65	8143		Harris et al. 2018 Lancet Infect Dis 18:758-768
87696	ECDC_NL78	The Netherlands	2013		Neisseria gonorrhoeae	ERR1528290	59	39	67	156	150	153	65	1584		Harris et al. 2018 Lancet Infect Dis 18:758-768
87951	ECDC_SE13_081	Sweden	2013		Neisseria gonorrhoeae	ERR1528223	59	39	67	158	148	71	65	1588		Harris et al. 2018 Lancet Infect Dis 18:758-768
88016	ECDC_SI13_072	Slovenia	2013		Neisseria gonorrhoeae	ERR1514673	59	39	67	158	148	71	65	1588		Harris et al. 2018 Lancet Infect Dis 18:758-768
108684	NGPT06023	Portugal	2006	uncomplicated gonorrhoea	Neisseria gonorrhoeae	ERR3851541	59	39	67	78	148	153	764	11727		Pinto et al. 2021 Microb Genom 7:
108937	NGPT15191	Portugal	2015	uncomplicated gonorrhoea	Neisseria gonorrhoeae	ERR3851869	59	39	67	157	148	153	65	1599		Pinto et al. 2021 Microb Genom 7:
108991	NGPT17303	Portugal	2017	uncomplicated gonorrhoea	Neisseria gonorrhoeae	ERR3851431	59	39	67	157	148	153	65	1599		Pinto et al. 2021 Microb Genom 7:
109092	NGPT17512	Portugal	2017	uncomplicated gonorrhoea	Neisseria gonorrhoeae	ERR3851420	126	39	170	111	148	153	65	7822		Pinto et al. 2021 Microb Genom 7:
109102	SA2018-606	South Africa	2018		Neisseria gonorrhoeae	SRR10224187		39	170		148	71	65			Maduna et al. 2020 Antimicrob Agents Chemother 64:
109103	SA2018-607	South Africa	2018		Neisseria gonorrhoeae	SRR10224186	435	39	67	157	148	153	65	13942		Maduna et al. 2020 Antimicrob Agents Chemother 64:
109945	ERR3201338	USA	2012		Neisseria gonorrhoeae	ERR3201338	59	39	67	156	148	153	133	13914		Mortimer et al. 2021 Clin Infect Dis 73:e3146-e3155
109952	ERR3201284	USA	2012		Neisseria gonorrhoeae	ERR3201284	126	39	67	238	146	153	133	10932		Mortimer et al. 2021 Clin Infect Dis 73:e3146-e3155
116256	151	USA	1994		Neisseria gonorrhoeae	SRR13215676	59	112	67	157	148	153	133	1924		Murphy et al. 2021 Microbiol Resour Announc 10:
