# Supplementary material for: Evolution and exchange of plasmids in pathogenic Neisseria
Source: mSphere. 2023 Oct 18;8(6):e00441-23. doi: 10.1128/msphere.00441-23 (PMC10732060; doi:10.1128/msphere.00441-23)
Supplement: Table S3 — pConj analysis data set. [file msphere.00441-23-s0004.xlsx]

## Sheet: Export
id	isolate	country	year	disease	species	references
891	OX9930467	UK [England]	1999	carrier	Neisseria meningitidis	Spinsanti et al. 2021 PLoS Pathog 17:e1009461
4226	OX9931567	UK [England]	1999	carrier	Neisseria meningitidis	Spinsanti et al. 2021 PLoS Pathog 17:e1009461
4313	OX9931626	UK [England]	1999	carrier	Neisseria meningitidis	Spinsanti et al. 2021 PLoS Pathog 17:e1009461
26256	T45	UK	2011		Neisseria meningitidis
26324	R22	UK	2011		Neisseria meningitidis
27274	GCGS0112	USA	2009		Neisseria gonorrhoeae	Grad et al. 2016 J Infect Dis 214:1579-1587;Cehovin et al. 2020 J Infect Dis 222:1826-1836;Harrison et al. 2020 J Infect Dis 222:1816-1825
27276	GCGS0008	USA	2009		Neisseria gonorrhoeae	Grad et al. 2014 Lancet Infect Dis 14:220-6;Grad et al. 2016 J Infect Dis 214:1579-1587;Cehovin et al. 2020 J Infect Dis 222:1826-1836;Harrison et al. 2020 J Infect Dis 222:1816-1825
27277	GCGS0186	USA	2009		Neisseria gonorrhoeae	Grad et al. 2014 Lancet Infect Dis 14:220-6;Grad et al. 2016 J Infect Dis 214:1579-1587;Cehovin et al. 2020 J Infect Dis 222:1826-1836;Harrison et al. 2020 J Infect Dis 222:1816-1825
27280	GCGS154	USA	2009		Neisseria gonorrhoeae	Grad et al. 2014 Lancet Infect Dis 14:220-6;Cehovin et al. 2020 J Infect Dis 222:1826-1836;Harrison et al. 2020 J Infect Dis 222:1816-1825
27473	GCGS0033	USA	2009		Neisseria gonorrhoeae	Grad et al. 2014 Lancet Infect Dis 14:220-6;Grad et al. 2016 J Infect Dis 214:1579-1587;Cehovin et al. 2020 J Infect Dis 222:1826-1836;Harrison et al. 2020 J Infect Dis 222:1816-1825;Yahara et al. 2021 Genome Med 13:51
27586	M27482	USA	2013	invasive (unspecified/other)	Neisseria meningitidis
27824	M12 240725	UK [England]	2012	invasive (unspecified/other)	Neisseria meningitidis	Brehony et al. 2016 Vaccine 34:4690-7;Rodrigues et al. 2018 Emerg Infect Dis 24:673-682;Cayrou et al. 2018 PLoS One 13:e0197186;Rodrigues et al. 2018 Wellcome Open Res 3:151;Wanford et al. 2020 Microb Genom 6: ;Spinsanti et al. 2021 PLoS Pathog 17:e1009461
31461	WHO_O	Canada	1991		Neisseria gonorrhoeae	Sánchez-Busó et al. 2019 Nat Microbiol 4:1941-1950;Cehovin et al. 2020 J Infect Dis 222:1826-1836;Harrison et al. 2020 J Infect Dis 222:1816-1825
31470	BEL_09_12	Belarus	2009		Neisseria gonorrhoeae	Sánchez-Busó et al. 2019 Nat Microbiol 4:1941-1950;Cehovin et al. 2020 J Infect Dis 222:1826-1836;Harrison et al. 2020 J Infect Dis 222:1816-1825
31523	989000168	China	1998		Neisseria gonorrhoeae	Sánchez-Busó et al. 2019 Nat Microbiol 4:1941-1950;Cehovin et al. 2020 J Infect Dis 222:1826-1836;Harrison et al. 2020 J Infect Dis 222:1816-1825
31526	989000163	Indonesia	1998		Neisseria gonorrhoeae	Sánchez-Busó et al. 2019 Nat Microbiol 4:1941-1950;Cehovin et al. 2020 J Infect Dis 222:1826-1836;Harrison et al. 2020 J Infect Dis 222:1816-1825
31529	989000027	Philippines	1998		Neisseria gonorrhoeae	Sánchez-Busó et al. 2019 Nat Microbiol 4:1941-1950;Cehovin et al. 2020 J Infect Dis 222:1826-1836;Harrison et al. 2020 J Infect Dis 222:1816-1825
31531	989000039	Philippines	1998		Neisseria gonorrhoeae	Sánchez-Busó et al. 2019 Nat Microbiol 4:1941-1950;Cehovin et al. 2020 J Infect Dis 222:1826-1836;Harrison et al. 2020 J Infect Dis 222:1816-1825
31533	989000070	Thailand	1998		Neisseria gonorrhoeae	Sánchez-Busó et al. 2019 Nat Microbiol 4:1941-1950;Cehovin et al. 2020 J Infect Dis 222:1826-1836;Harrison et al. 2020 J Infect Dis 222:1816-1825
31534	989000077	Thailand	1998		Neisseria gonorrhoeae	Sánchez-Busó et al. 2019 Nat Microbiol 4:1941-1950;Cehovin et al. 2020 J Infect Dis 222:1826-1836;Harrison et al. 2020 J Infect Dis 222:1816-1825
31555	989000277	Cuba	1998		Neisseria gonorrhoeae	Sánchez-Busó et al. 2019 Nat Microbiol 4:1941-1950;Cehovin et al. 2020 J Infect Dis 222:1826-1836;Harrison et al. 2020 J Infect Dis 222:1816-1825
31556	989000371	Cuba	1998		Neisseria gonorrhoeae	Sánchez-Busó et al. 2019 Nat Microbiol 4:1941-1950;Cehovin et al. 2020 J Infect Dis 222:1826-1836;Harrison et al. 2020 J Infect Dis 222:1816-1825
31557	989000062	Jamaica	1998		Neisseria gonorrhoeae	Sánchez-Busó et al. 2019 Nat Microbiol 4:1941-1950;Cehovin et al. 2020 J Infect Dis 222:1826-1836;Harrison et al. 2020 J Infect Dis 222:1816-1825
31582	989000120	Norway	1998		Neisseria gonorrhoeae	Sánchez-Busó et al. 2019 Nat Microbiol 4:1941-1950;Cehovin et al. 2020 J Infect Dis 222:1826-1836;Harrison et al. 2020 J Infect Dis 222:1816-1825
31621	NO_09_3583	Norway	2009		Neisseria gonorrhoeae	Sánchez-Busó et al. 2019 Nat Microbiol 4:1941-1950;Cehovin et al. 2020 J Infect Dis 222:1826-1836;Harrison et al. 2020 J Infect Dis 222:1816-1825
31630	SI09_11	Slovenia	2009		Neisseria gonorrhoeae	Sánchez-Busó et al. 2019 Nat Microbiol 4:1941-1950;Cehovin et al. 2020 J Infect Dis 222:1826-1836;Harrison et al. 2020 J Infect Dis 222:1816-1825
31662	215/-02	Thailand	1979		Neisseria gonorrhoeae	Sánchez-Busó et al. 2019 Nat Microbiol 4:1941-1950;Cehovin et al. 2020 J Infect Dis 222:1826-1836;Harrison et al. 2020 J Infect Dis 222:1816-1825
31664	WHO_L	Australia	1996		Neisseria gonorrhoeae	Sánchez-Busó et al. 2019 Nat Microbiol 4:1941-1950;Cehovin et al. 2020 J Infect Dis 222:1826-1836;Harrison et al. 2020 J Infect Dis 222:1816-1825
31666	WHO_I	Australia	1997		Neisseria gonorrhoeae	Sánchez-Busó et al. 2019 Nat Microbiol 4:1941-1950;Cehovin et al. 2020 J Infect Dis 222:1826-1836;Harrison et al. 2020 J Infect Dis 222:1816-1825
31672	989000294	Philippines	1998		Neisseria gonorrhoeae	Sánchez-Busó et al. 2019 Nat Microbiol 4:1941-1950;Cehovin et al. 2020 J Infect Dis 222:1826-1836;Harrison et al. 2020 J Infect Dis 222:1816-1825
31687	999000027	Thailand	1999		Neisseria gonorrhoeae	Sánchez-Busó et al. 2019 Nat Microbiol 4:1941-1950;Cehovin et al. 2020 J Infect Dis 222:1826-1836;Harrison et al. 2020 J Infect Dis 222:1816-1825
31700	IN_07_1574	India	2007		Neisseria gonorrhoeae	Sánchez-Busó et al. 2019 Nat Microbiol 4:1941-1950;Cehovin et al. 2020 J Infect Dis 222:1826-1836;Harrison et al. 2020 J Infect Dis 222:1816-1825
31705	08_590_215	Indonesia	2008		Neisseria gonorrhoeae	Sánchez-Busó et al. 2019 Nat Microbiol 4:1941-1950;Cehovin et al. 2020 J Infect Dis 222:1826-1836;Harrison et al. 2020 J Infect Dis 222:1816-1825
31707	08_590_372	Philippines	2008		Neisseria gonorrhoeae	Sánchez-Busó et al. 2019 Nat Microbiol 4:1941-1950;Cehovin et al. 2020 J Infect Dis 222:1826-1836;Harrison et al. 2020 J Infect Dis 222:1816-1825
31756	NG0106	Japan	2001		Neisseria gonorrhoeae	Sánchez-Busó et al. 2019 Nat Microbiol 4:1941-1950;Cehovin et al. 2020 J Infect Dis 222:1826-1836;Harrison et al. 2020 J Infect Dis 222:1816-1825
31796	08_590_193	Thailand	2008		Neisseria gonorrhoeae	Sánchez-Busó et al. 2019 Nat Microbiol 4:1941-1950;Cehovin et al. 2020 J Infect Dis 222:1826-1836;Harrison et al. 2020 J Infect Dis 222:1816-1825
31804	03_590_99	Denmark	2002		Neisseria gonorrhoeae	Sánchez-Busó et al. 2019 Nat Microbiol 4:1941-1950;Cehovin et al. 2020 J Infect Dis 222:1826-1836;Harrison et al. 2020 J Infect Dis 222:1816-1825
31814	IN_08_1570	India	2008		Neisseria gonorrhoeae	Sánchez-Busó et al. 2019 Nat Microbiol 4:1941-1950;Cehovin et al. 2020 J Infect Dis 222:1826-1836;Harrison et al. 2020 J Infect Dis 222:1816-1825
31817	989000407	The Netherlands	1998		Neisseria gonorrhoeae	Sánchez-Busó et al. 2019 Nat Microbiol 4:1941-1950;Cehovin et al. 2020 J Infect Dis 222:1826-1836;Harrison et al. 2020 J Infect Dis 222:1816-1825
31931	WHO_M	Philippines	1992		Neisseria gonorrhoeae
31966	02_225	The Gambia	1989		Neisseria gonorrhoeae	Sánchez-Busó et al. 2019 Nat Microbiol 4:1941-1950;Cehovin et al. 2020 J Infect Dis 222:1826-1836
31968	02_228	South Africa	1991		Neisseria gonorrhoeae	Sánchez-Busó et al. 2019 Nat Microbiol 4:1941-1950;Cehovin et al. 2020 J Infect Dis 222:1826-1836;Harrison et al. 2020 J Infect Dis 222:1816-1825
31969	02_229	South Africa	1991		Neisseria gonorrhoeae	Sánchez-Busó et al. 2019 Nat Microbiol 4:1941-1950;Cehovin et al. 2020 J Infect Dis 222:1826-1836;Harrison et al. 2020 J Infect Dis 222:1816-1825
31978	989000016	Tanzania	1998		Neisseria gonorrhoeae	Sánchez-Busó et al. 2019 Nat Microbiol 4:1941-1950;Cehovin et al. 2020 J Infect Dis 222:1826-1836;Harrison et al. 2020 J Infect Dis 222:1816-1825
31998	08_590_00142	Guinea-Bissau	2007		Neisseria gonorrhoeae	Sánchez-Busó et al. 2019 Nat Microbiol 4:1941-1950;Cehovin et al. 2020 J Infect Dis 222:1826-1836;Harrison et al. 2020 J Infect Dis 222:1816-1825
32007	08_590_00153	Guinea-Bissau	2007		Neisseria gonorrhoeae	Sánchez-Busó et al. 2019 Nat Microbiol 4:1941-1950;Cehovin et al. 2020 J Infect Dis 222:1826-1836;Harrison et al. 2020 J Infect Dis 222:1816-1825
32046	DO17769	Denmark	1965		Neisseria gonorrhoeae	Golparian et al. 2020 BMC Genomics 21:116;Cehovin et al. 2020 J Infect Dis 222:1826-1836
32056	DO17717	Denmark	1968		Neisseria gonorrhoeae	Golparian et al. 2020 BMC Genomics 21:116;Cehovin et al. 2020 J Infect Dis 222:1826-1836
32061	DO303	Denmark	1979		Neisseria gonorrhoeae	Golparian et al. 2020 BMC Genomics 21:116;Cehovin et al. 2020 J Infect Dis 222:1826-1836
32062	DO313	Denmark	1979		Neisseria gonorrhoeae	Golparian et al. 2020 BMC Genomics 21:116;Cehovin et al. 2020 J Infect Dis 222:1826-1836
32072	DO45046	Denmark	1943		Neisseria gonorrhoeae	Golparian et al. 2020 BMC Genomics 21:116;Cehovin et al. 2020 J Infect Dis 222:1826-1836
32081	DO17810	Denmark	1940		Neisseria gonorrhoeae	Golparian et al. 2020 BMC Genomics 21:116;Cehovin et al. 2020 J Infect Dis 222:1826-1836
34747	GC1-182	Canada	1982		Neisseria gonorrhoeae	Ezewudo et al. 2015 PeerJ 3:e806;Cehovin et al. 2020 J Infect Dis 222:1826-1836
34800	MU_NG21	Pakistan	2008		Neisseria gonorrhoeae	Ezewudo et al. 2015 PeerJ 3:e806;Cehovin et al. 2020 J Infect Dis 222:1826-1836;Harrison et al. 2020 J Infect Dis 222:1816-1825
36244	56873	Kenya	2012		Neisseria gonorrhoeae	Cehovin et al. 2018 J Infect Dis 218:801-808;Cehovin et al. 2020 J Infect Dis 222:1826-1836;Harrison et al. 2020 J Infect Dis 222:1816-1825
36247	62017	Kenya	2013		Neisseria gonorrhoeae	Cehovin et al. 2018 J Infect Dis 218:801-808;Cehovin et al. 2020 J Infect Dis 222:1826-1836;Harrison et al. 2020 J Infect Dis 222:1816-1825
36248	43305	Kenya	2010		Neisseria gonorrhoeae	Cehovin et al. 2018 J Infect Dis 218:801-808;Cehovin et al. 2020 J Infect Dis 222:1826-1836;Harrison et al. 2020 J Infect Dis 222:1816-1825
36292	60709	Kenya	2013		Neisseria gonorrhoeae	Cehovin et al. 2018 J Infect Dis 218:801-808;Cehovin et al. 2020 J Infect Dis 222:1826-1836;Harrison et al. 2020 J Infect Dis 222:1816-1825
37122	GCGS0292	USA	2006		Neisseria gonorrhoeae	Grad et al. 2016 J Infect Dis 214:1579-1587;Cehovin et al. 2020 J Infect Dis 222:1826-1836;Harrison et al. 2020 J Infect Dis 222:1816-1825
37308	GCGS0263	USA	2005		Neisseria gonorrhoeae	Grad et al. 2016 J Infect Dis 214:1579-1587
39089	64203	Kenya	2014		Neisseria gonorrhoeae	Cehovin et al. 2018 J Infect Dis 218:801-808;Cehovin et al. 2020 J Infect Dis 222:1826-1836;Harrison et al. 2020 J Infect Dis 222:1816-1825
39091	65318	Kenya	2014		Neisseria gonorrhoeae	Cehovin et al. 2018 J Infect Dis 218:801-808;Cehovin et al. 2020 J Infect Dis 222:1826-1836;Harrison et al. 2020 J Infect Dis 222:1816-1825
39099	56835	Kenya	2012		Neisseria gonorrhoeae	Cehovin et al. 2018 J Infect Dis 218:801-808;Cehovin et al. 2020 J Infect Dis 222:1826-1836;Harrison et al. 2020 J Infect Dis 222:1816-1825
39107	45715	Kenya	2010		Neisseria gonorrhoeae	Cehovin et al. 2018 J Infect Dis 218:801-808;Cehovin et al. 2020 J Infect Dis 222:1826-1836;Harrison et al. 2020 J Infect Dis 222:1816-1825
39109	43208 -1	Kenya	2010		Neisseria gonorrhoeae	Cehovin et al. 2018 J Infect Dis 218:801-808;Harrison et al. 2020 J Infect Dis 222:1816-1825
39115	43306	Kenya	2010		Neisseria gonorrhoeae	Cehovin et al. 2018 J Infect Dis 218:801-808;Cehovin et al. 2020 J Infect Dis 222:1826-1836;Harrison et al. 2020 J Infect Dis 222:1816-1825
39123	48437	Kenya	2011		Neisseria gonorrhoeae	Cehovin et al. 2018 J Infect Dis 218:801-808;Cehovin et al. 2020 J Infect Dis 222:1826-1836;Harrison et al. 2020 J Infect Dis 222:1816-1825
39130	49506	Kenya	2011		Neisseria gonorrhoeae	Cehovin et al. 2018 J Infect Dis 218:801-808;Cehovin et al. 2020 J Infect Dis 222:1826-1836;Harrison et al. 2020 J Infect Dis 222:1816-1825
39132	49719	Kenya	2011		Neisseria gonorrhoeae	Cehovin et al. 2018 J Infect Dis 218:801-808;Cehovin et al. 2020 J Infect Dis 222:1826-1836;Harrison et al. 2020 J Infect Dis 222:1816-1825
43673	BR41783	UK [England]	2015	carrier	Neisseria lactamica
44453	OX40150	UK [England]	2014	carrier	Neisseria lactamica
44487	OX40550	UK [England]	2015	carrier	Neisseria lactamica
44837	M16 240285	UK	2016		Neisseria polysaccharea
46578	GL40632	UK [Scotland]	2014	carrier	Neisseria meningitidis	MacLennan et al. 2021 Lancet Infect Dis 21:677-687;Spinsanti et al. 2021 PLoS Pathog 17:e1009461
47031	GNCWGS_061Z	China	2013	uncomplicated gonorrhoea	Neisseria gonorrhoeae	McClure et al. 2015 PLoS One 10:e0133982;Harrison et al. 2020 J Infect Dis 222:1816-1825
47155	PT98	Italy	2016		Neisseria meningitidis
47477	SRR3343604	UK [Wales]	2006		Neisseria gonorrhoeae	De Silva et al. 2016 Lancet Infect Dis 16:1295-1303;Cehovin et al. 2020 J Infect Dis 222:1826-1836
48349	SRR3357012	UK [England]	2011		Neisseria gonorrhoeae	De Silva et al. 2016 Lancet Infect Dis 16:1295-1303;Cehovin et al. 2020 J Infect Dis 222:1826-1836;Harrison et al. 2020 J Infect Dis 222:1816-1825
48598	SRR3360337	UK [Wales]	2005		Neisseria gonorrhoeae	De Silva et al. 2016 Lancet Infect Dis 16:1295-1303;Cehovin et al. 2020 J Infect Dis 222:1826-1836
48804	SRR3360836	UK [England]	2004		Neisseria gonorrhoeae	De Silva et al. 2016 Lancet Infect Dis 16:1295-1303;Cehovin et al. 2020 J Infect Dis 222:1826-1836;Harrison et al. 2020 J Infect Dis 222:1816-1825
48871	SRR3360904	UK [England]	2013		Neisseria gonorrhoeae	De Silva et al. 2016 Lancet Infect Dis 16:1295-1303;Cehovin et al. 2020 J Infect Dis 222:1826-1836;Harrison et al. 2020 J Infect Dis 222:1816-1825
48902	SRR3360936	UK [England]	2004		Neisseria gonorrhoeae	De Silva et al. 2016 Lancet Infect Dis 16:1295-1303;Cehovin et al. 2020 J Infect Dis 222:1826-1836;Harrison et al. 2020 J Infect Dis 222:1816-1825
48926	SRR3360961	UK [England]	2013		Neisseria gonorrhoeae	De Silva et al. 2016 Lancet Infect Dis 16:1295-1303;Cehovin et al. 2020 J Infect Dis 222:1826-1836;Harrison et al. 2020 J Infect Dis 222:1816-1825
48929	SRR3360964	UK [England]	2004		Neisseria gonorrhoeae	De Silva et al. 2016 Lancet Infect Dis 16:1295-1303;Cehovin et al. 2020 J Infect Dis 222:1826-1836;Harrison et al. 2020 J Infect Dis 222:1816-1825
48933	SRR3360968	UK [England]	2013		Neisseria gonorrhoeae	De Silva et al. 2016 Lancet Infect Dis 16:1295-1303;Cehovin et al. 2020 J Infect Dis 222:1826-1836;Harrison et al. 2020 J Infect Dis 222:1816-1825
48945	SRR3360980	UK [England]	2005		Neisseria gonorrhoeae	De Silva et al. 2016 Lancet Infect Dis 16:1295-1303;Cehovin et al. 2020 J Infect Dis 222:1826-1836;Harrison et al. 2020 J Infect Dis 222:1816-1825
48947	SRR3360982	UK [England]	2004		Neisseria gonorrhoeae	De Silva et al. 2016 Lancet Infect Dis 16:1295-1303;Cehovin et al. 2020 J Infect Dis 222:1826-1836;Harrison et al. 2020 J Infect Dis 222:1816-1825
49181	SRR3361319	UK [England]	2009		Neisseria gonorrhoeae	De Silva et al. 2016 Lancet Infect Dis 16:1295-1303;Cehovin et al. 2020 J Infect Dis 222:1826-1836;Harrison et al. 2020 J Infect Dis 222:1816-1825
49190	SRR3361328	UK [England]	2010		Neisseria gonorrhoeae	De Silva et al. 2016 Lancet Infect Dis 16:1295-1303;Cehovin et al. 2020 J Infect Dis 222:1826-1836;Harrison et al. 2020 J Infect Dis 222:1816-1825
49211	SRR3361350	UK [England]	2009		Neisseria gonorrhoeae	De Silva et al. 2016 Lancet Infect Dis 16:1295-1303;Cehovin et al. 2020 J Infect Dis 222:1826-1836
49485	CA41166	UK [Wales]	2015	carrier	Neisseria meningitidis	MacLennan et al. 2021 Lancet Infect Dis 21:677-687;Spinsanti et al. 2021 PLoS Pathog 17:e1009461
49535	CA41844	UK [Wales]	2015	carrier	Neisseria meningitidis	MacLennan et al. 2021 Lancet Infect Dis 21:677-687;Spinsanti et al. 2021 PLoS Pathog 17:e1009461
49575	CA42551	UK [Wales]	2015	carrier	Neisseria meningitidis	MacLennan et al. 2021 Lancet Infect Dis 21:677-687;Spinsanti et al. 2021 PLoS Pathog 17:e1009461
49666	GL40577	UK [Scotland]	2014	carrier	Neisseria meningitidis	MacLennan et al. 2021 Lancet Infect Dis 21:677-687;Spinsanti et al. 2021 PLoS Pathog 17:e1009461
49672	GL40854	UK [Scotland]	2014	carrier	Neisseria meningitidis	MacLennan et al. 2021 Lancet Infect Dis 21:677-687;Spinsanti et al. 2021 PLoS Pathog 17:e1009461
49899	PL41037	UK [England]	2015	carrier	Neisseria meningitidis	MacLennan et al. 2021 Lancet Infect Dis 21:677-687;Spinsanti et al. 2021 PLoS Pathog 17:e1009461
50115	WG40024	UK [England]	2015	carrier	Neisseria meningitidis	MacLennan et al. 2021 Lancet Infect Dis 21:677-687;Spinsanti et al. 2021 PLoS Pathog 17:e1009461
50149	WG40906	UK [England]	2015	carrier	Neisseria meningitidis	MacLennan et al. 2021 Lancet Infect Dis 21:677-687;Spinsanti et al. 2021 PLoS Pathog 17:e1009461
50259	BR40491	UK [England]	2014	carrier	Neisseria meningitidis	MacLennan et al. 2021 Lancet Infect Dis 21:677-687;Spinsanti et al. 2021 PLoS Pathog 17:e1009461
50857	BR40482	UK [England]	2014	carrier	Neisseria meningitidis	MacLennan et al. 2021 Lancet Infect Dis 21:677-687;Spinsanti et al. 2021 PLoS Pathog 17:e1009461
51168	B346	UK [England]	2016	carrier	Neisseria meningitidis	Oldfield et al. 2018 J Infect Dis 217:608-616;Green et al. 2019 J Infect Dis 220:1109-1117;Holmes et al. 2020 Front Genet 11:579411
51171	B396	UK [England]	2016	carrier	Neisseria meningitidis	Oldfield et al. 2018 J Infect Dis 217:608-616;Green et al. 2019 J Infect Dis 220:1109-1117;Holmes et al. 2020 Front Genet 11:579411
51182	R888	UK [England]	2015	carrier	Neisseria meningitidis	Oldfield et al. 2018 J Infect Dis 217:608-616;Green et al. 2019 J Infect Dis 220:1109-1117;Holmes et al. 2020 Front Genet 11:579411;Spinsanti et al. 2021 PLoS Pathog 17:e1009461
52389	Nm436	China	2014	carrier	Neisseria meningitidis	Chen et al. 2021 Emerg Infect Dis 27:1110-1122
54306	LRRBGS_0074	Brazil	2010		Neisseria gonorrhoeae	Costa-Lourenço et al. 2017 Infect Genet Evol 58:157-163;Harrison et al. 2020 J Infect Dis 222:1816-1825
55347	23884	Ireland	2017	carrier	Neisseria meningitidis	Mulhall et al. 2019 PLoS One 14:e0216771
55465	24035	Ireland	2017	carrier	Neisseria meningitidis	Mulhall et al. 2019 PLoS One 14:e0216771
56700	NLMB120	Canada	2005		Neisseria meningitidis
56949	OX9932027	UK [England]	1999	carrier	Neisseria meningitidis	Spinsanti et al. 2021 PLoS Pathog 17:e1009461
56979	OX9932245	UK [England]	1999	carrier	Neisseria meningitidis	Spinsanti et al. 2021 PLoS Pathog 17:e1009461
57423	24119	Ireland	2017		Neisseria meningitidis
57494	24196	Ireland	2017		Neisseria meningitidis
57509	24211	Ireland	2017		Neisseria meningitidis
57863	100601	China	2005	meningitis	Neisseria meningitidis	Guo et al. 2018 Emerg Infect Dis 24:683-690;Chen et al. 2021 Emerg Infect Dis 27:1110-1122
57874	651708	China	2017	carrier	Neisseria meningitidis	Chen et al. 2021 Emerg Infect Dis 27:1110-1122
59075	SMG_18_405	UK [Scotland]	2018	invasive (unspecified/other)	Neisseria meningitidis
59104	NM01913	USA	2006	carrier	Neisseria meningitidis	Harrison et al. 2015 J Infect Dis 211:1761-8;Mustapha et al. 2021 J Infect Dis 223:2038-2047
59116	NM01934	USA	2006	carrier	Neisseria meningitidis	Harrison et al. 2015 J Infect Dis 211:1761-8;Mustapha et al. 2021 J Infect Dis 223:2038-2047
59196	NM02577	USA	2006	carrier	Neisseria meningitidis	Harrison et al. 2015 J Infect Dis 211:1761-8;Mustapha et al. 2021 J Infect Dis 223:2038-2047
59209	NM02604	USA	2007	carrier	Neisseria meningitidis	Harrison et al. 2015 J Infect Dis 211:1761-8;Mustapha et al. 2021 J Infect Dis 223:2038-2047
59291	NM02766	USA	2007	invasive (unspecified/other)	Neisseria meningitidis	Harrison et al. 2015 J Infect Dis 211:1761-8;Mustapha et al. 2021 J Infect Dis 223:2038-2047
60518	KNY_NGAMR22	Kenya	2015	uncomplicated gonorrhoea	Neisseria gonorrhoeae	Kivata et al. 2019 BMC Microbiol 19:76;Kivata et al. 2020 BMC Infect Dis 20:703
60759	M17 240881	UK [England]	2017	invasive (unspecified/other)	Neisseria meningitidis
60886	BRI001	UK	2017	carrier	Neisseria lactamica
70837	M47214	USA	2018	carrier	Neisseria meningitidis
70850	M47774	USA	2018	carrier	Neisseria meningitidis
71939	SMG-20-89	UK [Scotland]	2006	invasive (unspecified/other)	Neisseria meningitidis	Spinsanti et al. 2021 PLoS Pathog 17:e1009461
74719	IE19Nm45	Ireland	2019		Neisseria meningitidis
74930	EXNM509	Australia	2004	invasive (unspecified/other)	Neisseria meningitidis
75034	P206399499U	Australia	2020	septicaemia	Neisseria polysaccharea
76141	NG_AMS0259	The Netherlands	2019		Neisseria gonorrhoeae	de Korne-Elenbaas et al. 2021 J Antimicrob Chemother 76:1759-1768
78481	18438	Canada	1996		Neisseria gonorrhoeae	Demczuk et al. 2015 J Clin Microbiol 53:191-200
78506	27931	Canada	2006		Neisseria gonorrhoeae	Demczuk et al. 2015 J Clin Microbiol 53:191-200
78639	DO12954	Denmark	1940		Neisseria gonorrhoeae	Golparian et al. 2020 BMC Genomics 21:116
78643	DO27508	Denmark	1941		Neisseria gonorrhoeae	Golparian et al. 2020 BMC Genomics 21:116
78650	DO66180	Denmark	1942		Neisseria gonorrhoeae	Golparian et al. 2020 BMC Genomics 21:116
78680	DO21958	Denmark	1954		Neisseria gonorrhoeae	Golparian et al. 2020 BMC Genomics 21:116
78683	DO44672	Denmark	1954		Neisseria gonorrhoeae	Golparian et al. 2020 BMC Genomics 21:116
78689	DO4522	Denmark	1955		Neisseria gonorrhoeae	Golparian et al. 2020 BMC Genomics 21:116
78692	DO4976	Denmark	1955		Neisseria gonorrhoeae	Golparian et al. 2020 BMC Genomics 21:116
78693	DO68768	Denmark	1955		Neisseria gonorrhoeae	Golparian et al. 2020 BMC Genomics 21:116
78697	DO14998	Denmark	1956		Neisseria gonorrhoeae	Golparian et al. 2020 BMC Genomics 21:116
78702	DO27557	Denmark	1956		Neisseria gonorrhoeae	Golparian et al. 2020 BMC Genomics 21:116
78703	DO202	Denmark	1958		Neisseria gonorrhoeae	Golparian et al. 2020 BMC Genomics 21:116
78710	DO98-95	Denmark	1998		Neisseria gonorrhoeae	Golparian et al. 2020 BMC Genomics 21:116
78753	DO86-2036	Denmark	1986		Neisseria gonorrhoeae	Golparian et al. 2020 BMC Genomics 21:116
78757	DO90-619	Denmark	1990		Neisseria gonorrhoeae	Golparian et al. 2020 BMC Genomics 21:116
78758	DO91-314	Denmark	1991		Neisseria gonorrhoeae	Golparian et al. 2020 BMC Genomics 21:116
78760	DO92-294	Denmark	1992		Neisseria gonorrhoeae	Golparian et al. 2020 BMC Genomics 21:116
78770	DONV62-4615	Denmark	1962		Neisseria gonorrhoeae	Golparian et al. 2020 BMC Genomics 21:116
78790	DONV43-54204	Denmark	1943		Neisseria gonorrhoeae	Golparian et al. 2020 BMC Genomics 21:116
78859	VNM11-55	Vietnam	2011		Neisseria gonorrhoeae	Lan et al. 2020 J Antimicrob Chemother 75:1432-1438
79009	VNM16-80	Vietnam	2016		Neisseria gonorrhoeae	Lan et al. 2020 J Antimicrob Chemother 75:1432-1438
79043	SMG-20-1089	UK [Scotland]	2016	other	Neisseria meningitidis
80250	M20 240174	UK [England]	2020	invasive (unspecified/other)	Neisseria meningitidis
80297	M20 240230	UK [England]	2020	invasive (unspecified/other)	Neisseria meningitidis
83101	24493	Burkina Faso	2016	carrier	Neisseria meningitidis	Mbaeyi et al. 2020 Lancet Infect Dis 20:1418-1425;Topaz et al. 2020 Microb Genom 6:
83894	0136/17	Czech Republic	2017	invasive (unspecified/other)	Neisseria meningitidis	Krizova et al. 2019 PLoS One 14:e0219477;Honskus et al. 2023 PLoS One 18:e0282971
85058	M45950	USA	2018		Neisseria meningitidis
85363	W-6967_Str	Greece	2018	meningitis and septicaemia	Neisseria meningitidis
85367	W-7184_Str	Greece	2018	carrier	Neisseria meningitidis
86006	NmHA80132	China	1980	carrier	Neisseria meningitidis
86009	NmHB79049	China	1979	invasive (unspecified/other)	Neisseria meningitidis
86340	NG371	China	2012		Neisseria gonorrhoeae	Peng et al. 2019 EClinicalMedicine 7:47-54
86404	NG301	China	2012		Neisseria gonorrhoeae	Peng et al. 2019 EClinicalMedicine 7:47-54
86464	NG277	China	2013		Neisseria gonorrhoeae	Peng et al. 2019 EClinicalMedicine 7:47-54
87075	ECDC_AT13_481	Austria	2013		Neisseria gonorrhoeae	Harris et al. 2018 Lancet Infect Dis 18:758-768
87176	ECDC_BE13_494	Belgium	2013		Neisseria gonorrhoeae	Harris et al. 2018 Lancet Infect Dis 18:758-768
87302	ECDC_FR13_056	France	2013		Neisseria gonorrhoeae	Harris et al. 2018 Lancet Infect Dis 18:758-768
87434	ECDC_GE13_080	Germany	2013		Neisseria gonorrhoeae	Harris et al. 2018 Lancet Infect Dis 18:758-768
87696	ECDC_NL78	The Netherlands	2013		Neisseria gonorrhoeae	Harris et al. 2018 Lancet Infect Dis 18:758-768
87951	ECDC_SE13_081	Sweden	2013		Neisseria gonorrhoeae	Harris et al. 2018 Lancet Infect Dis 18:758-768
87984	ECDC_SI13_033	Slovenia	2013		Neisseria gonorrhoeae	Harris et al. 2018 Lancet Infect Dis 18:758-768
88016	ECDC_SI13_072	Slovenia	2013		Neisseria gonorrhoeae	Harris et al. 2018 Lancet Infect Dis 18:758-768
89383	M07 240610	Malta	2007	invasive (unspecified/other)	Neisseria meningitidis
89487	CHB090	Switzerland	2014	invasive (unspecified/other)	Neisseria meningitidis	Leo et al. 2020 Vaccine 38:5324-5331
89535	ERR1762009	UK	2016		Neisseria meningitidis	Chen et al. 2021 Emerg Infect Dis 27:1110-1122
91872	19-419	Sweden	2019	invasive (unspecified/other)	Neisseria meningitidis
92474	GX200201	China	2002	invasive (unspecified/other)	Neisseria meningitidis
92485	341216	China	2011	carrier	Neisseria meningitidis
92506	100901	China	2008	carrier	Neisseria meningitidis
92530	341219	China	2011	carrier	Neisseria meningitidis
93510	M42461	Brazil	2016	carrier	Neisseria meningitidis
94084	108064	Bangladesh	2003	meningitis	Neisseria meningitidis
94878	OL22632	Burkina Faso	2016	carrier	Neisseria meningitidis	Mbaeyi et al. 2020 Lancet Infect Dis 20:1418-1425;Topaz et al. 2020 Microb Genom 6:
94953	OL23649	Burkina Faso	2016	carrier	Neisseria meningitidis	Mbaeyi et al. 2020 Lancet Infect Dis 20:1418-1425;Topaz et al. 2020 Microb Genom 6:
95038	09-011	Japan	1997		Neisseria gonorrhoeae	Yahara et al. 2021 Genome Med 13:51
95792	GHA-TMH-050	Ghana	2012	uncomplicated gonorrhoea	Neisseria gonorrhoeae
95876	UMNJ19_04C7	China	2011	uncomplicated gonorrhoea	Neisseria gonorrhoeae
96516	M41679	USA	2016	invasive (unspecified/other)	Neisseria meningitidis
97402	M25371	USA	2012	invasive (unspecified/other)	Neisseria meningitidis
105711	Nei798	China	2019	carrier	Neisseria subflava	Chen et al. 2023 Emerg Infect Dis 29:341-350
108684	NGPT06023	Portugal	2006	uncomplicated gonorrhoea	Neisseria gonorrhoeae	Pinto et al. 2021 Microb Genom 7:
108937	NGPT15191	Portugal	2015	uncomplicated gonorrhoea	Neisseria gonorrhoeae	Pinto et al. 2021 Microb Genom 7:
108991	NGPT17303	Portugal	2017	uncomplicated gonorrhoea	Neisseria gonorrhoeae	Pinto et al. 2021 Microb Genom 7:
109092	NGPT17512	Portugal	2017	uncomplicated gonorrhoea	Neisseria gonorrhoeae	Pinto et al. 2021 Microb Genom 7:
109102	SA2018-606	South Africa	2018		Neisseria gonorrhoeae	Maduna et al. 2020 Antimicrob Agents Chemother 64:
109103	SA2018-607	South Africa	2018		Neisseria gonorrhoeae	Maduna et al. 2020 Antimicrob Agents Chemother 64:
109945	ERR3201338	USA	2012		Neisseria gonorrhoeae	Mortimer et al. 2021 Clin Infect Dis 73:e3146-e3155
109952	ERR3201284	USA	2012		Neisseria gonorrhoeae	Mortimer et al. 2021 Clin Infect Dis 73:e3146-e3155
115393	BT18224V3C2	UK	2020	carrier	Neisseria meningitidis
115428	BT21047V3C	UK	2019	carrier	Neisseria meningitidis
115471	BT21456V3C	UK	2019	carrier	Neisseria meningitidis
115472	BT21456V3C2	UK	2019	carrier	Neisseria meningitidis
115484	BT21557V3C	UK	2019	carrier	Neisseria lactamica
115489	BT21614V3C	UK	2019	carrier	Neisseria meningitidis
115502	BT21747V3C	UK	2019	carrier	Neisseria lactamica
115517	BT27825V1C	UK	2020	carrier	Neisseria lactamica
115654	BT39155V3C	UK	2020	carrier	Neisseria meningitidis
115699	BT39724V3C	UK	2020	carrier	Neisseria meningitidis
115705	BT39921V3C	UK	2020	carrier	Neisseria meningitidis
115708	BT39942V3C	UK	2020	carrier	Neisseria meningitidis
116256	151	USA	1994		Neisseria gonorrhoeae	Murphy et al. 2021 Microbiol Resour Announc 10:
116299	206_18	Germany	2018		Neisseria gonorrhoeae	Banhart et al. 2021 J Infect Dis 224:1398-1404
116658	R17.0723	Taiwan	2010		Neisseria meningitidis
118442	2200475	The Netherlands	2020	invasive (unspecified/other)	Neisseria meningitidis
118880	2210120	The Netherlands	2021		Neisseria meningitidis
120545	NIID692	Japan	2017		Neisseria meningitidis
120684	BT00137V3C	UK [England]	2019	carrier	Neisseria meningitidis
120717	BT00780V3C	UK [England]	2019	carrier	Neisseria meningitidis
120774	BT15881V3C	UK [England]	2019	carrier	Neisseria meningitidis
120802	BT16885V3C	UK [England]	2019	carrier	Neisseria meningitidis
120803	BT16885V3C2	UK [England]	2019	carrier	Neisseria meningitidis
123161	M22 240129	UK [England]	2022	invasive (unspecified/other)	Neisseria meningitidis
128294	H07-RESP-018	Spain	2022	carrier	Neisseria meningitidis
131690	27MO1	UK [England]	2023		Neisseria lactamica
131691	27MO1	UK [England]	2023		Neisseria lactamica
131719	01CS6	UK [England]	2023		Neisseria lactamica
131720	01CS6	UK [England]	2023		Neisseria lactamica
131721	01CS6	UK [England]	2023		Neisseria lactamica
131722	27MO3	UK [England]	2023		Neisseria lactamica
131723	27MO3	UK [England]	2023		Neisseria lactamica
131724	27MO3	UK [England]	2023		Neisseria lactamica
131743	27MO4	UK [England]	2023		Neisseria lactamica
131744	27MO4	UK [England]	2023		Neisseria lactamica
131745	27MO4	UK [England]	2023		Neisseria lactamica
131791	927MO	UK [England]	2023		Neisseria lactamica
