# Supplementary material for: Evolution and exchange of plasmids in pathogenic Neisseria
Source: mSphere. 2023 Oct 18;8(6):e00441-23. doi: 10.1128/msphere.00441-23 (PMC10732060; doi:10.1128/msphere.00441-23)
Supplement: Table S4 — Meningococcal isolates carrying pConj. [file msphere.00441-23-s0005.xlsx]

## Sheet: Export
id	isolate	country	year	clonal_complex (MLST)
891	OX9930467	UK [England]	1999	ST-1157 complex
4226	OX9931567	UK [England]	1999
4313	OX9931626	UK [England]	1999	ST-22 complex
26256	T45	UK	2011	ST-35 complex
26324	R22	UK	2011	ST-1157 complex
27586	M27482	USA	2013	ST-41/44 complex
27824	M12 240725	UK [England]	2012	ST-35 complex
46578	GL40632	UK [Scotland]	2014	ST-1157 complex
47155	PT98	Italy	2016	ST-865 complex
49485	CA41166	UK [Wales]	2015	ST-4821 complex
49535	CA41844	UK [Wales]	2015	ST-1157 complex
49575	CA42551	UK [Wales]	2015
49666	GL40577	UK [Scotland]	2014	ST-1157 complex
49672	GL40854	UK [Scotland]	2014	ST-178 complex
49899	PL41037	UK [England]	2015	ST-1157 complex
50115	WG40024	UK [England]	2015	ST-1157 complex
50149	WG40906	UK [England]	2015	ST-1157 complex
50259	BR40491	UK [England]	2014	ST-1157 complex
50857	BR40482	UK [England]	2014	ST-1157 complex
51168	B346	UK [England]	2016	ST-11 complex
51171	B396	UK [England]	2016	ST-11 complex
51182	R888	UK [England]	2015	ST-11 complex
52389	Nm436	China	2014	ST-4821 complex
55347	23884	Ireland	2017	ST-269 complex
55465	24035	Ireland	2017
56700	NLMB120	Canada	2005	ST-269 complex
56949	OX9932027	UK [England]	1999	ST-1157 complex
56979	OX9932245	UK [England]	1999	ST-1157 complex
57423	24119	Ireland	2017	ST-32 complex
57494	24196	Ireland	2017	ST-32 complex
57509	24211	Ireland	2017	ST-269 complex
57863	100601	China	2005	ST-4821 complex
57874	651708	China	2017	ST-4821 complex
59075	SMG_18_405	UK [Scotland]	2018
59104	NM01913	USA	2006	ST-35 complex
59116	NM01934	USA	2006	ST-32 complex
59196	NM02577	USA	2006	ST-32 complex
59209	NM02604	USA	2007	ST-35 complex
59291	NM02766	USA	2007	ST-32 complex
60759	M17 240881	UK [England]	2017	ST-1157 complex
70837	M47214	USA	2018
70850	M47774	USA	2018
71939	SMG-20-89	UK [Scotland]	2006	ST-865 complex
74719	IE19Nm45	Ireland	2019	ST-1157 complex
74930	EXNM509	Australia	2004	ST-41/44 complex
79043	SMG-20-1089	UK [Scotland]	2016	ST-32 complex
80250	M20 240174	UK [England]	2020	ST-41/44 complex
80297	M20 240230	UK [England]	2020	ST-1157 complex
83101	24493	Burkina Faso	2016	ST-192 complex
83894	0136/17	Czech Republic	2017	ST-32 complex
85058	M45950	USA	2018
85363	W-6967_Str	Greece	2018	ST-1157 complex
85367	W-7184_Str	Greece	2018	ST-41/44 complex
86006	NmHA80132	China	1980
86009	NmHB79049	China	1979	ST-32 complex
89383	M07 240610	Malta	2007	ST-32 complex
89487	CHB090	Switzerland	2014	ST-32 complex
89535	ERR1762009	UK	2016	ST-4821 complex
91872	19-419	Sweden	2019	ST-32 complex
92474	GX200201	China	2002	ST-4821 complex
92485	341216	China	2011	ST-4821 complex
92506	100901	China	2008	ST-4821 complex
92530	341219	China	2011	ST-4821 complex
93510	M42461	Brazil	2016	ST-865 complex
94084	108064	Bangladesh	2003	ST-5 complex
94878	OL22632	Burkina Faso	2016	ST-192 complex
94953	OL23649	Burkina Faso	2016	ST-192 complex
96516	M41679	USA	2016
97402	M25371	USA	2012	ST-32 complex
115393	BT18224V3C2	UK	2020	ST-35 complex
115428	BT21047V3C	UK	2019	ST-1157 complex
115471	BT21456V3C	UK	2019	ST-1157 complex
115472	BT21456V3C2	UK	2019	ST-1157 complex
115489	BT21614V3C	UK	2019	ST-1157 complex
115654	BT39155V3C	UK	2020
115699	BT39724V3C	UK	2020	ST-22 complex
115705	BT39921V3C	UK	2020	ST-865 complex
115708	BT39942V3C	UK	2020
116658	R17.0723	Taiwan	2010	ST-32 complex
118442	2200475	The Netherlands	2020	ST-1157 complex
118880	2210120	The Netherlands	2021	ST-1157 complex
120545	NIID692	Japan	2017	ST-32 complex
120684	BT00137V3C	UK [England]	2019	ST-1157 complex
120717	BT00780V3C	UK [England]	2019	ST-35 complex
120774	BT15881V3C	UK [England]	2019
120802	BT16885V3C	UK [England]	2019	ST-1157 complex
120803	BT16885V3C2	UK [England]	2019	ST-1157 complex
123161	M22 240129	UK [England]	2022	ST-32 complex
128294	H07-RESP-018	Spain	2022
Plasmids similar to 27824
115489	BT21614V3C	UK	2019	ST-1157 complex
115393	BT18224V3C2	UK	2020	ST-35 complex
27824	M12 240725	UK [England]	2012	ST-35 complex
85363	W-6967_Str	Greece	2018	ST-1157 complex
57874	651708	China	2017	ST-4821 complex
120545	NIID692	Japan	2017	ST-32 complex
91872	19-419	Sweden	2019	ST-32 complex
74930	EXNM509	Australia	2004	ST-41/44 complex
80297	M20 240230	UK [England]	2020	ST-1157 complex
49672	GL40854	UK [Scotland]	2014	ST-178 complex
49899	PL41037	UK [England]	2015	ST-1157 complex
83894	0136/17	Czech Republic	2017	ST-32 complex
89535	ERR1762009	UK	2016	ST-4821 complex
49485	CA41166	UK [Wales]	2015	ST-4821 complex
Plasmids similar to 4313
4313	OX9931626	UK [England]	1999	ST-22 complex
26256	T45	UK	2011	ST-35 complex
57509	24211	Ireland	2017	ST-269 complex
49535	CA41844	UK [Wales]	2015	ST-1157 complex
56700	NLMB120	Canada	2005	ST-269 complex
120774	BT15881V3C	UK [England]	2019
59291	NM02766	USA	2007	ST-32 complex
116658	R17.0723	Taiwan	2010	ST-32 complex
83101	24493	Burkina Faso	2016	ST-192 complex
115428	BT21047V3C	UK	2019	ST-1157 complex
92506	100901	China	2008	ST-4821 complex
57863	100601	China	2005	ST-4821 complex
86009	NmHB79049	China	1979	ST-32 complex
94878	OL22632	Burkina Faso	2016	ST-192 complex
115705	BT39921V3C	UK	2020	ST-865 complex
123161	M22 240129	UK [England]	2022	ST-32 complex
115708	BT39942V3C	UK	2020
