# Supplementary material for: Evolution and exchange of plasmids in pathogenic Neisseria
Source: mSphere. 2023 Oct 18;8(6):e00441-23. doi: 10.1128/msphere.00441-23 (PMC10732060; doi:10.1128/msphere.00441-23)
Supplement: Table S5 — Data set of commensal Neisseria species with evidence of pConj carriage. [file msphere.00441-23-s0006.xlsx]

## Sheet: Export
id	isolate	country	year	species	references
1770	028-12	UK	1997	Neisseria lactamica	Bennett et al. 2005 Infect Immun 73:2424-32;Bennett et al. 2007 BMC Biol 5:35
1777	049-12	UK	1998	Neisseria lactamica	Bennett et al. 2005 Infect Immun 73:2424-32;Bennett et al. 2007 BMC Biol 5:35
1780	016-24	UK	1998	Neisseria lactamica	Bennett et al. 2005 Infect Immun 73:2424-32;Bennett et al. 2007 BMC Biol 5:35
1809	224	UK	2000	Neisseria lactamica	Bennett et al. 2005 Infect Immun 73:2424-32;Bennett et al. 2007 BMC Biol 5:35
1827	005-12	UK	1997	Neisseria lactamica	Bennett et al. 2005 Infect Immun 73:2424-32;Bennett et al. 2010 BMC Genomics 11:652
3426	OX9932380	UK	1999	Neisseria lactamica
4410	OX9931639	UK [England]	1999	Neisseria lactamica
4411	OX9931924	UK [England]	1999	Neisseria lactamica
4945	Y92-1009	UK [Northern Ireland]	1992	Neisseria lactamica	Oliver et al. 2002 Infect Immun 70:3621-6;Vaughan et al. 2006 Vaccine 24:5277-93;Gorringe et al. 2009 Clin Vaccine Immunol 16:1113-20
6415	OX9931485	UK [England]	1999	Neisseria subflava
8778	004-12	UK [England]	1997	Neisseria lactamica	Bennett et al. 2005 Infect Immun 73:2424-32;Bennett et al. 2007 BMC Biol 5:35;Bennett et al. 2013 Int J Syst Evol Microbiol 63:3920-6
8790	012-12	UK [England]	1997	Neisseria lactamica	Bennett et al. 2005 Infect Immun 73:2424-32;Bennett et al. 2007 BMC Biol 5:35
8837	017-02	UK [England]	1997	Neisseria lactamica	Bennett et al. 2005 Infect Immun 73:2424-32;Bennett et al. 2007 BMC Biol 5:35;Bennett et al. 2013 Int J Syst Evol Microbiol 63:3920-6
8851	020-06	UK [England]	1997	Neisseria lactamica	Bennett et al. 2005 Infect Immun 73:2424-32;Bennett et al. 2007 BMC Biol 5:35;Bennett et al. 2010 BMC Genomics 11:652;Bennett et al. 2012 Microbiology 158:1570-80;Bennett et al. 2013 Int J Syst Evol Microbiol 63:3920-6
8917	039-03	UK [England]	1997	Neisseria lactamica	Bennett et al. 2005 Infect Immun 73:2424-32;Bennett et al. 2007 BMC Biol 5:35
14730	ATCC 43768	Belgium		Neisseria polysaccharea	Marri et al. 2010 PLoS One 5:e11835;Bennett et al. 2012 Microbiology 158:1570-80;Bennett et al. 2013 Int J Syst Evol Microbiol 63:3920-6;Diallo et al. 2019 Sci Rep 9:13742
14732	NRL30031	Unknown		Neisseria subflava	Marri et al. 2010 PLoS One 5:e11835;Bennett et al. 2012 Microbiology 158:1570-80
14733	NJ9703	Unknown		Neisseria subflava	Bennett et al. 2012 Microbiology 158:1570-80
21047	CCUG 4790	Unknown		Neisseria polysaccharea	Bennett et al. 2013 Int J Syst Evol Microbiol 63:3920-6;Diallo et al. 2019 Sci Rep 9:13742
21060	C102	Unknown		Neisseria subflava
21063	CCUG 24841	Unknown		Neisseria subflava
21064	CCUG 24844	Unknown		Neisseria subflava
26478	BB97	UK	2012	Neisseria lactamica
26479	NL-Y92-1009-1	UK	1992	Neisseria lactamica
26531	NL-Y92-1009-2	UK	1992	Neisseria lactamica
26735	ERR026908	UK		Neisseria lactamica
26736	ERR026909	UK		Neisseria lactamica
26737	ERR026910	UK		Neisseria lactamica
26738	ERR026911	UK		Neisseria lactamica
26739	ERR026912	UK		Neisseria lactamica
26740	ERR026913	UK		Neisseria lactamica
26741	ERR026914	UK		Neisseria lactamica
26742	ERR026915	UK		Neisseria lactamica
26743	ERR026916	UK		Neisseria lactamica
26744	ERR026917	UK		Neisseria lactamica
26745	ERR026919	UK		Neisseria lactamica
26746	ERR026920	UK		Neisseria lactamica
26747	ERR026921	UK		Neisseria lactamica
26748	ERR026922	UK		Neisseria lactamica
26749	ERR026923	UK		Neisseria lactamica
26750	ERR026924	UK		Neisseria lactamica
26751	ERR026925	UK		Neisseria lactamica
26752	ERR026926	UK		Neisseria lactamica
26753	ERR026927	UK		Neisseria lactamica
26754	ERR026928	UK		Neisseria lactamica
26755	ERR028518	UK		Neisseria lactamica
26756	ERR028519	UK		Neisseria lactamica
26757	ERR028520	UK		Neisseria lactamica
26758	ERR028521	UK		Neisseria lactamica
26759	ERR028522	UK		Neisseria lactamica
26760	ERR028523	UK		Neisseria lactamica
26761	ERR028524	UK		Neisseria lactamica
26762	ERR028525	UK		Neisseria lactamica
26763	ERR028526	UK		Neisseria lactamica
26764	ERR028527	UK		Neisseria lactamica
26765	ERR028528	UK		Neisseria lactamica
26766	ERR028530	UK		Neisseria lactamica
26767	ERR028531	UK		Neisseria lactamica
26768	ERR028532	UK		Neisseria lactamica
26769	ERR028533	UK		Neisseria lactamica
26770	ERR028534	UK		Neisseria lactamica
26771	ERR028537	UK		Neisseria lactamica
26772	ERR028538	UK		Neisseria lactamica
26773	ERR028539	UK		Neisseria lactamica
26774	ERR028540	UK		Neisseria lactamica
26783	ERR028550	UK		Neisseria lactamica
26794	ERR028562	UK		Neisseria lactamica
26807	ERR028535	UK		Neisseria lactamica
26808	ERR028536	UK		Neisseria lactamica
26809	WCB1	UK		Neisseria lactamica
26810	WCB2	UK		Neisseria lactamica
26811	WCB3	UK		Neisseria lactamica
26812	WCB4	UK		Neisseria lactamica
26813	WCB5	UK		Neisseria lactamica
26814	WCB6	UK		Neisseria lactamica
26815	WCB7	UK		Neisseria lactamica
26816	WCB8	UK		Neisseria lactamica
26817	WCB9	UK		Neisseria lactamica
26818	WCB10	UK		Neisseria lactamica
26870	12007_2012	Ireland	2012	Neisseria subflava
27000	90142v4	UK		Neisseria lactamica
27001	90142v5	UK		Neisseria lactamica
29271	BM35a	Greece	1996	Neisseria lactamica
29272	BM35b	Greece	1996	Neisseria lactamica
29274	BM68a	Greece	1997	Neisseria lactamica
30770	M45.1	Ireland	2013	Neisseria lactamica	Mulhall et al. 2016 J Clin Microbiol 54:2891-2899
30771	M46.2	Ireland	2013	Neisseria lactamica	Mulhall et al. 2016 J Clin Microbiol 54:2891-2899
36140	12015_2014	Ireland	2014	Neisseria polysaccharea	Diallo et al. 2019 Sci Rep 9:13742
36142	12017_2014	Ireland	2014	Neisseria polysaccharea	Diallo et al. 2019 Sci Rep 9:13742
36148	12024_2014	Ireland	2014	Neisseria polysaccharea	Diallo et al. 2019 Sci Rep 9:13742
36153	12030_2014	Ireland	2014	Neisseria polysaccharea	Diallo et al. 2019 Sci Rep 9:13742
36167	12046_2014	Ireland	2014	Neisseria polysaccharea	Diallo et al. 2019 Sci Rep 9:13742
36173	M11.1	Ireland	2013	Neisseria lactamica
36174	M15.1	Ireland	2013	Neisseria lactamica
36175	M17.1	Ireland	2013	Neisseria lactamica
36176	M18.1	Ireland	2013	Neisseria lactamica
36177	M21.1	Ireland	2013	Neisseria lactamica
36178	M22.1	Ireland	2013	Neisseria lactamica
36179	M23.1	Ireland	2013	Neisseria lactamica
36180	M24.1	Ireland	2013	Neisseria lactamica
36181	M26.1	Ireland	2013	Neisseria lactamica
36182	M27.1	Ireland	2013	Neisseria lactamica
36183	M28.1	Ireland	2013	Neisseria lactamica
36184	M33.1	Ireland	2013	Neisseria lactamica
36185	M4.1	Ireland	2013	Neisseria lactamica
36186	M43.1	Ireland	2013	Neisseria lactamica
36189	M5.1	Ireland	2013	Neisseria lactamica
36190	M7.1	Ireland	2013	Neisseria lactamica
36854	Q68	UK	2015	Neisseria lactamica
36855	Q36	UK	2015	Neisseria lactamica
36856	S291	UK	2015	Neisseria lactamica
36857	S68	UK	2015	Neisseria lactamica
36858	Q118	UK	2015	Neisseria lactamica
36859	S104	UK	2015	Neisseria lactamica
36861	S300	UK	2015	Neisseria lactamica
36862	S36	UK	2015	Neisseria lactamica
36863	S201	UK	2015	Neisseria lactamica
36864	S244	UK	2015	Neisseria lactamica
36865	S290	UK	2015	Neisseria lactamica
36866	S114	UK	2015	Neisseria lactamica
36867	S207	UK	2015	Neisseria lactamica
36868	S108	UK	2015	Neisseria lactamica
36869	U291	UK	2015	Neisseria lactamica
36870	S190	UK	2015	Neisseria lactamica
36871	U68	UK	2015	Neisseria lactamica
36872	S118	UK	2015	Neisseria lactamica
36873	S279	UK	2015	Neisseria lactamica
36874	U36	UK	2015	Neisseria lactamica
36875	S259	UK	2015	Neisseria lactamica
36876	S82	UK	2015	Neisseria lactamica
36877	S166	UK	2015	Neisseria lactamica
36878	S181	UK	2015	Neisseria lactamica
36879	S284	UK	2015	Neisseria lactamica
36881	S264	UK	2015	Neisseria lactamica
36882	S221	UK	2015	Neisseria lactamica
36883	S64	UK	2015	Neisseria lactamica
36884	S63	UK	2015	Neisseria lactamica
36885	S113	UK	2015	Neisseria lactamica
36886	S289	UK	2015	Neisseria lactamica
36887	S260	UK	2015	Neisseria lactamica
36888	W68	UK	2015	Neisseria lactamica
36889	W258	UK	2015	Neisseria lactamica
36890	W207	UK	2015	Neisseria lactamica
36891	W114	UK	2015	Neisseria lactamica
36892	S293	UK	2015	Neisseria lactamica
36893	S315	UK	2015	Neisseria lactamica
36894	S112	UK	2015	Neisseria lactamica
36895	S170	UK	2015	Neisseria lactamica
36896	S313	UK	2015	Neisseria lactamica
36897	W118	UK	2015	Neisseria lactamica
36898	W72	UK	2015	Neisseria lactamica
36899	S158	UK	2015	Neisseria lactamica
36900	S303	UK	2015	Neisseria lactamica
36901	S139	UK	2015	Neisseria lactamica
36902	W88	UK	2015	Neisseria lactamica
36903	S253	UK	2015	Neisseria lactamica
36904	W290	UK	2015	Neisseria lactamica
36905	W201	UK	2015	Neisseria lactamica
36906	S255	UK	2015	Neisseria lactamica
36907	W190	UK	2015	Neisseria lactamica
36908	W36	UK	2015	Neisseria lactamica
36909	S227	UK	2015	Neisseria lactamica
36910	S222	UK	2015	Neisseria lactamica
36911	W279	UK	2015	Neisseria lactamica
36912	U160	UK	2015	Neisseria lactamica
36913	W38	UK	2015	Neisseria lactamica
36914	W172	UK	2015	Neisseria lactamica
36915	W181	UK	2015	Neisseria lactamica
36916	W82	UK	2015	Neisseria lactamica
36918	U255	UK	2015	Neisseria lactamica
36919	U170	UK	2015	Neisseria lactamica
36920	U227	UK	2015	Neisseria lactamica
36921	W64	UK	2015	Neisseria lactamica
36922	W264	UK	2015	Neisseria lactamica
36923	W77	UK	2015	Neisseria lactamica
36924	W113	UK	2015	Neisseria lactamica
36925	W260	UK	2015	Neisseria lactamica
36926	W63	UK	2015	Neisseria lactamica
36927	W139	UK	2015	Neisseria lactamica
36928	W158	UK	2015	Neisseria lactamica
36929	W170	UK	2015	Neisseria lactamica
36930	W227	UK	2015	Neisseria lactamica
36931	W309	UK	2015	Neisseria lactamica
36932	W312	UK	2015	Neisseria lactamica
36934	W59	UK	2015	Neisseria lactamica
36935	W93	UK	2015	Neisseria lactamica
36936	W222	UK	2015	Neisseria lactamica
36937	Y315	UK	2015	Neisseria lactamica
36938	Y291	UK	2015	Neisseria lactamica
36939	W293	UK	2015	Neisseria lactamica
36940	W284	UK	2015	Neisseria lactamica
36941	Y688	UK	2015	Neisseria lactamica
36942	Y104	UK	2015	Neisseria lactamica
36943	W253	UK	2015	Neisseria lactamica
36944	Y88	UK	2015	Neisseria lactamica
36945	Y72	UK	2015	Neisseria lactamica
36946	Y36	UK	2015	Neisseria lactamica
36947	Y244	UK	2015	Neisseria lactamica
36948	Y290	UK	2015	Neisseria lactamica
36949	Y201	UK	2015	Neisseria lactamica
36950	Y190	UK	2015	Neisseria lactamica
36951	Y264	UK	2015	Neisseria lactamica
36952	Y172	UK	2015	Neisseria lactamica
36953	Y38	UK	2015	Neisseria lactamica
36954	Y221	UK	2015	Neisseria lactamica
36955	Y64	UK	2015	Neisseria lactamica
36956	Y316	UK	2015	Neisseria lactamica
36957	Y93	UK	2015	Neisseria lactamica
36958	Y227	UK	2015	Neisseria lactamica
36959	Y313	UK	2015	Neisseria lactamica
36960	Y253	UK	2015	Neisseria lactamica
36961	Y312	UK	2015	Neisseria lactamica
36962	Y170	UK	2015	Neisseria lactamica
36963	Y77	UK	2015	Neisseria lactamica
36964	Y113	UK	2015	Neisseria lactamica
36965	AA72	UK	2015	Neisseria lactamica
36966	AA290	UK	2015	Neisseria lactamica
36967	AA172	UK	2015	Neisseria lactamica
36968	CC68	UK	2015	Neisseria lactamica
36969	AA36	UK	2015	Neisseria lactamica
36970	AA201	UK	2015	Neisseria lactamica
36971	AA82	UK	2015	Neisseria lactamica
36972	AA118	UK	2015	Neisseria lactamica
36973	CC290	UK	2015	Neisseria lactamica
36974	CC287	UK	2015	Neisseria lactamica
36975	CC298	UK	2015	Neisseria lactamica
36976	AA63	UK	2015	Neisseria lactamica
36977	AA244	UK	2015	Neisseria lactamica
36979	AA121	UK	2015	Neisseria lactamica
36980	CC21	UK	2015	Neisseria lactamica
36981	AA221	UK	2015	Neisseria lactamica
36982	AA64	UK	2015	Neisseria lactamica
36983	CC201	UK	2015	Neisseria lactamica
36984	AA181	UK	2015	Neisseria lactamica
36985	AA160	UK	2015	Neisseria lactamica
36986	AA158	UK	2015	Neisseria lactamica
36987	AA93	UK	2015	Neisseria lactamica
36988	CC38	UK	2015	Neisseria lactamica
36989	CC172	UK	2015	Neisseria lactamica
36990	AA101	UK	2015	Neisseria lactamica
36991	AA260	UK	2015	Neisseria lactamica
36992	CC121	UK	2015	Neisseria lactamica
36993	AA227	UK	2015	Neisseria lactamica
36994	AA166	UK	2015	Neisseria lactamica
36995	AA113	UK	2015	Neisseria lactamica
36996	AA139	UK	2015	Neisseria lactamica
36997	AA170	UK	2015	Neisseria lactamica
36998	AA313	UK	2015	Neisseria lactamica
36999	CC63	UK	2015	Neisseria lactamica
37000	CC213	UK	2015	Neisseria lactamica
37001	CC279	UK	2015	Neisseria lactamica
37002	CC160	UK	2015	Neisseria lactamica
37003	CC166	UK	2015	Neisseria lactamica
37004	CC313	UK	2015	Neisseria lactamica
37005	CC260	UK	2015	Neisseria lactamica
37006	CC227	UK	2015	Neisseria lactamica
37007	CC77	UK	2015	Neisseria lactamica
37008	CC315	UK	2015	Neisseria lactamica
37010	CC170	UK	2015	Neisseria lactamica
37011	CC309	UK	2015	Neisseria lactamica
37012	CC182	UK	2015	Neisseria lactamica
37013	DZER0	UK	2015	Neisseria lactamica
37014	CC295	UK	2015	Neisseria lactamica
37015	CC118	UK	2015	Neisseria lactamica
37016	S160	UK	2015	Neisseria lactamica
37017	S213	UK	2015	Neisseria lactamica
37018	Y260	UK	2015	Neisseria lactamica
37261	07AZI_T_009	USA		Neisseria lactamica
38175	M37084	Brazil	2014	Neisseria lactamica
38390	TRI-648	Greece	2014	Neisseria lactamica	Kesanopoulos et al. 2018 PLoS One 13:e0209919
38979	LNP19085	France		Neisseria subflava
38985	LNP22985	France		Neisseria lactamica
40248	LNP28315	France	2015	Neisseria polysaccharea
40261	LNP28331	France	2015	Neisseria subflava
40270	LNP28340	France	2015	Neisseria subflava
41474	M15 240880	UK [England]	2015	Neisseria polysaccharea
42060	LNP28165	France	2015	Neisseria subflava
42198	LNP28499	France	2016	Neisseria lactamica
42468	M16 240183	UK	2016	Neisseria polysaccharea
42472	M15 240827	UK [Wales]	2015	Neisseria polysaccharea
42495	M16 240028	UK [England]	2016	Neisseria lactamica
43335	01_00098_XS1_1	Mali	2010	Neisseria polysaccharea	Diallo et al. 2019 Sci Rep 9:13742
43413	01_07665_XS1_1	Mali	2010	Neisseria polysaccharea	Diallo et al. 2019 Sci Rep 9:13742
43415	01_03967_XS1_1	Mali	2010	Neisseria polysaccharea	Diallo et al. 2019 Sci Rep 9:13742
43416	01_07343_XS1_1	Mali	2010	Neisseria polysaccharea	Diallo et al. 2019 Sci Rep 9:13742
43417	01_08009_XS1_1	Mali	2010	Neisseria polysaccharea	Diallo et al. 2019 Sci Rep 9:13742
43418	01_13553_XS3_1	Mali	2010	Neisseria polysaccharea	Diallo et al. 2019 Sci Rep 9:13742
43419	01_13554_XS3_1	Mali	2010	Neisseria polysaccharea	Diallo et al. 2019 Sci Rep 9:13742
43420	01_13564_XS3_1	Mali	2010	Neisseria polysaccharea	Diallo et al. 2019 Sci Rep 9:13742
43546	BR40087	UK [England]	2014	Neisseria lactamica
43549	BR41153	UK [England]	2014	Neisseria lactamica
43555	BR41212	UK [England]	2014	Neisseria lactamica
43562	BR41283	UK [England]	2014	Neisseria lactamica
43563	BR41284	UK [England]	2015	Neisseria lactamica
43570	BR40103	UK [England]	2014	Neisseria subflava
43574	BR40191	UK [England]	2014	Neisseria lactamica
43581	BR40282	UK [England]	2014	Neisseria lactamica
43617	BR41350	UK [England]	2015	Neisseria lactamica
43620	BR41372	UK [England]	2015	Neisseria lactamica
43628	BR41427	UK [England]	2015	Neisseria lactamica
43629	BR41436	UK [England]	2015	Neisseria lactamica
43647	BR41506	UK [England]	2015	Neisseria lactamica
43657	BR41632	UK [England]	2015	Neisseria lactamica
43658	BR41637	UK [England]	2015	Neisseria subflava
43659	BR41660	UK [England]	2015	Neisseria lactamica
43670	BR41776	UK [England]	2015	Neisseria lactamica
43673	BR41783	UK [England]	2015	Neisseria lactamica
43675	BR41788	UK [England]	2015	Neisseria lactamica
43678	BR41803	UK [England]	2015	Neisseria lactamica
43740	BR40599	UK [England]	2014	Neisseria subflava
43741	BR40608	UK [England]	2014	Neisseria subflava
43786	BR41030	UK [England]	2014	Neisseria lactamica
43791	BR41110	UK [England]	2014	Neisseria lactamica
43793	BR40664	UK [England]	2014	Neisseria subflava
43794	BR41470	UK [England]	2015	Neisseria subflava
43798	BR41799	UK [England]	2015	Neisseria lactamica
43987	LNP28609	France	2016	Neisseria polysaccharea	Diallo et al. 2019 Sci Rep 9:13742
44065	ST41782	UK [England]	2015	Neisseria subflava
44084	ST41786	UK [England]	2015	Neisseria polysaccharea	Diallo et al. 2019 Sci Rep 9:13742
44102	BR40761B	UK [England]	2014	Neisseria polysaccharea	Diallo et al. 2019 Sci Rep 9:13742
44135	ST41374	UK [England]	2015	Neisseria lactamica
44149	ST41540	UK [England]	2015	Neisseria lactamica
44177	ST41350	UK [England]	2015	Neisseria lactamica
44180	ST41302	UK [England]	2015	Neisseria lactamica
44218	GL41050	UK [Scotland]	2014	Neisseria lactamica
44351	ST40632	UK [England]	2015	Neisseria lactamica
44354	ST40592	UK [England]	2015	Neisseria lactamica
44358	ST40406	UK [England]	2015	Neisseria lactamica
44359	ST40535	UK [England]	2015	Neisseria lactamica
44360	ST40688	UK [England]	2015	Neisseria lactamica
44374	ST40873	UK [England]	2015	Neisseria lactamica
44384	ST40746	UK [England]	2015	Neisseria lactamica
44385	ST40741	UK [England]	2015	Neisseria lactamica
44413	ST40345	UK [England]	2015	Neisseria lactamica
44421	ST40261	UK [England]	2015	Neisseria lactamica
44448	OX40115	UK [England]	2014	Neisseria lactamica
44452	OX40143	UK [England]	2014	Neisseria lactamica
44453	OX40150	UK [England]	2014	Neisseria lactamica
44455	OX40156	UK [England]	2014	Neisseria lactamica
44459	OX40170	UK [England]	2014	Neisseria lactamica
44472	OX40301	UK [England]	2014	Neisseria lactamica
44473	OX40308	UK [England]	2014	Neisseria lactamica
44480	OX40430	UK [England]	2015	Neisseria lactamica
44481	OX40433	UK [England]	2015	Neisseria lactamica
44487	OX40550	UK [England]	2015	Neisseria lactamica
44488	OX40595	UK [England]	2015	Neisseria lactamica
44492	OX40631	UK [England]	2015	Neisseria lactamica
44494	OX40633	UK [England]	2015	Neisseria lactamica
44505	OX40797	UK [England]	2015	Neisseria lactamica
44506	OX40810	UK [England]	2015	Neisseria lactamica
44508	OX40813	UK [England]	2015	Neisseria lactamica
44511	OX40841	UK [England]	2015	Neisseria lactamica
44512	OX40849	UK [England]	2015	Neisseria lactamica
44515	OX40886	UK [England]	2015	Neisseria lactamica
44535	OX41163	UK [England]	2015	Neisseria lactamica
44546	OX41248	UK [England]	2015	Neisseria lactamica
44553	OX41321	UK [England]	2015	Neisseria lactamica
44555	OX41331	UK [England]	2015	Neisseria lactamica
44558	OX41393	UK [England]	2015	Neisseria lactamica
44560	OX41455	UK [England]	2015	Neisseria lactamica
44567	OX41503	UK [England]	2015	Neisseria lactamica
44569	OX41505	UK [England]	2015	Neisseria lactamica
44584	OX41691	UK [England]	2015	Neisseria lactamica
44590	OX41708	UK [England]	2015	Neisseria lactamica
44594	OX41761	UK [England]	2015	Neisseria lactamica
44605	OX41871	UK [England]	2015	Neisseria lactamica
44611	OX41959	UK [England]	2015	Neisseria lactamica
44613	OX41971	UK [England]	2015	Neisseria subflava
44615	OX42005	UK [England]	2015	Neisseria subflava
44616	OX42006	UK [England]	2015	Neisseria subflava
44620	OX42049	UK [England]	2015	Neisseria subflava
44622	OX42059	UK [England]	2015	Neisseria lactamica
44630	OX42150	UK [England]	2015	Neisseria polysaccharea
44634	OX42035	UK [England]	2015	Neisseria lactamica
44837	M16 240285	UK	2016	Neisseria polysaccharea
44922	AR01252_T8	Ethiopia	2015	Neisseria lactamica
45356	LNP28667	France	2016	Neisseria polysaccharea	Diallo et al. 2019 Sci Rep 9:13742
46032	12026-15	Ireland	2015	Neisseria subflava
46034	12029-15A	Ireland	2015	Neisseria subflava
46056	M31.8	Ireland	2013	Neisseria lactamica
46136	G97_6093	The Gambia	1997	Neisseria polysaccharea	Diallo et al. 2019 Sci Rep 9:13742
46143	G97_5907	The Gambia	1997	Neisseria polysaccharea	Diallo et al. 2019 Sci Rep 9:13742
46173	G97_2571	The Gambia	1997	Neisseria polysaccharea	Diallo et al. 2019 Sci Rep 9:13742
46186	G97_1651	The Gambia	1997	Neisseria polysaccharea	Diallo et al. 2019 Sci Rep 9:13742
46196	G97_1162	The Gambia	1997	Neisseria polysaccharea	Diallo et al. 2019 Sci Rep 9:13742
46197	G97_1151	The Gambia	1997	Neisseria polysaccharea	Diallo et al. 2019 Sci Rep 9:13742
46199	G97_1072	The Gambia	1997	Neisseria polysaccharea	Diallo et al. 2019 Sci Rep 9:13742
46200	G97_1061	The Gambia	1997	Neisseria polysaccharea	Diallo et al. 2019 Sci Rep 9:13742
46267	NS19	Unknown		Neisseria lactamica	Stein et al. 2011 PLoS One 6:e18923;John et al. 2012 Infect Immun 80:4014-26
46268	583_NLAC	USA		Neisseria subflava	Roach et al. 2015 PLoS Genet 11:e1005413
46269	595_NLAC	USA		Neisseria subflava	Roach et al. 2015 PLoS Genet 11:e1005413
46409	M-080	Malawi		Neisseria polysaccharea	Diallo et al. 2019 Sci Rep 9:13742
46417	M-104	Malawi		Neisseria polysaccharea	Diallo et al. 2019 Sci Rep 9:13742
46418	M-104A	Malawi		Neisseria polysaccharea	Diallo et al. 2019 Sci Rep 9:13742
46428	M-198	Malawi		Neisseria polysaccharea	Diallo et al. 2019 Sci Rep 9:13742
46437	M-223	Malawi		Neisseria polysaccharea	Diallo et al. 2019 Sci Rep 9:13742
46449	M-264	Malawi		Neisseria polysaccharea	Diallo et al. 2019 Sci Rep 9:13742
46451	M-286	Malawi		Neisseria polysaccharea	Diallo et al. 2019 Sci Rep 9:13742
46462	M-442	Malawi		Neisseria polysaccharea	Diallo et al. 2019 Sci Rep 9:13742
46467	M-571	Malawi		Neisseria polysaccharea	Diallo et al. 2019 Sci Rep 9:13742
46475	M-856	Malawi		Neisseria polysaccharea	Diallo et al. 2019 Sci Rep 9:13742
46547	PL41414	UK [England]	2015	Neisseria lactamica
46551	PL41609	UK [England]	2015	Neisseria lactamica
46552	GL40145	UK [Scotland]	2014	Neisseria lactamica
46557	GL40222	UK [Scotland]	2014	Neisseria lactamica
46558	GL40260	UK [Scotland]	2014	Neisseria lactamica
46563	GL40437	UK [Scotland]	2014	Neisseria lactamica
46564	GL40486	UK [Scotland]	2014	Neisseria lactamica
46580	GL40670	UK [Scotland]	2014	Neisseria lactamica
46582	GL40709	UK [Scotland]	2014	Neisseria lactamica
46601	CA40805	UK [Wales]	2015	Neisseria lactamica
46622	GL41391	UK [Scotland]	2014	Neisseria lactamica
46629	GL41566	UK [Scotland]	2014	Neisseria lactamica
46636	GL41710	UK [Scotland]	2014	Neisseria lactamica
46640	CA40176	UK [Wales]	2015	Neisseria lactamica
46654	GL41902	UK [Scotland]	2015	Neisseria lactamica
46655	GL41923	UK [Scotland]	2015	Neisseria lactamica
46671	GL42134	UK [Scotland]	2015	Neisseria lactamica
46683	GL42524	UK [Scotland]	2015	Neisseria lactamica
46685	GL42545	UK [Scotland]	2015	Neisseria lactamica
46703	GL42700	UK [Scotland]	2015	Neisseria lactamica
46712	GL42800	UK [Scotland]	2015	Neisseria lactamica
46714	GL42844	UK [Scotland]	2015	Neisseria lactamica
46715	GL42847	UK [Scotland]	2015	Neisseria lactamica
46720	GL42893	UK [Scotland]	2015	Neisseria lactamica
46727	PL40288	UK [England]	2015	Neisseria polysaccharea	Diallo et al. 2019 Sci Rep 9:13742
46731	WG40094	UK [England]	2015	Neisseria lactamica
46753	C6A	Malaysia	2012	Neisseria subflava
49335	030-24	UK	1999	Neisseria lactamica	Bennett et al. 2005 Infect Immun 73:2424-32;Bennett et al. 2007 BMC Biol 5:35;Bennett et al. 2012 Microbiology 158:1570-80
49336	014-24	UK	1998	Neisseria lactamica	Bennett et al. 2005 Infect Immun 73:2424-32;Bennett et al. 2007 BMC Biol 5:35;Bennett et al. 2010 BMC Genomics 11:652;Bennett et al. 2012 Microbiology 158:1570-80
49337	09002S1	UK	1999	Neisseria lactamica	Bennett et al. 2005 Infect Immun 73:2424-32;Bennett et al. 2007 BMC Biol 5:35;Bennett et al. 2012 Microbiology 158:1570-80
49338	8206	UK	2000	Neisseria lactamica	Bennett et al. 2005 Infect Immun 73:2424-32;Bennett et al. 2007 BMC Biol 5:35;Bennett et al. 2012 Microbiology 158:1570-80
49346	CCUG 4788	Unknown		Neisseria subflava	Bennett et al. 2012 Microbiology 158:1570-80;Bennett et al. 2013 Int J Syst Evol Microbiol 63:3920-6
49347	CCUG 29761	Sweden	1992	Neisseria subflava	Bennett et al. 2012 Microbiology 158:1570-80
49348	CCUG 17913 T	USA		Neisseria subflava	Bennett et al. 2012 Microbiology 158:1570-80;Bennett et al. 2013 Int J Syst Evol Microbiol 63:3920-6
49349	CCUG 806	Unknown		Neisseria subflava	Bennett et al. 2012 Microbiology 158:1570-80
49353	CCUG 7826	Sweden	1979	Neisseria subflava	Bennett et al. 2012 Microbiology 158:1570-80;Bennett et al. 2013 Int J Syst Evol Microbiol 63:3920-6
49356	CCUG 18031	Germany	1984	Neisseria polysaccharea	Bennett et al. 2012 Microbiology 158:1570-80;Diallo et al. 2019 Sci Rep 9:13742
49357	CCUG 24845	Unknown		Neisseria polysaccharea	Bennett et al. 2012 Microbiology 158:1570-80;Diallo et al. 2019 Sci Rep 9:13742
49358	CCUG 24846	Unknown		Neisseria polysaccharea	Bennett et al. 2012 Microbiology 158:1570-80;Bennett et al. 2013 Int J Syst Evol Microbiol 63:3920-6;Diallo et al. 2019 Sci Rep 9:13742
49359	CCUG 27182	Unknown		Neisseria polysaccharea	Bennett et al. 2012 Microbiology 158:1570-80;Bennett et al. 2013 Int J Syst Evol Microbiol 63:3920-6;Diallo et al. 2019 Sci Rep 9:13742
49362	CCUG 24918	Sweden	1989	Neisseria subflava	Bennett et al. 2012 Microbiology 158:1570-80
49363	CCUG 23930 T	Unknown		Neisseria subflava	Bennett et al. 2012 Microbiology 158:1570-80;Bennett et al. 2013 Int J Syst Evol Microbiol 63:3920-6
49364	CCUG 800	Unknown		Neisseria subflava	Bennett et al. 2012 Microbiology 158:1570-80;Bennett et al. 2013 Int J Syst Evol Microbiol 63:3920-6
49365	CCUG 801	Unknown		Neisseria subflava	Bennett et al. 2012 Microbiology 158:1570-80
49366	CCUG 24960	Unknown		Neisseria subflava	Bennett et al. 2012 Microbiology 158:1570-80
49367	CCUG 25198	Sweden	1989	Neisseria subflava	Bennett et al. 2012 Microbiology 158:1570-80
49373	SK114	Unknown		Neisseria subflava
49396	CA40129	UK [Wales]	2015	Neisseria lactamica
49402	CA40181	UK [Wales]	2015	Neisseria lactamica
49408	CA40219	UK [Wales]	2015	Neisseria lactamica
49410	CA40250	UK [Wales]	2015	Neisseria lactamica
49414	CA40342	UK [Wales]	2015	Neisseria lactamica
49418	CA40375	UK [Wales]	2015	Neisseria lactamica
49431	CA40578	UK [Wales]	2015	Neisseria lactamica
49434	CA40591	UK [Wales]	2015	Neisseria lactamica
49437	CA40619	UK [Wales]	2015	Neisseria lactamica
49454	CA40839	UK [Wales]	2015	Neisseria lactamica
49455	CA40840	UK [Wales]	2015	Neisseria lactamica
49458	CA40852	UK [Wales]	2015	Neisseria lactamica
49465	CA40890	UK [Wales]	2015	Neisseria lactamica
49475	CA41014	UK [Wales]	2015	Neisseria lactamica
49478	CA41036	UK [Wales]	2015	Neisseria lactamica
49522	CA41703	UK [Wales]	2015	Neisseria lactamica
49524	CA41718	UK [Wales]	2015	Neisseria lactamica
49532	CA41793	UK [Wales]	2015	Neisseria lactamica
49538	CA41860	UK [Wales]	2015	Neisseria lactamica
49541	CA41874	UK [Wales]	2015	Neisseria lactamica
49549	CA41958	UK [Wales]	2015	Neisseria lactamica
49566	CA42332	UK [Wales]	2015	Neisseria lactamica
49569	CA42422	UK [Wales]	2015	Neisseria lactamica
49571	CA42438	UK [Wales]	2015	Neisseria subflava
49598	CA44022	UK [Wales]	2015	Neisseria lactamica
49605	CA44110	UK [Wales]	2015	Neisseria lactamica
49608	CA44136	UK [Wales]	2015	Neisseria lactamica
49620	CA44231	UK [Wales]	2015	Neisseria lactamica
49626	CA44279	UK [Wales]	2015	Neisseria lactamica
49630	CA44314	UK [Wales]	2015	Neisseria lactamica
49642	CA44417	UK [Wales]	2015	Neisseria lactamica
49656	CA44699	UK [Wales]	2015	Neisseria lactamica
49667	GL40581	UK [Scotland]	2014	Neisseria lactamica
49675	GL41030	UK [Scotland]	2014	Neisseria lactamica
49682	LO40016	UK [England]	2014	Neisseria lactamica
49693	LO40584	UK [England]	2014	Neisseria lactamica
49694	LO40696	UK [England]	2015	Neisseria lactamica
49695	LO40703	UK [England]	2015	Neisseria lactamica
49698	LO40800	UK [England]	2015	Neisseria lactamica
49712	LO41023	UK [England]	2015	Neisseria lactamica
49715	LO41456	UK [England]	2015	Neisseria lactamica
49716	LO41459	UK [England]	2015	Neisseria lactamica
49718	LO41523	UK [England]	2015	Neisseria lactamica
49720	CM40023	UK [England]		Neisseria lactamica
49731	CM40386	UK [England]	2015	Neisseria lactamica
49734	CM40397	UK [England]	2015	Neisseria lactamica
49743	CM40479	UK [England]	2015	Neisseria lactamica
49754	CM40568	UK [England]		Neisseria lactamica
49769	CM40742	UK [England]	2015	Neisseria lactamica
49805	CM41107	UK [England]	2015	Neisseria lactamica
49821	CM41804	UK [England]	2015	Neisseria lactamica
49826	CM41850	UK [England]	2015	Neisseria lactamica
49840	PL40033	UK [England]	2015	Neisseria lactamica
49844	PL40153	UK [England]	2015	Neisseria lactamica
49845	PL40181	UK [England]	2015	Neisseria lactamica
49854	PL40385	UK [England]	2015	Neisseria lactamica
49863	PL40548	UK [England]	2015	Neisseria subflava
49864	PL40553	UK [England]	2015	Neisseria lactamica
49870	PL40625	UK [England]	2015	Neisseria lactamica
49873	PL40640	UK [England]	2015	Neisseria lactamica
49874	PL40656	UK [England]	2015	Neisseria lactamica
49881	PL40811	UK [England]	2015	Neisseria lactamica
49891	PL40992	UK [England]	2015	Neisseria lactamica
49900	PL41038	UK [England]	2015	Neisseria lactamica
49902	PL41088	UK [England]	2015	Neisseria lactamica
49903	PL41098	UK [England]	2015	Neisseria lactamica
49905	PL41133	UK [England]	2015	Neisseria lactamica
49908	PL41154	UK [England]	2015	Neisseria lactamica
49914	PL41184	UK [England]	2015	Neisseria lactamica
49916	PL41185	UK [England]	2015	Neisseria lactamica
49918	PL41208	UK [England]	2015	Neisseria lactamica
49919	PL41248	UK [England]	2015	Neisseria lactamica
49921	PL41272	UK [England]	2015	Neisseria lactamica
49923	PL41312	UK [England]	2015	Neisseria lactamica
49927	PL41361	UK [England]	2015	Neisseria lactamica
49933	PL41413	UK [England]	2015	Neisseria lactamica
49951	PL41704	UK [England]	2015	Neisseria lactamica
49962	PL41845	UK [England]	2015	Neisseria lactamica
49968	PL42038	UK [England]	2015	Neisseria lactamica
49972	PL42083	UK [England]	2015	Neisseria lactamica
50044	PR40505	UK [England]	2015	Neisseria lactamica
50106	ST41803	UK [England]	2015	Neisseria lactamica
50116	WG40033	UK [England]	2015	Neisseria lactamica
50134	WG40767	UK [England]	2015	Neisseria lactamica
50151	WG40922	UK [England]	2015	Neisseria lactamica
50169	WG41063	UK [England]	2015	Neisseria lactamica
50178	WG41095	UK [England]	2015	Neisseria lactamica
50193	WG41305	UK [England]	2015	Neisseria lactamica
50194	WG41313	UK [England]	2015	Neisseria lactamica
50200	WG41335	UK [England]	2015	Neisseria lactamica
50207	WG41366	UK [England]	2015	Neisseria lactamica
50217	WG41435	UK [England]	2015	Neisseria lactamica
50232	PL41597	UK [England]	2015	Neisseria lactamica
50889	MT40035	UK [England]	2015	Neisseria subflava
50891	MT40039	UK [England]	2015	Neisseria lactamica
50899	MT40094	UK [England]	2015	Neisseria lactamica
50900	MT40099	UK [England]	2015	Neisseria lactamica
50922	MT40444	UK [England]	2015	Neisseria lactamica
50928	MT40505	UK [England]	2015	Neisseria lactamica
50929	MT40522	UK [England]	2015	Neisseria lactamica
50930	MT40530	UK [England]	2015	Neisseria lactamica
50933	MT40550	UK [England]	2015	Neisseria lactamica
50939	PL41991	UK [England]	2015	Neisseria lactamica
50940	PL42224	UK [England]	2015	Neisseria subflava
52432	LNP28992	France	2017	Neisseria subflava
52580	CA44016	UK [Wales]	2015	Neisseria lactamica
52586	CA44292	UK [Wales]	2015	Neisseria lactamica
52723	WG41050B	UK [England]	2015	Neisseria lactamica
53400	M17 240155	Unknown		Neisseria polysaccharea
55167	2141506	The Netherlands	2014	Neisseria polysaccharea
56428	Y92-1009_Pacbio	UK [Northern Ireland]	1992	Neisseria lactamica	Pandey et al. 2017 Stand Genomic Sci 12:41
58872	LNP29217	France	2017	Neisseria lactamica
58873	LNP29576	France	2017	Neisseria polysaccharea
60878	BRI012	UK	2017	Neisseria lactamica
60881	BRI013	UK	2017	Neisseria lactamica
60886	BRI001	UK	2017	Neisseria lactamica
60936	BRI003	UK	2017	Neisseria lactamica
60948	BRI010	UK	2017	Neisseria lactamica
61329	20925-23	UK [England]	2018	Neisseria subflava
62970	020-06	Unknown		Neisseria lactamica
63424	M19 240434	UK	2019	Neisseria polysaccharea
63427	M19 240437	UK	2019	Neisseria polysaccharea
63429	M19 240439	UK	2019	Neisseria polysaccharea
71450	Mcbar-1617	Sweden		Neisseria polysaccharea
72290	M18 240317	UK [England]	2019	Neisseria polysaccharea
75034	P206399499U	Australia	2020	Neisseria polysaccharea
82539	P206414321C	Australia	2020	Neisseria polysaccharea
82614	ExNm704	Australia		Neisseria lactamica
82615	ExNm705	Australia		Neisseria lactamica
82616	ExNm706	Australia		Neisseria lactamica
82620	ExNm712	Australia		Neisseria lactamica
82622	ExNm714	Australia		Neisseria lactamica
82623	ExNm715	Australia		Neisseria subflava
82624	ExNm716	Australia		Neisseria subflava
82626	ExNm719	Australia		Neisseria subflava
82627	ExNm720	Australia		Neisseria lactamica
82629	ExNm725	Australia		Neisseria subflava
82631	ExNm727	Australia		Neisseria subflava
83066	Nei341	China	2016	Neisseria lactamica	Shao et al. 2022 Antimicrob Agents Chemother 66:e0238321;Chen et al. 2023 Emerg Infect Dis 29:341-350
83682	KL1-161	South Africa	2016	Neisseria lactamica
83684	KL1-118	South Africa	2016	Neisseria lactamica
84195	Nei012	China	2013	Neisseria lactamica	Chen et al. 2023 Emerg Infect Dis 29:341-350
84198	Nei018	China	2013	Neisseria lactamica	Chen et al. 2020 Antimicrob Agents Chemother 64:
84202	Nei033	China	2014	Neisseria lactamica	Chen et al. 2023 Emerg Infect Dis 29:341-350
84206	Nei042	China	2014	Neisseria lactamica	Chen et al. 2020 Antimicrob Agents Chemother 64:
84258	Nei367	China	2018	Neisseria polysaccharea	Chen et al. 2023 Emerg Infect Dis 29:341-350
84261	Nei422	China	2018	Neisseria lactamica
84263	Nei437	China	2014	Neisseria subflava	Chen et al. 2020 Antimicrob Agents Chemother 64:
84265	Nei443	China	2014	Neisseria lactamica	Chen et al. 2020 Antimicrob Agents Chemother 64:
84474	Nei110	China	2014	Neisseria lactamica	Chen et al. 2020 Antimicrob Agents Chemother 64:
84477	Nei139	China	2015	Neisseria lactamica	Chen et al. 2020 Antimicrob Agents Chemother 64:
84478	Nei145	China	2015	Neisseria lactamica
85853	EF-190	Greece	2017	Neisseria polysaccharea
85858	EF-285	Greece	2017	Neisseria lactamica
88789	M37058	Brazil	2014	Neisseria lactamica	Moura et al. 2018 Int J Med Microbiol 308:454-458
88790	M37063	Brazil	2014	Neisseria lactamica	Moura et al. 2018 Int J Med Microbiol 308:454-458
88791	M37071	Brazil	2014	Neisseria lactamica	Moura et al. 2018 Int J Med Microbiol 308:454-458
88792	M37073	Brazil	2014	Neisseria lactamica	Moura et al. 2018 Int J Med Microbiol 308:454-458
88793	M37078	Brazil	2014	Neisseria lactamica	Moura et al. 2018 Int J Med Microbiol 308:454-458
88794	M37079	Brazil	2014	Neisseria lactamica	Moura et al. 2018 Int J Med Microbiol 308:454-458
88795	M37083	Brazil	2014	Neisseria lactamica	Moura et al. 2018 Int J Med Microbiol 308:454-458
88796	M37084	Brazil	2014	Neisseria lactamica	Moura et al. 2018 Int J Med Microbiol 308:454-458
88797	M37091	Brazil	2014	Neisseria lactamica	Moura et al. 2018 Int J Med Microbiol 308:454-458
88798	M37094	Brazil	2014	Neisseria lactamica	Moura et al. 2018 Int J Med Microbiol 308:454-458
88799	M37101	Brazil	2014	Neisseria lactamica	Moura et al. 2018 Int J Med Microbiol 308:454-458
88800	M37105	Brazil	2014	Neisseria lactamica	Moura et al. 2018 Int J Med Microbiol 308:454-458
88801	M37107	Brazil	2014	Neisseria lactamica	Moura et al. 2018 Int J Med Microbiol 308:454-458
88802	M37110	Brazil	2014	Neisseria lactamica	Moura et al. 2018 Int J Med Microbiol 308:454-458
88803	M37119	Brazil	2014	Neisseria lactamica	Moura et al. 2018 Int J Med Microbiol 308:454-458
88804	M37123	Brazil	2014	Neisseria lactamica	Moura et al. 2018 Int J Med Microbiol 308:454-458
88805	M37130	Brazil	2014	Neisseria lactamica	Moura et al. 2018 Int J Med Microbiol 308:454-458
88806	M37131	Brazil	2014	Neisseria lactamica	Moura et al. 2018 Int J Med Microbiol 308:454-458
88807	M37132	Brazil	2014	Neisseria lactamica	Moura et al. 2018 Int J Med Microbiol 308:454-458
88808	M37136	Brazil	2014	Neisseria lactamica	Moura et al. 2018 Int J Med Microbiol 308:454-458
88809	M37137	Brazil	2014	Neisseria lactamica	Moura et al. 2018 Int J Med Microbiol 308:454-458
88810	M37140	Brazil	2014	Neisseria lactamica	Moura et al. 2018 Int J Med Microbiol 308:454-458
88811	M37142	Brazil	2014	Neisseria lactamica	Moura et al. 2018 Int J Med Microbiol 308:454-458
88812	M37143	Brazil	2014	Neisseria lactamica	Moura et al. 2018 Int J Med Microbiol 308:454-458
88813	M37146	Brazil	2014	Neisseria lactamica	Moura et al. 2018 Int J Med Microbiol 308:454-458
88814	M37147	Brazil	2014	Neisseria lactamica	Moura et al. 2018 Int J Med Microbiol 308:454-458
88815	M37155	Brazil	2014	Neisseria lactamica	Moura et al. 2018 Int J Med Microbiol 308:454-458
88816	M37157	Brazil	2014	Neisseria lactamica	Moura et al. 2018 Int J Med Microbiol 308:454-458
88817	M37158	Brazil	2014	Neisseria lactamica	Moura et al. 2018 Int J Med Microbiol 308:454-458
88818	M37159	Brazil	2014	Neisseria lactamica	Moura et al. 2018 Int J Med Microbiol 308:454-458
88819	M37160	Brazil	2014	Neisseria lactamica	Moura et al. 2018 Int J Med Microbiol 308:454-458
88820	M37162	Brazil	2014	Neisseria lactamica	Moura et al. 2018 Int J Med Microbiol 308:454-458
88821	M37163	Brazil	2014	Neisseria lactamica	Moura et al. 2018 Int J Med Microbiol 308:454-458
88822	M37164	Brazil	2014	Neisseria lactamica	Moura et al. 2018 Int J Med Microbiol 308:454-458
88823	M37166	Brazil	2014	Neisseria lactamica	Moura et al. 2018 Int J Med Microbiol 308:454-458
88824	M37167	Brazil	2014	Neisseria lactamica	Moura et al. 2018 Int J Med Microbiol 308:454-458
88825	M37168	Brazil	2014	Neisseria lactamica	Moura et al. 2018 Int J Med Microbiol 308:454-458
88826	M37169	Brazil	2014	Neisseria lactamica	Moura et al. 2018 Int J Med Microbiol 308:454-458
88827	M37170	Brazil	2014	Neisseria lactamica	Moura et al. 2018 Int J Med Microbiol 308:454-458
88828	M37171	Brazil	2014	Neisseria lactamica	Moura et al. 2018 Int J Med Microbiol 308:454-458
88829	M37172	Brazil	2014	Neisseria lactamica	Moura et al. 2018 Int J Med Microbiol 308:454-458
88830	M37173	Brazil	2014	Neisseria lactamica	Moura et al. 2018 Int J Med Microbiol 308:454-458
88831	M37174	Brazil	2014	Neisseria lactamica	Moura et al. 2018 Int J Med Microbiol 308:454-458
88832	M37175	Brazil	2014	Neisseria lactamica	Moura et al. 2018 Int J Med Microbiol 308:454-458
88833	M37176	Brazil	2014	Neisseria lactamica	Moura et al. 2018 Int J Med Microbiol 308:454-458
88834	M37177	Brazil	2014	Neisseria lactamica	Moura et al. 2018 Int J Med Microbiol 308:454-458
88835	M37178	Brazil	2014	Neisseria lactamica	Moura et al. 2018 Int J Med Microbiol 308:454-458
88836	M37179	Brazil	2014	Neisseria lactamica	Moura et al. 2018 Int J Med Microbiol 308:454-458
88837	M37957	Brazil	2014	Neisseria lactamica	Moura et al. 2018 Int J Med Microbiol 308:454-458
88838	M37161	Brazil	2014	Neisseria lactamica	Moura et al. 2018 Int J Med Microbiol 308:454-458
89163	Nei082	China	2014	Neisseria lactamica	Chen et al. 2020 Antimicrob Agents Chemother 64:
89164	Nei153	China	2015	Neisseria lactamica	Chen et al. 2020 Antimicrob Agents Chemother 64:
89165	Nei343	China	2016	Neisseria lactamica	Chen et al. 2020 Antimicrob Agents Chemother 64:
89663	Nmen72	Spain	2019	Neisseria polysaccharea
92872	Nei068	China	2014	Neisseria lactamica	Chen et al. 2020 Antimicrob Agents Chemother 64:
92873	Nei090	China	2014	Neisseria lactamica	Chen et al. 2020 Antimicrob Agents Chemother 64:
92874	Nei198	China	2015	Neisseria lactamica	Chen et al. 2020 Antimicrob Agents Chemother 64:
92875	Nei409	China	2016	Neisseria lactamica	Chen et al. 2020 Antimicrob Agents Chemother 64:
92876	Nei438	China	2014	Neisseria subflava	Chen et al. 2020 Antimicrob Agents Chemother 64:
95834	LNP31683	France	2020	Neisseria polysaccharea
105709	Nei171	China	2015	Neisseria lactamica	Chen et al. 2023 Emerg Infect Dis 29:341-350
105710	Nei264	China	2016	Neisseria lactamica	Chen et al. 2023 Emerg Infect Dis 29:341-350
105711	Nei798	China	2019	Neisseria subflava	Chen et al. 2023 Emerg Infect Dis 29:341-350
108165	Nei157	China	2015	Neisseria lactamica	Chen et al. 2023 Emerg Infect Dis 29:341-350
108166	Nei386	China	2016	Neisseria lactamica	Chen et al. 2023 Emerg Infect Dis 29:341-350
111269	Nei152	China	2015	Neisseria lactamica
111270	Nei282	China	2016	Neisseria lactamica
111271	Nei432	China	2016	Neisseria lactamica
111272	Nei439	China	2014	Neisseria lactamica
115357	BT03414V3C	UK	2020	Neisseria lactamica
115368	BT04272V3C	UK	2019	Neisseria lactamica
115369	BT04288V1C	UK	2019	Neisseria lactamica
115394	BT18228V3C	UK	2020	Neisseria lactamica
115396	BT18245V3C	UK	2020	Neisseria lactamica
115398	BT18375V3C	UK	2020	Neisseria lactamica
115399	BT18381V3C	UK	2020	Neisseria lactamica
115410	BT18521V3C	UK	2020	Neisseria lactamica
115420	BT18768V3C	UK	2020	Neisseria lactamica
115425	BT21001V3C	UK	2019	Neisseria lactamica
115432	BT21088V3C	UK	2019	Neisseria lactamica
115450	BT21252V3C	UK	2019	Neisseria lactamica
115460	BT21389V3C	UK	2019	Neisseria lactamica
115480	BT21521V3C	UK	2019	Neisseria lactamica
115484	BT21557V3C	UK	2019	Neisseria lactamica
115502	BT21747V3C	UK	2019	Neisseria lactamica
115505	BT21831V3C	UK	2019	Neisseria lactamica
115511	BT27691V1C	UK	2020	Neisseria lactamica
115517	BT27825V1C	UK	2020	Neisseria lactamica
115524	BT36432V3C	UK	2019	Neisseria lactamica
115536	BT36660V3C	UK	2019	Neisseria lactamica
115537	BT36675V3C	UK	2019	Neisseria lactamica
115541	BT36706V3C	UK	2019	Neisseria lactamica
115552	BT36807V3C	UK	2019	Neisseria lactamica
115567	BT37017V3C	UK	2019	Neisseria lactamica
115569	BT37076V3C	UK	2019	Neisseria lactamica
115575	BT37145V3C	UK	2019	Neisseria lactamica
115584	BT37209V3C	UK	2019	Neisseria lactamica
115603	BT37503V3C	UK	2020	Neisseria subflava
115641	BT38320V3C	UK	2020	Neisseria lactamica
115643	BT39009V3C	UK	2020	Neisseria lactamica
115665	BT39277V3C	UK	2020	Neisseria lactamica
115674	BT39462V3C	UK	2020	Neisseria lactamica
115679	BT39487V3C	UK	2020	Neisseria lactamica
115698	BT39711V3C	UK	2020	Neisseria lactamica
115715	BT39985V1C	UK	2020	Neisseria lactamica
115731	BT51572V1C	UK	2019	Neisseria lactamica
120674	BT00050V3C	UK [England]	2019	Neisseria lactamica
120677	BT00069V3C	UK [England]	2019	Neisseria subflava
120688	BT00192V3C	UK [England]	2019	Neisseria lactamica
120695	BT00257V3C	UK [England]	2019	Neisseria lactamica
120707	BT00531V3C	UK [England]	2019	Neisseria lactamica
120714	BT00702V3C	UK [England]	2019	Neisseria polysaccharea
120724	BT00828V3C	UK [England]	2019	Neisseria lactamica
120727	BT03306V3C	UK [England]	2019	Neisseria lactamica
120746	BT09274V3C	UK [England]	2019	Neisseria lactamica
120752	BT09312V3C	UK [England]	2019	Neisseria lactamica
120790	BT16661V3C	UK [England]	2019	Neisseria lactamica
120837	BT25333V3C	UK [England]	2019	Neisseria subflava
120841	BT30031V3C	UK [England]	2019	Neisseria lactamica
120843	BT30039V3C	UK [England]	2019	Neisseria lactamica
120844	BT30061V3C	UK [England]	2019	Neisseria lactamica
120845	BT30105V3C	UK [England]	2019	Neisseria lactamica
120859	BT33076V3C	UK [England]	2019	Neisseria lactamica
122612	M17105	Unknown		Neisseria lactamica
122613	M17106	Unknown		Neisseria lactamica
122614	NCTC10616	USA	1965	Neisseria lactamica
122615	NCTC10617	USA	1967	Neisseria lactamica
122616	NCTC10618	Unknown	2014	Neisseria lactamica
122617	NlUS07x1	USA	2007	Neisseria lactamica
122960	NG-HOS0215	Bangladesh	2022	Neisseria subflava
122961	NG-HOS0317	Bangladesh	2022	Neisseria lactamica
127276	Nmen49	Spain	2019	Neisseria polysaccharea
127317	H11-RESP-002	Spain	2022	Neisseria polysaccharea
127328	H14-RESP-013	Spain	2014	Neisseria polysaccharea
127438	Nmen137	Spain	2019	Neisseria polysaccharea
131428	BT6517V3C	UK [Wales]	2019	Neisseria lactamica
131446	BT07245V3C	UK [Wales]	2020	Neisseria lactamica
131469	BT15597V3C	UK [England]	2019	Neisseria lactamica
131487	BT24007V3C	UK [England]	2019	Neisseria lactamica
131495	BT24198V3C	UK [England]	2019	Neisseria lactamica
131515	BT25223V3C	UK [England]	2019	Neisseria lactamica
131517	BT30165V3C	UK [England]	2019	Neisseria lactamica
131520	BT33166V3C	UK [England]	2019	Neisseria lactamica
131524	BT07193V1C	UK [Wales]	2019	Neisseria lactamica
131525	BT07245V1C	UK [Wales]	2019	Neisseria lactamica
131526	BT07257V1C	UK [Wales]	2019	Neisseria lactamica
131527	BT16920V1C	UK [England]	2019	Neisseria lactamica
131535	BT25459V1C	UK [England]	2019	Neisseria lactamica
131610	01MO1	UK [England]	2023	Neisseria lactamica
131611	01MO1	UK [England]	2023	Neisseria lactamica
131612	06MO1	UK [England]	2023	Neisseria lactamica
131613	06MO1	UK [England]	2023	Neisseria lactamica
131614	11MO1	UK [England]	2023	Neisseria lactamica
131615	11MO1	UK [England]	2023	Neisseria lactamica
131616	02MO3	UK [England]	2023	Neisseria lactamica
131617	04MO3	UK [England]	2023	Neisseria lactamica
131618	04MO3	UK [England]	2023	Neisseria lactamica
131619	04MO3	UK [England]	2023	Neisseria lactamica
131620	17MO1	UK [England]	2023	Neisseria lactamica
131621	17MO1	UK [England]	2023	Neisseria lactamica
131622	07MO3	UK [England]	2023	Neisseria lactamica
131623	07MO3	UK [England]	2023	Neisseria lactamica
131624	07MO3	UK [England]	2023	Neisseria lactamica
131625	04MO4	UK [England]	2023	Neisseria lactamica
131626	04MO4	UK [England]	2023	Neisseria lactamica
131627	04MO4	UK [England]	2023	Neisseria lactamica
131628	13MO3	UK [England]	2023	Neisseria lactamica
131629	13MO3	UK [England]	2023	Neisseria lactamica
131630	13MO3	UK [England]	2023	Neisseria lactamica
131631	03MO3	UK [England]	2023	Neisseria lactamica
131632	03MO3	UK [England]	2023	Neisseria lactamica
131633	06MO5	UK [England]	2023	Neisseria lactamica
131634	06MO5	UK [England]	2023	Neisseria lactamica
131635	06MO5	UK [England]	2023	Neisseria lactamica
131636	10MO3	UK [England]	2023	Neisseria lactamica
131637	10MO3	UK [England]	2023	Neisseria lactamica
131638	10MO3	UK [England]	2023	Neisseria lactamica
131639	12MO3	UK [England]	2023	Neisseria lactamica
131640	12MO3	UK [England]	2023	Neisseria lactamica
131641	12MO3	UK [England]	2023	Neisseria lactamica
131642	10IS3	UK [England]	2023	Neisseria lactamica
131643	10IS3	UK [England]	2023	Neisseria lactamica
131644	10IS3	UK [England]	2023	Neisseria lactamica
131645	04MO5	UK [England]	2023	Neisseria lactamica
131646	04MO5	UK [England]	2023	Neisseria lactamica
131647	04MO5	UK [England]	2023	Neisseria lactamica
131648	11IS5	UK [England]	2023	Neisseria lactamica
131649	11IS5	UK [England]	2023	Neisseria lactamica
131650	11IS5	UK [England]	2023	Neisseria lactamica
131651	07MO5	UK [England]	2023	Neisseria lactamica
131652	07MO5	UK [England]	2023	Neisseria lactamica
131653	07MO5	UK [England]	2023	Neisseria lactamica
131654	14MO3	UK [England]	2023	Neisseria lactamica
131655	14MO3	UK [England]	2023	Neisseria lactamica
131656	14MO3	UK [England]	2023	Neisseria lactamica
131657	01MO5	UK [England]	2023	Neisseria lactamica
131658	01MO5	UK [England]	2023	Neisseria lactamica
131659	01MO5	UK [England]	2023	Neisseria lactamica
131660	09MO5	UK [England]	2023	Neisseria lactamica
131661	09MO5	UK [England]	2023	Neisseria lactamica
131662	09MO5	UK [England]	2023	Neisseria lactamica
131663	13MO5	UK [England]	2023	Neisseria lactamica
131664	13MO5	UK [England]	2023	Neisseria lactamica
131665	13MO5	UK [England]	2023	Neisseria lactamica
131666	10MO5	UK [England]	2023	Neisseria lactamica
131667	10MO5	UK [England]	2023	Neisseria lactamica
131668	10MO5	UK [England]	2023	Neisseria lactamica
131669	12MO5	UK [England]	2023	Neisseria lactamica
131670	12MO5	UK [England]	2023	Neisseria lactamica
131671	12MO5	UK [England]	2023	Neisseria lactamica
131672	17MO5	UK [England]	2023	Neisseria lactamica
131673	17MO5	UK [England]	2023	Neisseria lactamica
131674	17MO5	UK [England]	2023	Neisseria lactamica
131675	18MO3	UK [England]	2023	Neisseria lactamica
131676	18MO3	UK [England]	2023	Neisseria lactamica
131677	18MO3	UK [England]	2023	Neisseria lactamica
131678	14MO5	UK [England]	2023	Neisseria lactamica
131679	14MO5	UK [England]	2023	Neisseria lactamica
131680	14MO5	UK [England]	2023	Neisseria lactamica
131681	08MO3	UK [England]	2023	Neisseria lactamica
131682	21MO3	UK [England]	2023	Neisseria lactamica
131683	18MO4	UK [England]	2023	Neisseria lactamica
131684	18MO4	UK [England]	2023	Neisseria lactamica
131685	18MO4	UK [England]	2023	Neisseria lactamica
131686	24MO1	UK [England]	2023	Neisseria lactamica
131687	24MO1	UK [England]	2023	Neisseria lactamica
131688	28MO1	UK [England]	2023	Neisseria lactamica
131689	28MO1	UK [England]	2023	Neisseria lactamica
131690	27MO1	UK [England]	2023	Neisseria lactamica
131691	27MO1	UK [England]	2023	Neisseria lactamica
131692	20MO3	UK [England]	2023	Neisseria lactamica
131693	20MO3	UK [England]	2023	Neisseria lactamica
131694	20MO3	UK [England]	2023	Neisseria lactamica
131695	18MO5	UK [England]	2023	Neisseria lactamica
131696	18MO5	UK [England]	2023	Neisseria lactamica
131697	18MO5	UK [England]	2023	Neisseria lactamica
131698	11IS6	UK [England]	2023	Neisseria lactamica
131699	11IS6	UK [England]	2023	Neisseria lactamica
131700	11IS6	UK [England]	2023	Neisseria lactamica
131701	20MO5	UK [England]	2023	Neisseria lactamica
131702	20MO5	UK [England]	2023	Neisseria lactamica
131703	20MO5	UK [England]	2023	Neisseria lactamica
131704	07MO6	UK [England]	2023	Neisseria lactamica
131705	07MO6	UK [England]	2023	Neisseria lactamica
131706	07MO6	UK [England]	2023	Neisseria lactamica
131707	28MO4	UK [England]	2023	Neisseria lactamica
131708	28MO4	UK [England]	2023	Neisseria lactamica
131709	28MO4	UK [England]	2023	Neisseria lactamica
131710	26MO3	UK [England]	2023	Neisseria lactamica
131711	26MO3	UK [England]	2023	Neisseria lactamica
131712	26MO3	UK [England]	2023	Neisseria lactamica
131713	13MO6	UK [England]	2023	Neisseria lactamica
131714	13MO6	UK [England]	2023	Neisseria lactamica
131715	13MO6	UK [England]	2023	Neisseria lactamica
131716	01MO6	UK [England]	2023	Neisseria lactamica
131717	01MO6	UK [England]	2023	Neisseria lactamica
131718	01MO6	UK [England]	2023	Neisseria lactamica
131719	01CS6	UK [England]	2023	Neisseria lactamica
131720	01CS6	UK [England]	2023	Neisseria lactamica
131721	01CS6	UK [England]	2023	Neisseria lactamica
131722	27MO3	UK [England]	2023	Neisseria lactamica
131723	27MO3	UK [England]	2023	Neisseria lactamica
131724	27MO3	UK [England]	2023	Neisseria lactamica
131725	09MO6	UK [England]	2023	Neisseria lactamica
131726	09MO6	UK [England]	2023	Neisseria lactamica
131727	09MO6	UK [England]	2023	Neisseria lactamica
131728	03MO6	UK [England]	2023	Neisseria lactamica
131729	03MO6	UK [England]	2023	Neisseria lactamica
131730	03MO6	UK [England]	2023	Neisseria lactamica
131731	24MO4	UK [England]	2023	Neisseria lactamica
131732	24MO4	UK [England]	2023	Neisseria lactamica
131733	24MO4	UK [England]	2023	Neisseria lactamica
131734	06MO6	UK [England]	2023	Neisseria lactamica
131735	06MO6	UK [England]	2023	Neisseria lactamica
131737	06CS6	UK [England]	2023	Neisseria lactamica
131738	06CS6	UK [England]	2023	Neisseria lactamica
131739	06CS6	UK [England]	2023	Neisseria lactamica
131740	10CS6	UK [England]	2023	Neisseria lactamica
131741	10CS6	UK [England]	2023	Neisseria lactamica
131742	10CS6	UK [England]	2023	Neisseria lactamica
131743	27MO4	UK [England]	2023	Neisseria lactamica
131744	27MO4	UK [England]	2023	Neisseria lactamica
131745	27MO4	UK [England]	2023	Neisseria lactamica
131746	10MO6	UK [England]	2023	Neisseria lactamica
131747	10MO6	UK [England]	2023	Neisseria lactamica
131748	10MO6	UK [England]	2023	Neisseria lactamica
131749	29MO3	UK [England]	2023	Neisseria lactamica
131750	29MO3	UK [England]	2023	Neisseria lactamica
131751	29MO3	UK [England]	2023	Neisseria lactamica
131752	12MO6	UK [England]	2023	Neisseria lactamica
131753	12MO6	UK [England]	2023	Neisseria lactamica
131754	12MO6	UK [England]	2023	Neisseria lactamica
131755	17MO6	UK [England]	2023	Neisseria lactamica
131756	17MO6	UK [England]	2023	Neisseria lactamica
131757	17MO6	UK [England]	2023	Neisseria lactamica
131758	26MO5	UK [England]	2023	Neisseria lactamica
131759	26MO5	UK [England]	2023	Neisseria lactamica
131760	26MO5	UK [England]	2023	Neisseria lactamica
131761	14MO6	UK [England]	2023	Neisseria lactamica
131762	14MO6	UK [England]	2023	Neisseria lactamica
131763	14MO6	UK [England]	2023	Neisseria lactamica
131764	29MO5	UK [England]	2023	Neisseria lactamica
131765	29MO5	UK [England]	2023	Neisseria lactamica
131766	29MO5	UK [England]	2023	Neisseria lactamica
131767	20MO6	UK [England]	2023	Neisseria lactamica
131768	20MO6	UK [England]	2023	Neisseria lactamica
131769	20MO6	UK [England]	2023	Neisseria lactamica
131773	26MO6	UK [England]	2023	Neisseria lactamica
131774	26MO6	UK [England]	2023	Neisseria lactamica
131775	26MO6	UK [England]	2023	Neisseria lactamica
131776	29MO6	UK [England]	2023	Neisseria lactamica
131777	29MO6	UK [England]	2023	Neisseria lactamica
131778	29MO6	UK [England]	2023	Neisseria lactamica
131779	24MO6	UK [England]	2023	Neisseria lactamica
131780	24MO6	UK [England]	2023	Neisseria lactamica
131781	24MO6	UK [England]	2023	Neisseria lactamica
131782	24CS6	UK [England]	2023	Neisseria lactamica
131783	24CS6	UK [England]	2023	Neisseria lactamica
131784	24CS6	UK [England]	2023	Neisseria lactamica
131785	901MO	UK [England]	2023	Neisseria lactamica
131786	906MO	UK [England]	2023	Neisseria lactamica
131787	911MO	UK [England]	2023	Neisseria lactamica
131788	917MO	UK [England]	2023	Neisseria lactamica
131789	924MO	UK [England]	2023	Neisseria lactamica
131790	928MO	UK [England]	2023	Neisseria lactamica
131791	927MO	UK [England]	2023	Neisseria lactamica
131792	LyoN127	UK [England]	2023	Neisseria lactamica
