# Supplementary material for: Evolution and exchange of plasmids in pathogenic Neisseria
Source: mSphere. 2023 Oct 18;8(6):e00441-23. doi: 10.1128/msphere.00441-23 (PMC10732060; doi:10.1128/msphere.00441-23)
Supplement: Table S6 — Percentage identity index of all alleles of traM, trbC, repA, and mobC. [file msphere.00441-23-s0007.xlsx]

## Sheet: NEIS2591
#
#
# Percent Identity Matrix - created by Clustal2.1
#
#
1: NEIS2951_74 100.00 97.19 96.79 95.16 95.92 91.84 92.24 93.80 95.10 94.69 93.88 92.65 93.06 93.06 93.47 93.47 93.47 93.47 93.47 93.47 93.88 93.47 93.47 93.47 93.47 93.47 93.88 93.47 93.88 94.29 93.88 93.88 93.88 93.88 93.88 93.88 93.88 93.88 93.88 93.88 93.88 93.88 93.88 93.88 93.88 94.29 93.88 93.88 93.88 93.88 93.88 93.88 93.88 93.88 93.88 93.88 94.69 93.88 93.88 93.88 93.88 93.88 93.88 93.88…
2: NEIS2951_69 97.19 100.00 99.60 94.82 92.74 90.73 90.32 91.84 93.15 92.74 91.94 90.73 91.13 91.13 91.53 91.53 91.53 91.53 91.53 91.53 91.94 91.53 91.53 91.53 91.53 91.53 91.94 91.53 91.94 92.34 91.94 91.94 91.94 91.94 91.94 91.94 91.94 91.94 91.94 91.94 91.94 91.94 91.94 91.94 91.94 92.34 91.94 91.94 91.94 91.94 91.94 91.94 91.94 91.94 91.94 91.94 92.74 91.94 91.94 91.94 91.94 91.94 91.94 91.94…
3: NEIS2951_71 96.79 99.60 100.00 95.22 93.15 91.13 90.73 92.24 93.55 93.15 92.34 91.13 91.53 91.53 91.94 91.94 91.94 91.94 91.94 91.94 92.34 91.94 91.94 91.94 91.94 91.94 91.94 91.94 92.34 92.34 92.34 92.34 92.34 92.34 92.34 92.34 92.34 92.34 92.34 92.34 92.34 92.34 92.34 92.34 92.34 92.74 92.34 92.34 92.34 92.34 92.34 92.34 92.34 92.34 92.34 92.34 93.15 92.34 92.34 92.34 92.34 92.34 92.34 92.34…
4: NEIS2951_42 95.16 94.82 95.22 100.00 97.22 94.05 93.65 95.18 94.84 94.44 94.84 94.05 94.44 94.44 94.84 95.63 94.84 94.84 94.84 94.84 95.24 94.84 94.84 94.84 94.84 94.84 94.84 94.84 95.24 95.24 95.24 95.24 95.24 95.24 95.24 95.24 95.24 95.24 95.24 95.24 95.24 95.24 95.24 95.24 95.24 96.03 95.24 95.24 95.24 95.24 95.24 95.24 95.24 95.24 95.24 95.24 96.03 95.24 95.24 95.24 95.24 95.24 95.24 95.24…
5: NEIS2951_26 95.92 92.74 93.15 97.22 100.00 93.25 93.65 95.18 94.84 94.44 94.84 94.05 94.44 94.44 94.84 95.24 94.84 94.84 94.84 94.84 95.24 94.84 94.84 94.84 94.84 94.84 94.84 94.84 95.24 95.24 95.24 95.24 95.24 95.24 95.24 95.24 95.24 95.24 95.24 95.24 95.24 95.24 95.24 95.24 95.24 96.03 95.24 95.24 95.24 95.24 95.24 95.24 95.24 95.24 95.24 95.24 96.03 95.24 95.24 95.24 95.24 95.24 95.24 95.24…
6: NEIS2951_80 91.84 90.73 91.13 94.05 93.25 100.00 95.24 96.79 96.43 96.03 96.43 95.63 96.03 96.03 96.43 96.43 96.43 96.43 96.43 96.43 96.43 96.43 96.83 96.43 96.43 96.43 96.43 96.43 96.83 96.83 96.83 96.83 96.83 96.83 96.83 96.83 96.83 96.83 96.83 96.83 96.83 96.83 96.83 96.83 96.83 96.83 96.83 96.83 96.83 96.83 96.83 96.83 96.83 96.83 96.83 96.83 96.83 96.83 96.83 96.83 96.83 96.83 96.83 96.83…
7: NEIS2951_64 92.24 90.32 90.73 93.65 93.65 95.24 100.00 97.59 97.22 96.83 97.22 96.43 96.83 96.83 97.22 97.22 97.22 97.22 97.22 97.22 97.22 97.22 97.22 97.22 97.22 97.22 97.22 97.22 97.62 97.62 97.62 97.62 97.62 97.62 97.62 97.62 97.62 97.62 97.62 97.62 97.62 97.62 97.62 97.62 97.62 97.62 97.62 97.62 97.62 97.62 97.62 97.62 97.62 97.62 97.62 97.62 97.62 97.62 97.62 97.62 97.62 97.62 97.62 97.62…
8: NEIS2951_52 93.80 91.84 92.24 95.18 95.18 96.79 97.59 100.00 98.80 98.39 98.80 97.99 98.39 98.39 98.80 98.80 98.80 99.20 98.80 98.80 98.80 98.80 98.80 98.80 98.80 98.80 98.80 98.80 99.20 99.20 99.20 99.20 99.20 99.20 99.20 99.20 99.20 99.20 99.20 99.20 99.60 99.20 99.20 99.20 99.20 99.20 99.20 99.20 99.20 99.20 99.20 99.20 99.20 99.20 99.20 99.20 99.20 99.20 99.20 99.20 99.20 99.20 99.20 99.20…
9: NEIS2951_70 95.10 93.15 93.55 94.84 94.84 96.43 97.22 98.80 100.00 99.60 98.81 97.62 98.02 98.02 98.41 98.41 98.41 98.41 98.41 98.41 98.41 98.41 98.41 98.41 98.41 98.41 98.41 98.41 98.81 98.81 98.81 98.81 98.81 98.81 98.81 98.81 98.81 98.81 98.81 98.81 98.81 98.81 98.81 98.81 98.81 98.81 98.81 98.81 98.81 98.81 98.81 98.81 98.81 98.81 98.81 98.81 98.81 98.81 98.81 98.81 98.81 98.81 98.81 98.81…
10: NEIS2951_72 94.69 92.74 93.15 94.44 94.44 96.03 96.83 98.39 99.60 100.00 98.81 97.22 97.62 97.62 98.02 98.02 98.02 98.02 98.02 98.02 98.02 98.02 98.02 98.02 98.02 98.02 98.02 98.02 98.41 98.41 98.41 98.41 98.41 98.41 98.41 98.41 98.41 98.41 98.41 98.41 98.41 98.41 98.41 98.41 98.41 98.41 98.41 98.41 98.41 98.41 98.41 98.41 98.41 98.41 98.41 98.41 98.41 98.41 98.41 98.41 98.41 98.41 98.41 98.4…
11: NEIS2951_73 93.88 91.94 92.34 94.84 94.84 96.43 97.22 98.80 98.81 98.81 100.00 97.62 98.02 98.02 98.41 98.41 98.41 98.41 98.41 98.41 98.41 98.41 98.41 98.41 98.41 98.41 98.41 98.41 98.81 98.81 98.81 98.81 98.81 98.81 98.81 98.81 98.81 98.81 98.81 98.81 98.81 98.81 98.81 98.81 98.81 98.81 98.81 98.81 98.81 98.81 98.81 98.81 98.81 98.81 98.81 98.81 98.81 98.81 98.81 98.81 98.81 98.81 98.81 98.8…
12: NEIS2951_31 92.65 90.73 91.13 94.05 94.05 95.63 96.43 97.99 97.62 97.22 97.62 100.00 98.02 97.22 97.62 97.62 97.62 97.62 98.41 97.62 97.62 97.62 97.62 97.62 97.62 97.62 97.62 97.62 98.02 98.02 98.02 98.02 98.02 98.02 98.02 98.02 98.02 98.02 98.02 98.02 98.02 98.02 98.02 98.02 98.02 98.02 98.02 98.02 98.02 98.02 98.02 98.02 98.02 98.02 98.02 98.02 98.02 98.02 98.02 98.02 98.02 98.02 98.02 98.0…
13: NEIS2951_53 93.06 91.13 91.53 94.44 94.44 96.03 96.83 98.39 98.02 97.62 98.02 98.02 100.00 97.62 98.02 98.02 98.02 98.02 98.02 98.02 98.02 98.02 98.02 98.02 98.02 98.02 98.02 98.02 98.41 98.41 98.41 98.41 98.41 98.41 98.41 98.41 98.41 98.41 98.41 98.41 98.41 98.41 98.41 98.41 98.41 98.41 98.41 98.41 98.41 98.41 98.41 98.41 98.41 98.41 98.41 98.41 98.41 98.41 98.41 98.81 98.41 98.41 98.41 98.4…
14: NEIS2951_23 93.06 91.13 91.53 94.44 94.44 96.03 96.83 98.39 98.02 97.62 98.02 97.22 97.62 100.00 98.02 98.02 98.02 98.02 98.02 98.02 98.02 98.02 98.02 98.02 98.02 98.02 98.02 98.02 98.41 98.41 98.41 98.41 98.41 98.41 98.41 98.41 98.41 98.41 98.41 98.41 98.41 98.41 98.41 98.41 98.41 98.41 98.41 98.41 98.41 98.41 98.41 98.41 98.41 98.41 98.41 98.41 98.41 98.41 98.41 98.41 98.41 98.41 98.41 98.4…
15: NEIS2951_78 93.47 91.53 91.94 94.84 94.84 96.43 97.22 98.80 98.41 98.02 98.41 97.62 98.02 98.02 100.00 98.41 98.41 98.41 98.41 98.41 98.41 98.41 98.41 98.41 98.41 98.41 98.41 98.41 98.81 98.81 98.81 98.81 98.81 98.81 98.81 98.81 98.81 98.81 98.81 98.81 98.81 98.81 98.81 98.81 98.81 98.81 98.81 98.81 98.81 98.81 98.81 98.81 98.81 98.81 98.81 98.81 98.81 98.81 98.81 98.81 98.81 98.81 98.81 98.8…
16: NEIS2951_65 93.47 91.53 91.94 95.63 95.24 96.43 97.22 98.80 98.41 98.02 98.41 97.62 98.02 98.02 98.41 100.00 98.41 98.41 98.41 98.41 98.41 98.41 98.41 98.41 98.41 98.41 98.41 98.41 98.81 98.81 98.81 98.81 98.81 98.81 98.81 98.81 98.81 98.81 98.81 98.81 98.81 98.81 98.81 98.81 98.81 98.81 98.81 98.81 98.81 98.81 98.81 98.81 98.81 98.81 98.81 98.81 98.81 98.81 98.81 98.81 98.81 98.81 98.81 98.8…
17: NEIS2951_63 93.47 91.53 91.94 94.84 94.84 96.43 97.22 98.80 98.41 98.02 98.41 97.62 98.02 98.02 98.41 98.41 100.00 98.41 98.41 98.41 98.41 98.41 98.41 98.41 98.41 98.41 98.41 98.41 98.81 98.81 98.81 98.81 98.81 98.81 98.81 98.81 98.81 98.81 98.81 98.81 98.81 98.81 98.81 98.81 98.81 98.81 98.81 98.81 98.81 98.81 98.81 98.81 98.81 98.81 98.81 98.81 98.81 98.81 98.81 98.81 98.81 98.81 98.81 98.8…
18: NEIS2951_48 93.47 91.53 91.94 94.84 94.84 96.43 97.22 99.20 98.41 98.02 98.41 97.62 98.02 98.02 98.41 98.41 98.41 100.00 98.41 98.41 98.41 98.41 98.41 98.41 98.41 98.41 98.41 98.41 98.81 98.81 98.81 98.81 98.81 98.81 98.81 98.81 98.81 98.81 98.81 98.81 98.81 98.81 98.81 98.81 98.81 98.81 98.81 98.81 98.81 98.81 98.81 98.81 98.81 98.81 98.81 98.81 98.81 98.81 98.81 98.81 98.81 98.81 98.81 98.8…
19: NEIS2951_36 93.47 91.53 91.94 94.84 94.84 96.43 97.22 98.80 98.41 98.02 98.41 98.41 98.02 98.02 98.41 98.41 98.41 98.41 100.00 98.41 98.41 98.41 98.41 98.41 98.41 98.41 98.41 98.41 98.81 98.81 98.81 98.81 98.81 98.81 98.81 98.81 98.81 98.81 98.81 98.81 98.81 98.81 98.81 98.81 98.81 98.81 98.81 98.81 98.81 98.81 98.81 98.81 98.81 98.81 98.81 98.81 98.81 98.81 98.81 98.81 98.81 98.81 98.81 98.8…
20: NEIS2951_35 93.47 91.53 91.94 94.84 94.84 96.43 97.22 98.80 98.41 98.02 98.41 97.62 98.02 98.02 98.41 98.41 98.41 98.41 98.41 100.00 98.41 98.41 98.41 98.41 98.41 98.41 98.41 98.41 98.81 98.81 98.81 98.81 98.81 98.81 98.81 98.81 98.81 98.81 98.81 98.81 98.81 98.81 98.81 98.81 98.81 98.81 98.81 98.81 98.81 98.81 98.81 98.81 98.81 98.81 98.81 98.81 98.81 98.81 98.81 98.81 98.81 98.81 98.81 98.8…
21: NEIS2951_34 93.88 91.94 92.34 95.24 95.24 96.43 97.22 98.80 98.41 98.02 98.41 97.62 98.02 98.02 98.41 98.41 98.41 98.41 98.41 98.41 100.00 98.81 98.41 98.41 98.41 98.41 98.41 98.41 98.81 98.81 98.81 98.81 98.81 98.81 98.81 98.81 98.81 98.81 98.81 98.81 98.81 98.81 98.81 98.81 98.81 98.81 98.81 98.81 98.81 98.81 98.81 98.81 98.81 98.81 98.81 98.81 98.81 98.81 98.81 98.81 98.81 98.81 98.81 98.8…
22: NEIS2951_33 93.47 91.53 91.94 94.84 94.84 96.43 97.22 98.80 98.41 98.02 98.41 97.62 98.02 98.02 98.41 98.41 98.41 98.41 98.41 98.41 98.81 100.00 98.41 98.41 98.41 98.41 98.41 98.41 98.81 98.81 98.81 98.81 98.81 98.81 98.81 98.81 98.81 98.81 98.81 98.81 98.81 98.81 98.81 98.81 98.81 98.81 98.81 98.81 98.81 98.81 98.81 98.81 98.81 98.81 98.81 98.81 98.81 98.81 98.81 98.81 98.81 98.81 98.81 98.8…
23: NEIS2951_32 93.47 91.53 91.94 94.84 94.84 96.83 97.22 98.80 98.41 98.02 98.41 97.62 98.02 98.02 98.41 98.41 98.41 98.41 98.41 98.41 98.41 98.41 100.00 98.41 98.41 98.41 98.41 98.41 98.81 98.81 98.81 98.81 98.81 98.81 98.81 98.81 98.81 98.81 98.81 98.81 98.81 98.81 98.81 98.81 98.81 98.81 98.81 98.81 98.81 98.81 98.81 98.81 98.81 98.81 98.81 98.81 98.81 98.81 98.81 98.81 98.81 98.81 98.81 98.8…
24: NEIS2951_13 93.47 91.53 91.94 94.84 94.84 96.43 97.22 98.80 98.41 98.02 98.41 97.62 98.02 98.02 98.41 98.41 98.41 98.41 98.41 98.41 98.41 98.41 98.41 100.00 98.41 98.41 98.41 98.41 98.81 98.81 98.81 98.81 98.81 98.81 98.81 98.81 98.81 98.81 98.81 98.81 98.81 98.81 98.81 98.81 98.81 98.81 98.81 98.81 98.81 98.81 98.81 98.81 98.81 98.81 98.81 98.81 98.81 98.81 98.81 98.81 98.81 98.81 98.81 98.8…
25: NEIS2951_10 93.47 91.53 91.94 94.84 94.84 96.43 97.22 98.80 98.41 98.02 98.41 97.62 98.02 98.02 98.41 98.41 98.41 98.41 98.41 98.41 98.41 98.41 98.41 98.41 100.00 98.41 98.41 98.41 98.81 98.81 98.81 98.81 98.81 98.81 98.81 98.81 98.81 98.81 98.81 98.81 98.81 98.81 98.81 98.81 98.81 98.81 98.81 98.81 98.81 98.81 98.81 98.81 98.81 98.81 98.81 98.81 98.81 98.81 98.81 98.81 98.81 98.81 98.81 98.8…
26: NEIS2951_8 93.47 91.53 91.94 94.84 94.84 96.43 97.22 98.80 98.41 98.02 98.41 97.62 98.02 98.02 98.41 98.41 98.41 98.41 98.41 98.41 98.41 98.41 98.41 98.41 98.41 100.00 98.41 98.41 98.81 98.81 98.81 98.81 98.81 98.81 98.81 98.81 98.81 98.81 98.81 98.81 98.81 98.81 98.81 98.81 98.81 98.81 98.81 98.81 98.81 98.81 98.81 98.81 98.81 98.81 98.81 98.81 98.81 98.81 98.81 98.81 98.81 98.81 98.81 98.81…
27: NEIS2951_91 93.88 91.94 91.94 94.84 94.84 96.43 97.22 98.80 98.41 98.02 98.41 97.62 98.02 98.02 98.41 98.41 98.41 98.41 98.41 98.41 98.41 98.41 98.41 98.41 98.41 98.41 100.00 99.21 99.60 99.60 98.81 98.81 98.81 98.81 98.81 98.81 98.81 98.81 98.81 98.81 98.81 98.81 98.81 98.81 98.81 98.81 98.81 98.81 98.81 98.81 98.81 98.81 98.81 98.81 98.81 98.81 98.81 98.81 98.81 98.81 98.81 98.81 98.81 98.8…
28: NEIS2951_82 93.47 91.53 91.94 94.84 94.84 96.43 97.22 98.80 98.41 98.02 98.41 97.62 98.02 98.02 98.41 98.41 98.41 98.41 98.41 98.41 98.41 98.41 98.41 98.41 98.41 98.41 99.21 100.00 99.60 98.81 98.81 98.81 98.81 98.81 98.81 99.60 98.81 98.81 98.81 98.81 98.81 98.81 98.81 98.81 98.81 98.81 98.81 98.81 98.81 98.81 98.81 98.81 98.81 98.81 98.81 98.81 98.81 98.81 98.81 98.81 98.81 98.81 98.81 98.8…
29: NEIS2951_83 93.88 91.94 92.34 95.24 95.24 96.83 97.62 99.20 98.81 98.41 98.81 98.02 98.41 98.41 98.81 98.81 98.81 98.81 98.81 98.81 98.81 98.81 98.81 98.81 98.81 98.81 99.60 99.60 100.00 99.21 99.21 99.21 99.21 99.21 99.21 99.21 99.21 99.21 99.21 99.21 99.21 99.21 99.21 99.21 99.21 99.21 99.21 99.21 99.21 99.21 99.21 99.21 99.21 99.21 99.21 99.21 99.21 99.21 99.21 99.21 99.21 99.21 99.21 99.2…
30: NEIS2951_92 94.29 92.34 92.34 95.24 95.24 96.83 97.62 99.20 98.81 98.41 98.81 98.02 98.41 98.41 98.81 98.81 98.81 98.81 98.81 98.81 98.81 98.81 98.81 98.81 98.81 98.81 99.60 98.81 99.21 100.00 99.21 99.21 99.21 99.21 99.21 99.21 99.21 99.21 99.21 99.21 99.21 99.21 99.21 99.21 99.21 99.21 99.21 99.21 99.21 99.21 99.21 99.21 99.21 99.21 99.21 99.21 99.21 99.21 99.21 99.21 99.21 99.21 99.21 99.2…
31: NEIS2951_90 93.88 91.94 92.34 95.24 95.24 96.83 97.62 99.20 98.81 98.41 98.81 98.02 98.41 98.41 98.81 98.81 98.81 98.81 98.81 98.81 98.81 98.81 98.81 98.81 98.81 98.81 98.81 98.81 99.21 99.21 100.00 99.21 99.21 99.21 99.21 99.21 99.21 99.21 99.21 99.21 99.21 99.21 99.21 99.21 99.21 99.21 99.21 99.21 99.21 99.21 99.21 99.21 99.21 99.21 99.21 99.21 99.21 99.21 99.21 99.21 99.21 99.21 99.21 99.2…
32: NEIS2951_89 93.88 91.94 92.34 95.24 95.24 96.83 97.62 99.20 98.81 98.41 98.81 98.02 98.41 98.41 98.81 98.81 98.81 98.81 98.81 98.81 98.81 98.81 98.81 98.81 98.81 98.81 98.81 98.81 99.21 99.21 99.21 100.00 99.21 99.21 99.21 99.21 99.21 99.21 99.21 99.21 99.21 99.21 99.21 99.21 99.21 99.21 99.21 99.21 99.21 99.21 99.21 99.21 99.21 99.21 99.21 99.21 99.21 99.21 99.21 99.21 99.21 99.21 99.21 99.2…
33: NEIS2951_88 93.88 91.94 92.34 95.24 95.24 96.83 97.62 99.20 98.81 98.41 98.81 98.02 98.41 98.41 98.81 98.81 98.81 98.81 98.81 98.81 98.81 98.81 98.81 98.81 98.81 98.81 98.81 98.81 99.21 99.21 99.21 99.21 100.00 99.21 99.21 99.21 99.60 99.21 99.21 99.21 99.21 99.21 99.21 99.21 99.21 99.21 99.21 99.21 99.21 99.21 99.21 99.21 99.21 99.21 99.21 99.21 99.21 99.21 99.21 99.21 99.21 99.21 99.21 99.2…
34: NEIS2951_87 93.88 91.94 92.34 95.24 95.24 96.83 97.62 99.20 98.81 98.41 98.81 98.02 98.41 98.41 98.81 98.81 98.81 98.81 98.81 98.81 98.81 98.81 98.81 98.81 98.81 98.81 98.81 98.81 99.21 99.21 99.21 99.21 99.21 100.00 99.21 99.21 99.21 99.21 99.21 99.21 99.21 99.21 99.21 99.21 99.21 99.21 99.21 99.21 99.21 99.21 99.21 99.21 99.21 99.21 99.21 99.21 99.21 99.21 99.21 99.21 99.21 99.21 99.21 99.2…
35: NEIS2951_86 93.88 91.94 92.34 95.24 95.24 96.83 97.62 99.20 98.81 98.41 98.81 98.02 98.41 98.41 98.81 98.81 98.81 98.81 98.81 98.81 98.81 98.81 98.81 98.81 98.81 98.81 98.81 98.81 99.21 99.21 99.21 99.21 99.21 99.21 100.00 99.21 99.21 99.21 99.21 99.21 99.21 99.21 99.21 99.21 99.21 99.21 99.21 99.21 99.21 99.21 99.21 99.21 99.21 99.21 99.21 99.21 99.21 99.21 99.21 99.21 99.21 99.21 99.21 99.2…
36: NEIS2951_85 93.88 91.94 92.34 95.24 95.24 96.83 97.62 99.20 98.81 98.41 98.81 98.02 98.41 98.41 98.81 98.81 98.81 98.81 98.81 98.81 98.81 98.81 98.81 98.81 98.81 98.81 98.81 99.60 99.21 99.21 99.21 99.21 99.21 99.21 99.21 100.00 99.21 99.21 99.21 99.21 99.21 99.21 99.21 99.21 99.21 99.21 99.21 99.21 99.21 99.21 99.21 99.21 99.21 99.21 99.21 99.21 99.21 99.21 99.21 99.21 99.21 99.21 99.21 99.2…
37: NEIS2951_84 93.88 91.94 92.34 95.24 95.24 96.83 97.62 99.20 98.81 98.41 98.81 98.02 98.41 98.41 98.81 98.81 98.81 98.81 98.81 98.81 98.81 98.81 98.81 98.81 98.81 98.81 98.81 98.81 99.21 99.21 99.21 99.21 99.60 99.21 99.21 99.21 100.00 99.21 99.21 99.21 99.21 99.21 99.21 99.21 99.21 99.21 99.21 99.21 99.21 99.21 99.21 99.21 99.21 99.21 99.21 99.21 99.21 99.21 99.21 99.21 99.21 99.21 99.21 99.2…
38: NEIS2951_81 93.88 91.94 92.34 95.24 95.24 96.83 97.62 99.20 98.81 98.41 98.81 98.02 98.41 98.41 98.81 98.81 98.81 98.81 98.81 98.81 98.81 98.81 98.81 98.81 98.81 98.81 98.81 98.81 99.21 99.21 99.21 99.21 99.21 99.21 99.21 99.21 99.21 100.00 99.21 99.21 99.21 99.21 99.21 99.21 99.21 99.21 99.21 99.21 99.21 99.21 99.21 99.21 99.21 99.21 99.21 99.21 99.21 99.21 99.21 99.21 99.21 99.21 99.21 99.2…
39: NEIS2951_79 93.88 91.94 92.34 95.24 95.24 96.83 97.62 99.20 98.81 98.41 98.81 98.02 98.41 98.41 98.81 98.81 98.81 98.81 98.81 98.81 98.81 98.81 98.81 98.81 98.81 98.81 98.81 98.81 99.21 99.21 99.21 99.21 99.21 99.21 99.21 99.21 99.21 99.21 100.00 99.21 99.21 99.21 99.21 99.21 99.21 99.21 99.21 99.21 99.21 99.21 99.21 99.21 99.21 99.21 99.21 99.21 99.21 99.21 99.21 99.21 99.21 99.21 99.21 99.2…
40: NEIS2951_77 93.88 91.94 92.34 95.24 95.24 96.83 97.62 99.20 98.81 98.41 98.81 98.02 98.41 98.41 98.81 98.81 98.81 98.81 98.81 98.81 98.81 98.81 98.81 98.81 98.81 98.81 98.81 98.81 99.21 99.21 99.21 99.21 99.21 99.21 99.21 99.21 99.21 99.21 99.21 100.00 99.21 99.21 99.21 99.21 99.21 99.21 99.21 99.21 99.21 99.21 99.21 99.21 99.21 99.21 99.21 99.21 99.21 99.21 99.21 99.21 99.21 99.21 99.21 99.2…
41: NEIS2951_76 93.88 91.94 92.34 95.24 95.24 96.83 97.62 99.60 98.81 98.41 98.81 98.02 98.41 98.41 98.81 98.81 98.81 98.81 98.81 98.81 98.81 98.81 98.81 98.81 98.81 98.81 98.81 98.81 99.21 99.21 99.21 99.21 99.21 99.21 99.21 99.21 99.21 99.21 99.21 99.21 100.00 99.21 99.21 99.21 99.21 99.21 99.21 99.21 99.21 99.21 99.21 99.21 99.21 99.21 99.21 99.21 99.21 99.21 99.21 99.21 99.21 99.21 99.21 99.2…
42: NEIS2951_75 93.88 91.94 92.34 95.24 95.24 96.83 97.62 99.20 98.81 98.41 98.81 98.02 98.41 98.41 98.81 98.81 98.81 98.81 98.81 98.81 98.81 98.81 98.81 98.81 98.81 98.81 98.81 98.81 99.21 99.21 99.21 99.21 99.21 99.21 99.21 99.21 99.21 99.21 99.21 99.21 99.21 100.00 99.21 99.21 99.21 99.21 99.21 99.21 99.21 99.21 99.21 99.21 99.21 99.21 99.21 99.21 99.21 99.21 99.21 99.21 99.21 99.21 99.21 99.2…
43: NEIS2951_68 93.88 91.94 92.34 95.24 95.24 96.83 97.62 99.20 98.81 98.41 98.81 98.02 98.41 98.41 98.81 98.81 98.81 98.81 98.81 98.81 98.81 98.81 98.81 98.81 98.81 98.81 98.81 98.81 99.21 99.21 99.21 99.21 99.21 99.21 99.21 99.21 99.21 99.21 99.21 99.21 99.21 99.21 100.00 99.21 99.21 99.21 99.21 99.21 99.21 99.21 99.21 99.21 99.21 99.21 99.21 99.21 99.21 99.21 99.21 99.21 99.21 99.21 99.21 99.2…
44: NEIS2951_67 93.88 91.94 92.34 95.24 95.24 96.83 97.62 99.20 98.81 98.41 98.81 98.02 98.41 98.41 98.81 98.81 98.81 98.81 98.81 98.81 98.81 98.81 98.81 98.81 98.81 98.81 98.81 98.81 99.21 99.21 99.21 99.21 99.21 99.21 99.21 99.21 99.21 99.21 99.21 99.21 99.21 99.21 99.21 100.00 99.21 99.21 99.21 99.21 99.21 99.21 99.21 99.21 99.21 99.21 99.21 99.21 99.21 99.21 99.21 99.21 99.21 99.21 99.21 99.2…
45: NEIS2951_66 93.88 91.94 92.34 95.24 95.24 96.83 97.62 99.20 98.81 98.41 98.81 98.02 98.41 98.41 98.81 98.81 98.81 98.81 98.81 98.81 98.81 98.81 98.81 98.81 98.81 98.81 98.81 98.81 99.21 99.21 99.21 99.21 99.21 99.21 99.21 99.21 99.21 99.21 99.21 99.21 99.21 99.21 99.21 99.21 100.00 99.21 99.21 99.21 99.21 99.21 99.21 99.21 99.21 99.21 99.21 99.21 99.21 99.21 99.21 99.21 99.21 99.21 99.21 99.2…
46: NEIS2951_62 94.29 92.34 92.74 96.03 96.03 96.83 97.62 99.20 98.81 98.41 98.81 98.02 98.41 98.41 98.81 98.81 98.81 98.81 98.81 98.81 98.81 98.81 98.81 98.81 98.81 98.81 98.81 98.81 99.21 99.21 99.21 99.21 99.21 99.21 99.21 99.21 99.21 99.21 99.21 99.21 99.21 99.21 99.21 99.21 99.21 100.00 99.21 99.21 99.21 99.21 99.21 99.21 99.21 99.21 99.21 99.21 99.21 99.21 99.21 99.21 99.21 99.21 99.21 99.2…
47: NEIS2951_61 93.88 91.94 92.34 95.24 95.24 96.83 97.62 99.20 98.81 98.41 98.81 98.02 98.41 98.41 98.81 98.81 98.81 98.81 98.81 98.81 98.81 98.81 98.81 98.81 98.81 98.81 98.81 98.81 99.21 99.21 99.21 99.21 99.21 99.21 99.21 99.21 99.21 99.21 99.21 99.21 99.21 99.21 99.21 99.21 99.21 99.21 100.00 99.21 99.21 99.21 99.21 99.21 99.21 99.21 99.21 99.21 99.21 99.21 99.21 99.21 99.21 99.21 99.21 99.2…
48: NEIS2951_60 93.88 91.94 92.34 95.24 95.24 96.83 97.62 99.20 98.81 98.41 98.81 98.02 98.41 98.41 98.81 98.81 98.81 98.81 98.81 98.81 98.81 98.81 98.81 98.81 98.81 98.81 98.81 98.81 99.21 99.21 99.21 99.21 99.21 99.21 99.21 99.21 99.21 99.21 99.21 99.21 99.21 99.21 99.21 99.21 99.21 99.21 99.21 100.00 99.21 99.21 99.21 99.21 99.21 99.21 99.21 99.21 99.21 99.21 99.21 99.21 99.21 99.21 99.21 99.2…
49: NEIS2951_59 93.88 91.94 92.34 95.24 95.24 96.83 97.62 99.20 98.81 98.41 98.81 98.02 98.41 98.41 98.81 98.81 98.81 98.81 98.81 98.81 98.81 98.81 98.81 98.81 98.81 98.81 98.81 98.81 99.21 99.21 99.21 99.21 99.21 99.21 99.21 99.21 99.21 99.21 99.21 99.21 99.21 99.21 99.21 99.21 99.21 99.21 99.21 99.21 100.00 99.21 99.21 99.21 99.21 99.21 99.21 99.21 99.21 99.21 99.21 99.21 99.21 99.21 99.21 99.2…
50: NEIS2951_58 93.88 91.94 92.34 95.24 95.24 96.83 97.62 99.20 98.81 98.41 98.81 98.02 98.41 98.41 98.81 98.81 98.81 98.81 98.81 98.81 98.81 98.81 98.81 98.81 98.81 98.81 98.81 98.81 99.21 99.21 99.21 99.21 99.21 99.21 99.21 99.21 99.21 99.21 99.21 99.21 99.21 99.21 99.21 99.21 99.21 99.21 99.21 99.21 99.21 100.00 99.21 99.21 99.21 99.21 99.21 99.21 99.21 99.21 99.21 99.21 99.21 99.21 99.21 99.2…
51: NEIS2951_57 93.88 91.94 92.34 95.24 95.24 96.83 97.62 99.20 98.81 98.41 98.81 98.02 98.41 98.41 98.81 98.81 98.81 98.81 98.81 98.81 98.81 98.81 98.81 98.81 98.81 98.81 98.81 98.81 99.21 99.21 99.21 99.21 99.21 99.21 99.21 99.21 99.21 99.21 99.21 99.21 99.21 99.21 99.21 99.21 99.21 99.21 99.21 99.21 99.21 99.21 100.00 99.21 99.21 99.21 99.21 99.21 99.21 99.21 99.21 99.21 99.21 99.21 99.21 99.2…
52: NEIS2951_56 93.88 91.94 92.34 95.24 95.24 96.83 97.62 99.20 98.81 98.41 98.81 98.02 98.41 98.41 98.81 98.81 98.81 98.81 98.81 98.81 98.81 98.81 98.81 98.81 98.81 98.81 98.81 98.81 99.21 99.21 99.21 99.21 99.21 99.21 99.21 99.21 99.21 99.21 99.21 99.21 99.21 99.21 99.21 99.21 99.21 99.21 99.21 99.21 99.21 99.21 99.21 100.00 99.21 99.21 99.21 99.21 99.21 99.21 99.21 99.21 99.21 99.21 99.21 99.2…
53: NEIS2951_55 93.88 91.94 92.34 95.24 95.24 96.83 97.62 99.20 98.81 98.41 98.81 98.02 98.41 98.41 98.81 98.81 98.81 98.81 98.81 98.81 98.81 98.81 98.81 98.81 98.81 98.81 98.81 98.81 99.21 99.21 99.21 99.21 99.21 99.21 99.21 99.21 99.21 99.21 99.21 99.21 99.21 99.21 99.21 99.21 99.21 99.21 99.21 99.21 99.21 99.21 99.21 99.21 100.00 99.21 99.21 99.21 99.21 99.21 99.21 99.21 99.21 99.21 99.21 99.2…
54: NEIS2951_54 93.88 91.94 92.34 95.24 95.24 96.83 97.62 99.20 98.81 98.41 98.81 98.02 98.41 98.41 98.81 98.81 98.81 98.81 98.81 98.81 98.81 98.81 98.81 98.81 98.81 98.81 98.81 98.81 99.21 99.21 99.21 99.21 99.21 99.21 99.21 99.21 99.21 99.21 99.21 99.21 99.21 99.21 99.21 99.21 99.21 99.21 99.21 99.21 99.21 99.21 99.21 99.21 99.21 100.00 99.21 99.21 99.21 99.21 99.21 99.21 99.21 99.21 99.21 99.2…
55: NEIS2951_51 93.88 91.94 92.34 95.24 95.24 96.83 97.62 99.20 98.81 98.41 98.81 98.02 98.41 98.41 98.81 98.81 98.81 98.81 98.81 98.81 98.81 98.81 98.81 98.81 98.81 98.81 98.81 98.81 99.21 99.21 99.21 99.21 99.21 99.21 99.21 99.21 99.21 99.21 99.21 99.21 99.21 99.21 99.21 99.21 99.21 99.21 99.21 99.21 99.21 99.21 99.21 99.21 99.21 99.21 100.00 99.21 99.21 99.21 99.21 99.21 99.21 99.21 99.21 99.2…
56: NEIS2951_50 93.88 91.94 92.34 95.24 95.24 96.83 97.62 99.20 98.81 98.41 98.81 98.02 98.41 98.41 98.81 98.81 98.81 98.81 98.81 98.81 98.81 98.81 98.81 98.81 98.81 98.81 98.81 98.81 99.21 99.21 99.21 99.21 99.21 99.21 99.21 99.21 99.21 99.21 99.21 99.21 99.21 99.21 99.21 99.21 99.21 99.21 99.21 99.21 99.21 99.21 99.21 99.21 99.21 99.21 99.21 100.00 99.21 99.21 99.21 99.21 99.21 99.21 99.21 99.2…
57: NEIS2951_49 94.69 92.74 93.15 96.03 96.03 96.83 97.62 99.20 98.81 98.41 98.81 98.02 98.41 98.41 98.81 98.81 98.81 98.81 98.81 98.81 98.81 98.81 98.81 98.81 98.81 98.81 98.81 98.81 99.21 99.21 99.21 99.21 99.21 99.21 99.21 99.21 99.21 99.21 99.21 99.21 99.21 99.21 99.21 99.21 99.21 99.21 99.21 99.21 99.21 99.21 99.21 99.21 99.21 99.21 99.21 99.21 100.00 99.21 99.21 99.21 99.21 99.21 99.21 99.2…
58: NEIS2951_47 93.88 91.94 92.34 95.24 95.24 96.83 97.62 99.20 98.81 98.41 98.81 98.02 98.41 98.41 98.81 98.81 98.81 98.81 98.81 98.81 98.81 98.81 98.81 98.81 98.81 98.81 98.81 98.81 99.21 99.21 99.21 99.21 99.21 99.21 99.21 99.21 99.21 99.21 99.21 99.21 99.21 99.21 99.21 99.21 99.21 99.21 99.21 99.21 99.21 99.21 99.21 99.21 99.21 99.21 99.21 99.21 99.21 100.00 99.21 99.21 99.21 99.21 99.21 99.2…
59: NEIS2951_46 93.88 91.94 92.34 95.24 95.24 96.83 97.62 99.20 98.81 98.41 98.81 98.02 98.41 98.41 98.81 98.81 98.81 98.81 98.81 98.81 98.81 98.81 98.81 98.81 98.81 98.81 98.81 98.81 99.21 99.21 99.21 99.21 99.21 99.21 99.21 99.21 99.21 99.21 99.21 99.21 99.21 99.21 99.21 99.21 99.21 99.21 99.21 99.21 99.21 99.21 99.21 99.21 99.21 99.21 99.21 99.21 99.21 99.21 100.00 99.21 99.21 99.21 99.21 99.2…
60: NEIS2951_45 93.88 91.94 92.34 95.24 95.24 96.83 97.62 99.20 98.81 98.41 98.81 98.02 98.81 98.41 98.81 98.81 98.81 98.81 98.81 98.81 98.81 98.81 98.81 98.81 98.81 98.81 98.81 98.81 99.21 99.21 99.21 99.21 99.21 99.21 99.21 99.21 99.21 99.21 99.21 99.21 99.21 99.21 99.21 99.21 99.21 99.21 99.21 99.21 99.21 99.21 99.21 99.21 99.21 99.21 99.21 99.21 99.21 99.21 99.21 100.00 99.21 99.21 99.21 99.2…
61: NEIS2951_44 93.88 91.94 92.34 95.24 95.24 96.83 97.62 99.20 98.81 98.41 98.81 98.02 98.41 98.41 98.81 98.81 98.81 98.81 98.81 98.81 98.81 98.81 98.81 98.81 98.81 98.81 98.81 98.81 99.21 99.21 99.21 99.21 99.21 99.21 99.21 99.21 99.21 99.21 99.21 99.21 99.21 99.21 99.21 99.21 99.21 99.21 99.21 99.21 99.21 99.21 99.21 99.21 99.21 99.21 99.21 99.21 99.21 99.21 99.21 99.21 100.00 99.21 99.21 99.2…
62: NEIS2951_43 93.88 91.94 92.34 95.24 95.24 96.83 97.62 99.20 98.81 98.41 98.81 98.02 98.41 98.41 98.81 98.81 98.81 98.81 98.81 98.81 98.81 98.81 98.81 98.81 98.81 98.81 98.81 98.81 99.21 99.21 99.21 99.21 99.21 99.21 99.21 99.21 99.21 99.21 99.21 99.21 99.21 99.21 99.21 99.21 99.21 99.21 99.21 99.21 99.21 99.21 99.21 99.21 99.21 99.21 99.21 99.21 99.21 99.21 99.21 99.21 99.21 100.00 99.21 99.2…
63: NEIS2951_41 93.88 91.94 92.34 95.24 95.24 96.83 97.62 99.20 98.81 98.41 98.81 98.02 98.41 98.41 98.81 98.81 98.81 98.81 98.81 98.81 98.81 98.81 98.81 98.81 98.81 98.81 98.81 98.81 99.21 99.21 99.21 99.21 99.21 99.21 99.21 99.21 99.21 99.21 99.21 99.21 99.21 99.21 99.21 99.21 99.21 99.21 99.21 99.21 99.21 99.21 99.21 99.21 99.21 99.21 99.21 99.21 99.21 99.21 99.21 99.21 99.21 99.21 100.00 99.2…
64: NEIS2951_40 93.88 91.94 92.34 95.24 95.24 96.83 97.62 99.20 98.81 98.41 98.81 98.02 98.41 98.41 98.81 98.81 98.81 98.81 98.81 98.81 98.81 98.81 98.81 98.81 98.81 98.81 98.81 98.81 99.21 99.21 99.21 99.21 99.21 99.21 99.21 99.21 99.21 99.21 99.21 99.21 99.21 99.21 99.21 99.21 99.21 99.21 99.21 99.21 99.21 99.21 99.21 99.21 99.21 99.21 99.21 99.21 99.21 99.21 99.21 99.21 99.21 99.21 99.21 100.0…
65: NEIS2951_39 93.88 91.94 92.34 95.24 95.24 96.83 97.62 99.20 98.81 98.41 98.81 98.02 98.41 98.41 98.81 98.81 98.81 98.81 98.81 98.81 98.81 98.81 98.81 98.81 98.81 98.81 98.81 98.81 99.21 99.21 99.21 99.21 99.21 99.21 99.21 99.21 99.21 99.21 99.21 99.21 99.21 99.21 99.21 99.21 99.21 99.21 99.21 99.21 99.21 99.21 99.21 99.21 99.21 99.21 99.21 99.21 99.21 99.60 99.21 99.21 99.21 99.21 99.21 99.21…
66: NEIS2951_38 93.88 91.94 92.34 95.24 95.24 96.83 97.62 99.20 98.81 98.41 98.81 98.02 98.41 98.41 98.81 98.81 98.81 98.81 98.81 98.81 98.81 98.81 98.81 98.81 98.81 98.81 98.81 98.81 99.21 99.21 99.21 99.21 99.21 99.21 99.21 99.21 99.21 99.21 99.21 99.21 99.21 99.21 99.21 99.21 99.21 99.21 99.21 99.21 99.21 99.21 99.21 99.21 99.21 99.21 99.21 99.21 99.21 99.21 99.21 99.21 99.21 99.21 99.21 99.21…
67: NEIS2951_37 93.88 91.94 92.34 95.24 95.24 96.83 97.62 99.20 98.81 98.41 98.81 98.02 98.41 98.81 98.81 98.81 98.81 98.81 98.81 98.81 98.81 98.81 98.81 98.81 98.81 98.81 98.81 98.81 99.21 99.21 99.21 99.21 99.21 99.21 99.21 99.21 99.21 99.21 99.21 99.21 99.21 99.21 99.21 99.21 99.21 99.21 99.21 99.21 99.21 99.21 99.21 99.21 99.21 99.21 99.21 99.21 99.21 99.21 99.21 99.21 99.21 99.21 99.21 99.21…
68: NEIS2951_30 93.88 91.94 92.34 95.24 95.24 96.83 97.62 99.20 98.81 98.41 98.81 98.41 98.41 98.41 98.81 98.81 98.81 98.81 98.81 98.81 98.81 98.81 98.81 98.81 98.81 98.81 98.81 98.81 99.21 99.21 99.21 99.21 99.21 99.21 99.21 99.21 99.21 99.21 99.21 99.21 99.21 99.21 99.21 99.21 99.21 99.21 99.21 99.21 99.21 99.21 99.21 99.21 99.21 99.21 99.21 99.21 99.21 99.21 99.21 99.21 99.21 99.21 99.21 99.21…
69: NEIS2951_29 93.88 91.94 92.34 95.24 95.24 96.83 97.62 99.20 98.81 98.41 98.81 98.02 98.41 98.41 98.81 98.81 98.81 98.81 98.81 98.81 98.81 98.81 98.81 98.81 98.81 98.81 98.81 98.81 99.21 99.21 99.21 99.21 99.21 99.21 99.21 99.21 99.21 99.21 99.21 99.21 99.21 99.21 99.21 99.21 99.21 99.21 99.21 99.21 99.21 99.21 99.21 99.21 99.21 99.21 99.21 99.21 99.21 99.21 99.21 99.21 99.21 99.21 99.21 99.21…
70: NEIS2951_28 93.88 91.94 92.34 95.24 95.24 96.83 97.62 99.20 98.81 98.41 98.81 98.02 98.41 98.41 98.81 98.81 98.81 98.81 98.81 98.81 98.81 98.81 98.81 98.81 98.81 98.81 98.81 98.81 99.21 99.21 99.21 99.21 99.21 99.21 99.21 99.21 99.21 99.21 99.21 99.21 99.21 99.21 99.21 99.21 99.21 99.21 99.21 99.21 99.21 99.21 99.21 99.21 99.21 99.21 99.21 99.21 99.21 99.21 99.21 99.21 99.21 99.21 99.21 99.21…
71: NEIS2951_27 94.29 92.34 92.74 95.24 95.24 96.83 97.62 99.20 98.81 98.41 98.81 98.02 98.41 98.41 98.81 98.81 98.81 98.81 98.81 98.81 98.81 98.81 98.81 98.81 98.81 98.81 98.81 98.81 99.21 99.21 99.21 99.21 99.21 99.21 99.21 99.21 99.21 99.21 99.21 99.21 99.21 99.21 99.21 99.21 99.21 99.21 99.21 99.21 99.21 99.21 99.21 99.21 99.21 99.21 99.21 99.21 99.21 99.21 99.21 99.21 99.21 99.21 99.21 99.21…
72: NEIS2951_25 93.88 91.94 92.34 95.24 95.24 97.22 97.62 99.20 98.81 98.41 98.81 98.02 98.41 98.41 98.81 98.81 98.81 98.81 98.81 98.81 98.81 98.81 98.81 98.81 98.81 98.81 98.81 98.81 99.21 99.21 99.21 99.21 99.21 99.21 99.21 99.21 99.21 99.21 99.21 99.21 99.21 99.21 99.21 99.21 99.21 99.21 99.21 99.21 99.21 99.21 99.21 99.21 99.21 99.21 99.21 99.21 99.21 99.21 99.21 99.21 99.21 99.21 99.21 99.21…
73: NEIS2951_24 93.88 91.94 92.34 95.24 95.24 96.83 97.62 99.20 98.81 98.41 98.81 98.02 98.41 98.41 98.81 98.81 98.81 98.81 98.81 98.81 98.81 98.81 98.81 98.81 98.81 98.81 98.81 98.81 99.21 99.21 99.21 99.21 99.21 99.21 99.21 99.21 99.21 99.21 99.21 99.21 99.21 99.21 99.21 99.21 99.21 99.21 99.21 99.21 99.21 99.21 99.21 99.21 99.21 99.21 99.21 99.21 99.21 99.21 99.21 99.21 99.21 99.21 99.21 99.21…
74: NEIS2951_22 93.88 91.94 92.34 95.24 95.24 96.83 97.62 99.20 98.81 98.41 98.81 98.02 98.41 98.41 98.81 98.81 98.81 98.81 98.81 98.81 98.81 98.81 98.81 98.81 98.81 98.81 98.81 98.81 99.21 99.21 99.21 99.21 99.21 99.21 99.21 99.21 99.21 99.21 99.21 99.21 99.21 99.21 99.21 99.21 99.21 99.21 99.21 99.21 99.21 99.21 99.21 99.21 99.21 99.21 99.21 99.21 99.21 99.21 99.21 99.21 99.21 99.21 99.21 99.21…
75: NEIS2951_21 93.88 91.94 92.34 95.24 95.24 96.83 97.62 99.20 98.81 98.41 98.81 98.02 98.41 98.41 98.81 98.81 98.81 98.81 98.81 98.81 98.81 98.81 98.81 98.81 98.81 98.81 98.81 98.81 99.21 99.21 99.21 99.21 99.21 99.21 99.21 99.21 99.21 99.21 99.21 99.21 99.21 99.21 99.21 99.21 99.21 99.21 99.21 99.21 99.21 99.21 99.21 99.21 99.21 99.21 99.21 99.21 99.21 99.21 99.21 99.21 99.21 99.21 99.21 99.21…
76: NEIS2951_20 93.88 91.94 92.34 95.24 95.24 96.83 97.62 99.20 98.81 98.41 98.81 98.02 98.41 98.41 98.81 98.81 98.81 98.81 98.81 98.81 98.81 98.81 98.81 98.81 98.81 98.81 98.81 98.81 99.21 99.21 99.21 99.21 99.21 99.21 99.21 99.21 99.21 99.21 99.21 99.21 99.21 99.21 99.21 99.21 99.21 99.21 99.21 99.21 99.21 99.21 99.21 99.21 99.21 99.21 99.21 99.21 99.21 99.21 99.21 99.21 99.21 99.21 99.21 99.21…
77: NEIS2951_19 93.88 91.94 92.34 95.24 95.24 96.83 97.62 99.20 98.81 98.41 98.81 98.41 98.41 98.41 98.81 98.81 98.81 98.81 99.21 98.81 98.81 98.81 98.81 98.81 98.81 98.81 98.81 98.81 99.21 99.21 99.21 99.21 99.21 99.21 99.21 99.21 99.21 99.21 99.21 99.21 99.21 99.21 99.21 99.21 99.21 99.21 99.21 99.21 99.21 99.21 99.21 99.21 99.21 99.21 99.21 99.21 99.21 99.21 99.21 99.21 99.21 99.21 99.21 99.21…
78: NEIS2951_18 93.88 91.94 92.34 95.24 95.24 96.83 97.62 99.20 98.81 98.41 98.81 98.02 98.41 98.41 98.81 98.81 98.81 98.81 98.81 98.81 98.81 98.81 98.81 98.81 98.81 98.81 98.81 98.81 99.21 99.21 99.21 99.21 99.21 99.21 99.21 99.21 99.21 99.21 99.21 99.21 99.21 99.21 99.21 99.21 99.21 99.21 99.21 99.21 99.21 99.21 99.21 99.21 99.21 99.21 99.21 99.21 99.21 99.21 99.21 99.21 99.21 99.21 99.21 99.21…
79: NEIS2951_17 93.88 91.94 92.34 95.24 95.24 96.83 97.62 99.20 98.81 98.41 98.81 98.02 98.41 98.41 98.81 98.81 98.81 98.81 98.81 98.81 98.81 98.81 98.81 98.81 98.81 98.81 98.81 98.81 99.21 99.21 99.21 99.21 99.21 99.21 99.21 99.21 99.21 99.21 99.21 99.21 99.21 99.21 99.21 99.21 99.21 99.21 99.21 99.21 99.21 99.21 99.21 99.21 99.21 99.21 99.21 99.21 99.21 99.21 99.21 99.21 99.21 99.21 99.21 99.21…
80: NEIS2951_16 93.88 91.94 92.34 95.24 95.24 96.83 97.62 99.20 98.81 98.41 98.81 98.02 98.41 98.41 98.81 98.81 98.81 98.81 98.81 98.81 98.81 98.81 98.81 98.81 98.81 98.81 98.81 98.81 99.21 99.21 99.21 99.21 99.21 99.21 99.21 99.21 99.21 99.21 99.21 99.21 99.21 99.21 99.21 99.21 99.21 99.21 99.21 99.21 99.21 99.21 99.21 99.21 99.21 99.21 99.21 99.21 99.21 99.21 99.21 99.21 99.21 99.21 99.21 99.21…
81: NEIS2951_15 93.88 91.94 92.34 95.24 95.24 96.83 97.62 99.20 98.81 98.41 98.81 98.02 98.41 98.41 98.81 98.81 98.81 98.81 98.81 98.81 98.81 98.81 98.81 98.81 98.81 98.81 98.81 98.81 99.21 99.21 99.21 99.21 99.21 99.21 99.21 99.21 99.21 99.21 99.21 99.21 99.21 99.21 99.21 99.21 99.21 99.21 99.21 99.21 99.21 99.21 99.21 99.21 99.21 99.21 99.21 99.21 99.21 99.21 99.21 99.21 99.21 99.21 99.21 99.21…
82: NEIS2951_14 93.88 91.94 92.34 95.24 95.24 96.83 97.62 99.20 98.81 98.41 98.81 98.02 98.41 98.41 98.81 98.81 98.81 98.81 98.81 98.81 98.81 98.81 98.81 98.81 98.81 98.81 98.81 98.81 99.21 99.21 99.21 99.21 99.21 99.21 99.21 99.21 99.21 99.21 99.21 99.21 99.21 99.21 99.21 99.21 99.21 99.21 99.21 99.21 99.21 99.21 99.21 99.21 99.21 99.21 99.21 99.21 99.21 99.21 99.21 99.21 99.21 99.21 99.21 99.60…
83: NEIS2951_12 94.29 92.34 92.74 95.24 95.24 96.83 97.62 99.20 98.81 98.41 98.81 98.02 98.41 98.41 98.81 98.81 98.81 98.81 98.81 98.81 98.81 98.81 98.81 98.81 98.81 98.81 98.81 98.81 99.21 99.21 99.21 99.21 99.21 99.21 99.21 99.21 99.21 99.21 99.21 99.21 99.21 99.21 99.21 99.21 99.21 99.21 99.21 99.21 99.21 99.21 99.21 99.21 99.21 99.21 99.21 99.21 99.21 99.21 99.21 99.21 99.21 99.21 99.21 99.21…
84: NEIS2951_11 93.88 91.94 92.34 95.24 95.24 96.83 97.62 99.20 98.81 98.41 98.81 98.02 98.41 98.41 98.81 98.81 98.81 98.81 98.81 98.81 98.81 98.81 98.81 98.81 98.81 98.81 98.81 98.81 99.21 99.21 99.21 99.21 99.21 99.21 99.21 99.21 99.21 99.21 99.21 99.21 99.21 99.21 99.21 99.21 99.21 99.21 99.21 99.21 99.21 99.21 99.21 99.21 99.21 99.21 99.21 99.21 99.21 99.21 99.21 99.21 99.21 99.21 99.21 99.21…
85: NEIS2951_9 93.88 91.94 92.34 95.24 95.24 96.83 97.62 99.20 98.81 98.41 98.81 98.02 98.41 98.41 98.81 98.81 98.81 98.81 98.81 98.81 98.81 98.81 98.81 98.81 98.81 98.81 98.81 98.81 99.21 99.21 99.21 99.21 99.21 99.21 99.21 99.21 99.21 99.21 99.21 99.21 99.21 99.21 99.21 99.21 99.21 99.21 99.21 99.21 99.21 99.21 99.21 99.21 99.21 99.21 99.21 99.21 99.21 99.21 99.21 99.21 99.21 99.21 99.21 99.21 …
86: NEIS2951_7 93.88 91.94 92.34 95.24 95.24 96.83 97.62 99.20 98.81 98.41 98.81 98.02 98.41 98.41 98.81 98.81 98.81 98.81 98.81 98.81 98.81 98.81 98.81 98.81 98.81 98.81 98.81 98.81 99.21 99.21 99.21 99.21 99.21 99.21 99.21 99.21 99.21 99.21 99.21 99.21 99.21 99.21 99.21 99.21 99.21 99.21 99.21 99.21 99.21 99.21 99.21 99.21 99.21 99.21 99.21 99.21 99.21 99.21 99.21 99.21 99.21 99.21 99.21 99.21 …
87: NEIS2951_6 93.88 91.94 92.34 95.24 95.24 96.83 97.62 99.20 98.81 98.41 98.81 98.02 98.41 98.41 98.81 98.81 98.81 98.81 98.81 98.81 98.81 98.81 98.81 98.81 98.81 98.81 98.81 98.81 99.21 99.21 99.21 99.21 99.21 99.21 99.21 99.21 99.21 99.21 99.21 99.21 99.21 99.21 99.21 99.21 99.21 99.21 99.21 99.21 99.21 99.21 99.21 99.21 99.21 99.21 99.21 99.21 99.21 99.21 99.21 99.21 99.21 99.21 99.21 99.21 …
88: NEIS2951_5 93.88 91.94 92.34 95.24 95.24 96.83 97.62 99.20 98.81 98.41 98.81 98.02 98.41 98.41 98.81 98.81 98.81 98.81 98.81 98.81 98.81 98.81 98.81 98.81 98.81 98.81 98.81 98.81 99.21 99.21 99.21 99.21 99.21 99.21 99.21 99.21 99.21 99.21 99.60 99.21 99.21 99.21 99.21 99.21 99.21 99.21 99.21 99.21 99.21 99.21 99.21 99.21 99.21 99.21 99.21 99.21 99.21 99.21 99.21 99.21 99.21 99.21 99.21 99.21 …
89: NEIS2951_4 94.29 92.34 92.74 95.24 95.24 96.83 97.62 99.20 99.21 98.81 99.21 98.02 98.41 98.41 98.81 98.81 98.81 98.81 98.81 98.81 98.81 98.81 98.81 98.81 98.81 98.81 98.81 98.81 99.21 99.21 99.21 99.21 99.21 99.21 99.21 99.21 99.21 99.21 99.21 99.21 99.21 99.21 99.21 99.21 99.21 99.21 99.21 99.21 99.21 99.21 99.21 99.21 99.21 99.21 99.21 99.21 99.21 99.21 99.21 99.21 99.21 99.21 99.21 99.21 …
90: NEIS2951_3 93.88 91.94 92.34 95.24 95.24 96.83 97.62 99.20 98.81 98.41 98.81 98.02 98.41 98.41 98.81 98.81 98.81 98.81 98.81 98.81 98.81 98.81 98.81 98.81 98.81 98.81 98.81 98.81 99.21 99.21 99.21 99.21 99.21 99.21 99.21 99.21 99.21 99.21 99.21 99.21 99.21 99.21 99.21 99.21 99.21 99.21 99.21 99.21 99.21 99.21 99.21 99.21 99.21 99.21 99.21 99.21 99.21 99.21 99.21 99.21 99.21 99.21 99.21 99.21 …
91: NEIS2951_1 94.29 92.34 92.74 95.63 95.63 97.22 98.02 99.60 99.21 98.81 99.21 98.41 98.81 98.81 99.21 99.21 99.21 99.21 99.21 99.21 99.21 99.21 99.21 99.21 99.21 99.21 99.21 99.21 99.60 99.60 99.60 99.60 99.60 99.60 99.60 99.60 99.60 99.60 99.60 99.60 99.60 99.60 99.60 99.60 99.60 99.60 99.60 99.60 99.60 99.60 99.60 99.60 99.60 99.60 99.60 99.60 99.60 99.60 99.60 99.60 99.60 99.60 99.60 99.60 …
92: NEIS2951_2 93.88 91.94 92.34 95.24 95.24 96.83 97.62 99.20 98.81 98.41 98.81 98.02 98.41 98.41 98.81 98.81 98.81 98.81 98.81 98.81 98.81 98.81 98.81 98.81 98.81 98.81 98.81 98.81 99.21 99.21 99.21 99.21 99.21 99.21 99.21 99.21 99.21 99.21 99.21 99.21 99.21 99.21 99.21 99.21 99.21 99.21 99.21 99.21 99.21 99.21 99.21 99.21 99.21 99.21 99.21 99.21 99.21 99.21 99.21 99.21 99.21 99.21 99.21 99.21 …

## Sheet: NEIS2592
#
#
# Percent Identity Matrix - created by Clustal2.1
#
#
1: NEIS2952_20 100.00 99.87 88.41 87.81 87.48 89.03 88.56 88.87 88.87 88.72 88.87 88.87 88.87 88.87 88.87 89.03 89.03 89.03 89.03 89.03 89.03 89.03 89.03 89.03 89.03 89.18 89.18 89.18 89.18 89.18 89.18 89.18 89.18 89.18 89.18 89.18 89.18 89.34 89.34 89.03 89.18 89.18 89.18 89.18 89.18 89.34 89.18 89.18 89.18 89.18 89.18 89.18 89.03 89.18 89.18 89.18 89.18 89.18 89.18 89.18 89.18 89.18 89.18 89.18…
2: NEIS2952_21 99.87 100.00 88.56 87.96 87.64 89.18 88.72 89.03 89.03 88.87 89.03 89.03 89.03 89.03 89.03 89.18 89.18 89.18 89.18 89.18 89.18 89.18 89.18 89.18 89.18 89.34 89.34 89.34 89.34 89.34 89.34 89.34 89.34 89.34 89.34 89.34 89.34 89.49 89.49 89.18 89.34 89.34 89.34 89.34 89.34 89.49 89.34 89.34 89.34 89.34 89.34 89.34 89.18 89.34 89.34 89.34 89.34 89.34 89.34 89.34 89.34 89.34 89.34 89.34…
3: NEIS2952_24 88.41 88.56 100.00 96.75 96.59 97.68 97.52 98.14 97.68 97.68 97.83 97.83 97.83 97.83 97.83 97.99 97.99 97.99 97.99 97.99 97.99 97.99 97.99 97.83 97.99 98.14 98.14 98.14 98.14 98.14 98.14 98.14 98.14 98.14 98.14 98.14 98.14 98.14 98.14 97.99 98.14 98.14 98.14 98.14 98.14 98.14 98.14 98.14 98.14 98.14 98.14 98.14 97.99 98.14 98.14 98.14 98.14 98.14 98.14 98.14 98.14 98.14 98.14 98.14…
4: NEIS2952_72 87.81 87.96 96.75 100.00 96.45 97.68 97.53 97.84 97.68 97.68 97.84 97.84 97.84 97.84 97.84 97.99 97.99 97.99 98.30 97.99 97.99 98.30 97.99 97.84 97.99 98.15 98.15 98.15 98.15 98.15 98.15 98.15 98.15 98.15 98.15 98.15 98.15 98.15 98.15 97.99 98.15 98.30 98.15 98.15 98.15 98.15 98.15 98.15 98.15 98.15 98.15 98.15 98.30 98.15 98.15 98.15 98.15 98.15 98.15 98.15 98.15 98.15 98.15 98.15…
5: NEIS2952_26 87.48 87.64 96.59 96.45 100.00 97.37 97.22 97.53 97.37 97.37 97.53 97.53 97.53 97.53 97.53 97.68 97.68 97.68 97.68 97.68 97.68 97.68 97.68 97.53 97.68 97.84 97.84 97.84 97.84 97.84 97.84 97.84 97.84 97.84 97.84 97.84 97.84 97.84 97.84 97.68 97.84 97.84 97.84 97.84 97.84 97.84 97.84 97.84 97.84 97.84 97.84 97.84 97.68 97.84 97.84 97.84 97.99 97.84 97.84 97.84 97.84 97.84 97.99 97.84…
6: NEIS2952_25 89.03 89.18 97.68 97.68 97.37 100.00 98.61 98.92 98.77 98.77 98.92 98.92 98.92 98.92 98.92 99.07 99.07 99.07 99.07 99.07 99.07 99.07 99.07 98.92 99.07 99.23 99.23 99.23 99.23 99.23 99.23 99.23 99.23 99.23 99.23 99.23 99.23 99.23 99.23 99.07 99.23 99.23 99.23 99.23 99.23 99.23 99.23 99.23 99.23 99.23 99.23 99.23 99.07 99.23 99.23 99.23 99.23 99.23 99.23 99.23 99.23 99.23 99.23 99.23…
7: NEIS2952_75 88.56 88.72 97.52 97.53 97.22 98.61 100.00 98.77 98.77 98.61 98.77 98.77 98.77 98.77 98.77 98.92 98.92 98.92 98.92 98.92 98.92 98.92 98.92 98.77 98.92 99.07 99.07 99.07 99.07 99.07 99.07 99.07 99.07 99.07 99.07 99.07 99.07 99.07 99.07 98.92 99.07 99.07 99.07 99.07 99.07 99.07 99.07 99.07 99.07 99.07 99.07 99.07 98.92 99.07 99.07 99.07 99.07 99.07 99.07 99.07 99.07 99.07 99.07 99.07…
8: NEIS2952_60 88.87 89.03 98.14 97.84 97.53 98.92 98.77 100.00 98.92 98.92 99.07 99.07 99.07 99.07 99.07 99.23 99.23 99.23 99.23 99.23 99.23 99.23 99.23 99.07 99.23 99.38 99.38 99.38 99.38 99.38 99.38 99.38 99.38 99.38 99.38 99.38 99.38 99.38 99.38 99.23 99.38 99.38 99.38 99.38 99.38 99.38 99.38 99.38 99.38 99.38 99.38 99.38 99.23 99.38 99.38 99.38 99.38 99.38 99.38 99.38 99.38 99.38 99.38 99.38…
9: NEIS2952_49 88.87 89.03 97.68 97.68 97.37 98.77 98.77 98.92 100.00 98.77 98.92 98.92 98.92 98.92 98.92 99.07 99.07 99.07 99.07 99.07 99.07 99.07 99.07 98.92 99.07 99.23 99.23 99.23 99.23 99.23 99.23 99.23 99.23 99.23 99.23 99.23 99.23 99.23 99.23 99.07 99.23 99.23 99.23 99.23 99.23 99.23 99.23 99.23 99.23 99.23 99.23 99.23 99.07 99.23 99.23 99.23 99.23 99.23 99.23 99.23 99.23 99.23 99.23 99.23…
10: NEIS2952_8 88.72 88.87 97.68 97.68 97.37 98.77 98.61 98.92 98.77 100.00 98.92 98.92 98.92 98.92 98.92 99.07 99.07 99.07 99.07 99.07 99.07 99.07 99.07 98.92 99.07 99.23 99.23 99.23 99.23 99.23 99.23 99.23 99.23 99.23 99.23 99.23 99.23 99.23 99.23 99.07 99.23 99.23 99.23 99.23 99.23 99.23 99.23 99.23 99.23 99.23 99.23 99.23 99.07 99.23 99.23 99.23 99.23 99.23 99.23 99.23 99.23 99.23 99.23 99.23…
11: NEIS2952_73 88.87 89.03 97.83 97.84 97.53 98.92 98.77 99.07 98.92 98.92 100.00 99.07 99.07 99.07 99.07 99.23 99.23 99.23 99.23 99.23 99.23 99.23 99.23 99.07 99.23 99.38 99.38 99.38 99.38 99.38 99.38 99.38 99.38 99.38 99.38 99.38 99.38 99.38 99.38 99.23 99.38 99.38 99.38 99.38 99.38 99.38 99.38 99.54 99.38 99.38 99.38 99.38 99.23 99.38 99.38 99.38 99.38 99.38 99.38 99.38 99.38 99.38 99.38 99.3…
12: NEIS2952_54 88.87 89.03 97.83 97.84 97.53 98.92 98.77 99.07 98.92 98.92 99.07 100.00 99.07 99.07 99.07 99.23 99.23 99.23 99.23 99.23 99.23 99.23 99.23 99.07 99.23 99.38 99.38 99.38 99.38 99.38 99.38 99.38 99.38 99.38 99.38 99.38 99.38 99.38 99.38 99.23 99.38 99.38 99.38 99.38 99.38 99.38 99.38 99.38 99.38 99.38 99.38 99.38 99.23 99.38 99.38 99.38 99.38 99.38 99.38 99.38 99.38 99.38 99.38 99.3…
13: NEIS2952_44 88.87 89.03 97.83 97.84 97.53 98.92 98.77 99.07 98.92 98.92 99.07 99.07 100.00 99.07 99.07 99.23 99.23 99.23 99.23 99.23 99.23 99.23 99.23 99.07 99.23 99.38 99.38 99.38 99.38 99.38 99.38 99.38 99.38 99.38 99.38 99.38 99.38 99.38 99.38 99.23 99.38 99.38 99.38 99.38 99.38 99.38 99.38 99.38 99.38 99.38 99.38 99.38 99.23 99.38 99.38 99.38 99.38 99.38 99.38 99.38 99.38 99.38 99.38 99.3…
14: NEIS2952_33 88.87 89.03 97.83 97.84 97.53 98.92 98.77 99.07 98.92 98.92 99.07 99.07 99.07 100.00 99.07 99.23 99.23 99.23 99.23 99.23 99.23 99.23 99.23 99.07 99.23 99.38 99.38 99.38 99.38 99.38 99.38 99.38 99.38 99.38 99.38 99.38 99.38 99.38 99.38 99.23 99.38 99.38 99.38 99.38 99.38 99.38 99.38 99.38 99.38 99.38 99.38 99.38 99.23 99.38 99.38 99.38 99.38 99.38 99.38 99.38 99.38 99.38 99.38 99.3…
15: NEIS2952_14 88.87 89.03 97.83 97.84 97.53 98.92 98.77 99.07 98.92 98.92 99.07 99.07 99.07 99.07 100.00 99.23 99.23 99.23 99.23 99.23 99.23 99.23 99.23 99.07 99.23 99.38 99.38 99.38 99.38 99.38 99.38 99.38 99.38 99.38 99.38 99.38 99.38 99.38 99.38 99.23 99.38 99.38 99.38 99.38 99.38 99.38 99.38 99.38 99.38 99.38 99.38 99.38 99.23 99.38 99.38 99.38 99.38 99.38 99.38 99.38 99.38 99.38 99.38 99.3…
16: NEIS2952_71 89.03 89.18 97.99 97.99 97.68 99.07 98.92 99.23 99.07 99.07 99.23 99.23 99.23 99.23 99.23 100.00 99.38 99.38 99.38 99.38 99.38 99.38 99.38 99.23 99.38 99.54 99.54 99.54 99.54 99.54 99.54 99.54 99.54 99.54 99.54 99.54 99.54 99.54 99.54 99.38 99.54 99.54 99.54 99.54 99.54 99.54 99.54 99.54 99.54 99.54 99.54 99.54 99.38 99.54 99.54 99.54 99.54 99.54 99.54 99.54 99.54 99.54 99.54 99.5…
17: NEIS2952_40 89.03 89.18 97.99 97.99 97.68 99.07 98.92 99.23 99.07 99.07 99.23 99.23 99.23 99.23 99.23 99.38 100.00 99.38 99.38 99.38 99.38 99.38 99.38 99.23 99.38 99.54 99.54 99.54 99.54 99.54 99.54 99.54 99.54 99.54 99.54 99.54 99.54 99.54 99.54 99.38 99.54 99.54 99.54 99.54 99.54 99.54 99.54 99.54 99.54 99.54 99.54 99.54 99.38 99.54 99.54 99.54 99.54 99.54 99.54 99.54 99.54 99.54 99.54 99.5…
18: NEIS2952_39 89.03 89.18 97.99 97.99 97.68 99.07 98.92 99.23 99.07 99.07 99.23 99.23 99.23 99.23 99.23 99.38 99.38 100.00 99.38 99.38 99.38 99.38 99.38 99.23 99.38 99.54 99.54 99.54 99.54 99.54 99.54 99.54 99.54 99.54 99.54 99.54 99.54 99.54 99.54 99.38 99.54 99.54 99.54 99.54 99.54 99.54 99.54 99.54 99.54 99.54 99.54 99.54 99.38 99.54 99.54 99.54 99.54 99.54 99.54 99.54 99.54 99.54 99.54 99.5…
19: NEIS2952_36 89.03 89.18 97.99 98.30 97.68 99.07 98.92 99.23 99.07 99.07 99.23 99.23 99.23 99.23 99.23 99.38 99.38 99.38 100.00 99.38 99.38 99.38 99.38 99.23 99.38 99.54 99.54 99.54 99.54 99.54 99.54 99.54 99.54 99.54 99.54 99.54 99.54 99.54 99.54 99.38 99.54 99.69 99.54 99.54 99.54 99.54 99.54 99.54 99.54 99.54 99.54 99.54 99.38 99.54 99.54 99.54 99.54 99.54 99.54 99.54 99.54 99.54 99.54 99.5…
20: NEIS2952_34 89.03 89.18 97.99 97.99 97.68 99.07 98.92 99.23 99.07 99.07 99.23 99.23 99.23 99.23 99.23 99.38 99.38 99.38 99.38 100.00 99.38 99.38 99.38 99.23 99.38 99.54 99.54 99.54 99.54 99.54 99.54 99.54 99.54 99.54 99.54 99.54 99.54 99.54 99.54 99.38 99.54 99.54 99.54 99.54 99.54 99.54 99.54 99.54 99.54 99.54 99.54 99.54 99.38 99.54 99.54 99.54 99.54 99.54 99.54 99.54 99.54 99.54 99.54 99.5…
21: NEIS2952_32 89.03 89.18 97.99 97.99 97.68 99.07 98.92 99.23 99.07 99.07 99.23 99.23 99.23 99.23 99.23 99.38 99.38 99.38 99.38 99.38 100.00 99.38 99.38 99.23 99.38 99.54 99.54 99.54 99.54 99.54 99.54 99.54 99.54 99.54 99.54 99.54 99.54 99.54 99.54 99.38 99.54 99.54 99.54 99.54 99.54 99.54 99.54 99.54 99.54 99.54 99.54 99.54 99.38 99.54 99.54 99.54 99.54 99.54 99.54 99.54 99.54 99.54 99.54 99.5…
22: NEIS2952_15 89.03 89.18 97.99 98.30 97.68 99.07 98.92 99.23 99.07 99.07 99.23 99.23 99.23 99.23 99.23 99.38 99.38 99.38 99.38 99.38 99.38 100.00 99.38 99.23 99.38 99.54 99.54 99.54 99.54 99.54 99.54 99.54 99.54 99.54 99.54 99.54 99.54 99.54 99.54 99.38 99.54 99.54 99.54 99.54 99.54 99.54 99.54 99.54 99.54 99.54 99.54 99.54 99.69 99.54 99.54 99.54 99.54 99.54 99.54 99.54 99.54 99.54 99.54 99.5…
23: NEIS2952_13 89.03 89.18 97.99 97.99 97.68 99.07 98.92 99.23 99.07 99.07 99.23 99.23 99.23 99.23 99.23 99.38 99.38 99.38 99.38 99.38 99.38 99.38 100.00 99.23 99.38 99.54 99.54 99.54 99.54 99.54 99.54 99.54 99.54 99.54 99.54 99.54 99.54 99.54 99.54 99.38 99.54 99.54 99.54 99.54 99.54 99.54 99.54 99.54 99.54 99.54 99.54 99.54 99.38 99.54 99.54 99.54 99.54 99.54 99.54 99.54 99.54 99.54 99.54 99.5…
24: NEIS2952_10 89.03 89.18 97.83 97.84 97.53 98.92 98.77 99.07 98.92 98.92 99.07 99.07 99.07 99.07 99.07 99.23 99.23 99.23 99.23 99.23 99.23 99.23 99.23 100.00 99.23 99.38 99.38 99.38 99.38 99.38 99.38 99.38 99.38 99.38 99.38 99.38 99.38 99.38 99.69 99.54 99.38 99.38 99.38 99.38 99.38 99.38 99.38 99.38 99.38 99.38 99.38 99.38 99.23 99.38 99.38 99.38 99.38 99.38 99.38 99.38 99.38 99.38 99.38 99.3…
25: NEIS2952_7 89.03 89.18 97.99 97.99 97.68 99.07 98.92 99.23 99.07 99.07 99.23 99.23 99.23 99.23 99.23 99.38 99.38 99.38 99.38 99.38 99.38 99.38 99.38 99.23 100.00 99.54 99.54 99.54 99.54 99.54 99.54 99.54 99.54 99.54 99.54 99.54 99.54 99.54 99.54 99.38 99.54 99.54 99.54 99.54 99.54 99.54 99.54 99.54 99.54 99.54 99.54 99.54 99.38 99.54 99.54 99.54 99.54 99.54 99.54 99.54 99.54 99.54 99.54 99.54…
26: NEIS2952_81 89.18 89.34 98.14 98.15 97.84 99.23 99.07 99.38 99.23 99.23 99.38 99.38 99.38 99.38 99.38 99.54 99.54 99.54 99.54 99.54 99.54 99.54 99.54 99.38 99.54 100.00 99.69 99.69 99.69 99.69 99.69 99.69 99.69 99.69 99.69 99.69 99.69 99.69 99.69 99.54 99.69 99.69 99.69 99.69 99.69 99.69 99.69 99.69 99.69 99.69 99.69 99.69 99.54 99.69 99.69 99.69 99.69 99.69 99.69 99.69 99.69 99.69 99.69 99.6…
27: NEIS2952_80 89.18 89.34 98.14 98.15 97.84 99.23 99.07 99.38 99.23 99.23 99.38 99.38 99.38 99.38 99.38 99.54 99.54 99.54 99.54 99.54 99.54 99.54 99.54 99.38 99.54 99.69 100.00 99.69 99.69 99.69 99.69 99.69 99.69 99.69 99.69 99.69 99.69 99.69 99.69 99.54 99.69 99.69 99.69 99.69 99.69 99.69 99.69 99.69 99.69 99.69 99.69 99.69 99.54 99.69 99.69 99.69 99.69 99.69 99.69 99.69 99.69 99.69 99.69 99.6…
28: NEIS2952_79 89.18 89.34 98.14 98.15 97.84 99.23 99.07 99.38 99.23 99.23 99.38 99.38 99.38 99.38 99.38 99.54 99.54 99.54 99.54 99.54 99.54 99.54 99.54 99.38 99.54 99.69 99.69 100.00 99.69 99.69 99.69 99.69 99.69 99.69 99.69 99.69 99.69 99.69 99.69 99.69 99.85 99.69 99.69 99.69 99.69 99.69 99.69 99.69 99.69 99.69 99.69 99.69 99.54 99.69 99.69 99.69 99.69 99.69 99.69 99.69 99.69 99.69 99.69 99.6…
29: NEIS2952_78 89.18 89.34 98.14 98.15 97.84 99.23 99.07 99.38 99.23 99.23 99.38 99.38 99.38 99.38 99.38 99.54 99.54 99.54 99.54 99.54 99.54 99.54 99.54 99.38 99.54 99.69 99.69 99.69 100.00 99.69 99.69 99.69 99.69 99.69 99.69 99.69 99.69 99.69 99.69 99.54 99.69 99.69 99.69 99.69 99.69 99.69 99.69 99.69 99.69 99.69 99.69 99.69 99.54 99.69 99.69 99.69 99.69 99.69 99.69 99.69 99.69 99.69 99.69 99.6…
30: NEIS2952_77 89.18 89.34 98.14 98.15 97.84 99.23 99.07 99.38 99.23 99.23 99.38 99.38 99.38 99.38 99.38 99.54 99.54 99.54 99.54 99.54 99.54 99.54 99.54 99.38 99.54 99.69 99.69 99.69 99.69 100.00 99.69 99.69 99.69 99.69 99.69 99.69 99.69 99.69 99.69 99.54 99.69 99.69 99.69 99.69 99.69 99.69 99.69 99.69 99.69 99.69 99.69 99.69 99.54 99.69 99.69 99.69 99.69 99.69 99.69 99.69 99.69 99.69 99.69 99.6…
31: NEIS2952_76 89.18 89.34 98.14 98.15 97.84 99.23 99.07 99.38 99.23 99.23 99.38 99.38 99.38 99.38 99.38 99.54 99.54 99.54 99.54 99.54 99.54 99.54 99.54 99.38 99.54 99.69 99.69 99.69 99.69 99.69 100.00 99.69 99.69 99.69 99.69 99.69 99.69 99.69 99.69 99.54 99.69 99.69 99.69 99.69 99.69 99.69 99.69 99.69 99.69 99.69 99.69 99.69 99.54 99.69 99.69 99.69 99.69 99.69 99.69 99.69 99.69 99.69 99.69 99.6…
32: NEIS2952_74 89.18 89.34 98.14 98.15 97.84 99.23 99.07 99.38 99.23 99.23 99.38 99.38 99.38 99.38 99.38 99.54 99.54 99.54 99.54 99.54 99.54 99.54 99.54 99.38 99.54 99.69 99.69 99.69 99.69 99.69 99.69 100.00 99.69 99.69 99.69 99.69 99.69 99.69 99.69 99.54 99.69 99.69 99.69 99.69 99.69 99.69 99.69 99.69 99.69 99.69 99.69 99.69 99.54 99.69 99.69 99.69 99.69 99.69 99.69 99.69 99.69 99.69 99.69 99.6…
33: NEIS2952_70 89.18 89.34 98.14 98.15 97.84 99.23 99.07 99.38 99.23 99.23 99.38 99.38 99.38 99.38 99.38 99.54 99.54 99.54 99.54 99.54 99.54 99.54 99.54 99.38 99.54 99.69 99.69 99.69 99.69 99.69 99.69 99.69 100.00 99.69 99.69 99.69 99.69 99.69 99.69 99.54 99.69 99.69 99.69 99.69 99.69 99.69 99.69 99.69 99.69 99.69 99.69 99.69 99.54 99.69 99.69 99.69 99.69 99.69 99.69 99.69 99.69 99.69 99.69 99.6…
34: NEIS2952_69 89.18 89.34 98.14 98.15 97.84 99.23 99.07 99.38 99.23 99.23 99.38 99.38 99.38 99.38 99.38 99.54 99.54 99.54 99.54 99.54 99.54 99.54 99.54 99.38 99.54 99.69 99.69 99.69 99.69 99.69 99.69 99.69 99.69 100.00 99.69 99.69 99.69 99.69 99.69 99.54 99.69 99.69 99.69 99.69 99.69 99.69 99.69 99.69 99.69 99.69 99.69 99.69 99.54 99.69 99.69 99.69 99.69 99.69 99.69 99.69 99.69 99.69 99.69 99.6…
35: NEIS2952_68 89.18 89.34 98.14 98.15 97.84 99.23 99.07 99.38 99.23 99.23 99.38 99.38 99.38 99.38 99.38 99.54 99.54 99.54 99.54 99.54 99.54 99.54 99.54 99.38 99.54 99.69 99.69 99.69 99.69 99.69 99.69 99.69 99.69 99.69 100.00 99.69 99.69 99.69 99.69 99.54 99.69 99.69 99.69 99.69 99.69 99.69 99.69 99.69 99.69 99.69 99.69 99.69 99.54 99.69 99.69 99.69 99.69 99.69 99.69 99.69 99.69 99.69 99.69 99.6…
36: NEIS2952_67 89.18 89.34 98.14 98.15 97.84 99.23 99.07 99.38 99.23 99.23 99.38 99.38 99.38 99.38 99.38 99.54 99.54 99.54 99.54 99.54 99.54 99.54 99.54 99.38 99.54 99.69 99.69 99.69 99.69 99.69 99.69 99.69 99.69 99.69 99.69 100.00 99.69 99.69 99.69 99.54 99.69 99.69 99.69 99.69 99.69 99.69 99.69 99.69 99.69 99.69 99.69 99.69 99.54 99.69 99.69 99.69 99.69 99.69 99.69 99.69 99.69 99.69 99.69 99.6…
37: NEIS2952_66 89.18 89.34 98.14 98.15 97.84 99.23 99.07 99.38 99.23 99.23 99.38 99.38 99.38 99.38 99.38 99.54 99.54 99.54 99.54 99.54 99.54 99.54 99.54 99.38 99.54 99.69 99.69 99.69 99.69 99.69 99.69 99.69 99.69 99.69 99.69 99.69 100.00 99.69 99.69 99.54 99.69 99.69 99.69 99.69 99.69 99.69 99.69 99.69 99.69 99.69 99.69 99.69 99.54 99.69 99.69 99.69 99.69 99.69 99.69 99.69 99.69 99.69 99.69 99.6…
38: NEIS2952_65 89.34 89.49 98.14 98.15 97.84 99.23 99.07 99.38 99.23 99.23 99.38 99.38 99.38 99.38 99.38 99.54 99.54 99.54 99.54 99.54 99.54 99.54 99.54 99.38 99.54 99.69 99.69 99.69 99.69 99.69 99.69 99.69 99.69 99.69 99.69 99.69 99.69 100.00 99.69 99.54 99.69 99.69 99.69 99.69 99.69 99.69 99.69 99.69 99.69 99.69 99.69 99.69 99.54 99.69 99.69 99.69 99.69 99.69 99.69 99.69 99.69 99.69 99.69 99.6…
39: NEIS2952_64 89.34 89.49 98.14 98.15 97.84 99.23 99.07 99.38 99.23 99.23 99.38 99.38 99.38 99.38 99.38 99.54 99.54 99.54 99.54 99.54 99.54 99.54 99.54 99.69 99.54 99.69 99.69 99.69 99.69 99.69 99.69 99.69 99.69 99.69 99.69 99.69 99.69 99.69 100.00 99.54 99.69 99.69 99.69 99.69 99.69 99.69 99.69 99.69 99.69 99.69 99.69 99.69 99.54 99.69 99.69 99.69 99.69 99.69 99.69 99.69 99.69 99.69 99.69 99.6…
40: NEIS2952_63 89.03 89.18 97.99 97.99 97.68 99.07 98.92 99.23 99.07 99.07 99.23 99.23 99.23 99.23 99.23 99.38 99.38 99.38 99.38 99.38 99.38 99.38 99.38 99.54 99.38 99.54 99.54 99.69 99.54 99.54 99.54 99.54 99.54 99.54 99.54 99.54 99.54 99.54 99.54 100.00 99.85 99.54 99.54 99.54 99.54 99.54 99.54 99.54 99.54 99.54 99.54 99.54 99.38 99.54 99.54 99.54 99.54 99.54 99.54 99.54 99.54 99.54 99.54 99.5…
41: NEIS2952_62 89.18 89.34 98.14 98.15 97.84 99.23 99.07 99.38 99.23 99.23 99.38 99.38 99.38 99.38 99.38 99.54 99.54 99.54 99.54 99.54 99.54 99.54 99.54 99.38 99.54 99.69 99.69 99.85 99.69 99.69 99.69 99.69 99.69 99.69 99.69 99.69 99.69 99.69 99.69 99.85 100.00 99.69 99.69 99.69 99.69 99.69 99.69 99.69 99.69 99.69 99.69 99.69 99.54 99.69 99.69 99.69 99.69 99.69 99.69 99.69 99.69 99.69 99.69 99.6…
42: NEIS2952_61 89.18 89.34 98.14 98.30 97.84 99.23 99.07 99.38 99.23 99.23 99.38 99.38 99.38 99.38 99.38 99.54 99.54 99.54 99.69 99.54 99.54 99.54 99.54 99.38 99.54 99.69 99.69 99.69 99.69 99.69 99.69 99.69 99.69 99.69 99.69 99.69 99.69 99.69 99.69 99.54 99.69 100.00 99.69 99.69 99.69 99.69 99.69 99.69 99.69 99.69 99.69 99.69 99.54 99.69 99.69 99.69 99.69 99.69 99.69 99.69 99.69 99.69 99.69 99.6…
43: NEIS2952_59 89.18 89.34 98.14 98.15 97.84 99.23 99.07 99.38 99.23 99.23 99.38 99.38 99.38 99.38 99.38 99.54 99.54 99.54 99.54 99.54 99.54 99.54 99.54 99.38 99.54 99.69 99.69 99.69 99.69 99.69 99.69 99.69 99.69 99.69 99.69 99.69 99.69 99.69 99.69 99.54 99.69 99.69 100.00 99.69 99.69 99.69 99.69 99.69 99.69 99.69 99.69 99.69 99.54 99.69 99.69 99.69 99.69 99.69 99.69 99.69 99.69 99.69 99.69 99.6…
44: NEIS2952_58 89.18 89.34 98.14 98.15 97.84 99.23 99.07 99.38 99.23 99.23 99.38 99.38 99.38 99.38 99.38 99.54 99.54 99.54 99.54 99.54 99.54 99.54 99.54 99.38 99.54 99.69 99.69 99.69 99.69 99.69 99.69 99.69 99.69 99.69 99.69 99.69 99.69 99.69 99.69 99.54 99.69 99.69 99.69 100.00 99.69 99.69 99.69 99.69 99.69 99.69 99.69 99.69 99.54 99.69 99.69 99.69 99.69 99.69 99.69 99.69 99.69 99.69 99.69 99.6…
45: NEIS2952_57 89.18 89.34 98.14 98.15 97.84 99.23 99.07 99.38 99.23 99.23 99.38 99.38 99.38 99.38 99.38 99.54 99.54 99.54 99.54 99.54 99.54 99.54 99.54 99.38 99.54 99.69 99.69 99.69 99.69 99.69 99.69 99.69 99.69 99.69 99.69 99.69 99.69 99.69 99.69 99.54 99.69 99.69 99.69 99.69 100.00 99.69 99.69 99.69 99.69 99.69 99.69 99.69 99.54 99.69 99.69 99.69 99.69 99.69 99.69 99.69 99.69 99.69 99.69 99.6…
46: NEIS2952_56 89.34 89.49 98.14 98.15 97.84 99.23 99.07 99.38 99.23 99.23 99.38 99.38 99.38 99.38 99.38 99.54 99.54 99.54 99.54 99.54 99.54 99.54 99.54 99.38 99.54 99.69 99.69 99.69 99.69 99.69 99.69 99.69 99.69 99.69 99.69 99.69 99.69 99.69 99.69 99.54 99.69 99.69 99.69 99.69 99.69 100.00 99.69 99.69 99.69 99.69 99.69 99.69 99.54 99.69 99.69 99.69 99.69 99.69 99.69 99.69 99.69 99.69 99.69 99.6…
47: NEIS2952_55 89.18 89.34 98.14 98.15 97.84 99.23 99.07 99.38 99.23 99.23 99.38 99.38 99.38 99.38 99.38 99.54 99.54 99.54 99.54 99.54 99.54 99.54 99.54 99.38 99.54 99.69 99.69 99.69 99.69 99.69 99.69 99.69 99.69 99.69 99.69 99.69 99.69 99.69 99.69 99.54 99.69 99.69 99.69 99.69 99.69 99.69 100.00 99.69 99.69 99.69 99.69 99.69 99.54 99.69 99.69 99.69 99.69 99.69 99.69 99.69 99.69 99.69 99.69 99.6…
48: NEIS2952_53 89.18 89.34 98.14 98.15 97.84 99.23 99.07 99.38 99.23 99.23 99.54 99.38 99.38 99.38 99.38 99.54 99.54 99.54 99.54 99.54 99.54 99.54 99.54 99.38 99.54 99.69 99.69 99.69 99.69 99.69 99.69 99.69 99.69 99.69 99.69 99.69 99.69 99.69 99.69 99.54 99.69 99.69 99.69 99.69 99.69 99.69 99.69 100.00 99.69 99.69 99.69 99.69 99.54 99.69 99.69 99.69 99.69 99.69 99.69 99.69 99.69 99.69 99.69 99.6…
49: NEIS2952_52 89.18 89.34 98.14 98.15 97.84 99.23 99.07 99.38 99.23 99.23 99.38 99.38 99.38 99.38 99.38 99.54 99.54 99.54 99.54 99.54 99.54 99.54 99.54 99.38 99.54 99.69 99.69 99.69 99.69 99.69 99.69 99.69 99.69 99.69 99.69 99.69 99.69 99.69 99.69 99.54 99.69 99.69 99.69 99.69 99.69 99.69 99.69 99.69 100.00 99.69 99.69 99.69 99.54 99.69 99.69 99.69 99.69 99.69 99.69 99.69 99.69 99.69 99.69 99.6…
50: NEIS2952_51 89.18 89.34 98.14 98.15 97.84 99.23 99.07 99.38 99.23 99.23 99.38 99.38 99.38 99.38 99.38 99.54 99.54 99.54 99.54 99.54 99.54 99.54 99.54 99.38 99.54 99.69 99.69 99.69 99.69 99.69 99.69 99.69 99.69 99.69 99.69 99.69 99.69 99.69 99.69 99.54 99.69 99.69 99.69 99.69 99.69 99.69 99.69 99.69 99.69 100.00 99.69 99.69 99.54 99.69 99.69 99.69 99.69 99.69 99.69 99.69 99.69 99.69 99.69 99.6…
51: NEIS2952_50 89.18 89.34 98.14 98.15 97.84 99.23 99.07 99.38 99.23 99.23 99.38 99.38 99.38 99.38 99.38 99.54 99.54 99.54 99.54 99.54 99.54 99.54 99.54 99.38 99.54 99.69 99.69 99.69 99.69 99.69 99.69 99.69 99.69 99.69 99.69 99.69 99.69 99.69 99.69 99.54 99.69 99.69 99.69 99.69 99.69 99.69 99.69 99.69 99.69 99.69 100.00 99.69 99.54 99.69 99.69 99.69 99.69 99.69 99.69 99.69 99.69 99.69 99.69 99.6…
52: NEIS2952_48 89.18 89.34 98.14 98.15 97.84 99.23 99.07 99.38 99.23 99.23 99.38 99.38 99.38 99.38 99.38 99.54 99.54 99.54 99.54 99.54 99.54 99.54 99.54 99.38 99.54 99.69 99.69 99.69 99.69 99.69 99.69 99.69 99.69 99.69 99.69 99.69 99.69 99.69 99.69 99.54 99.69 99.69 99.69 99.69 99.69 99.69 99.69 99.69 99.69 99.69 99.69 100.00 99.54 99.69 99.69 99.69 99.69 99.69 99.69 99.69 99.69 99.69 99.69 99.6…
53: NEIS2952_47 89.03 89.18 97.99 98.30 97.68 99.07 98.92 99.23 99.07 99.07 99.23 99.23 99.23 99.23 99.23 99.38 99.38 99.38 99.38 99.38 99.38 99.69 99.38 99.23 99.38 99.54 99.54 99.54 99.54 99.54 99.54 99.54 99.54 99.54 99.54 99.54 99.54 99.54 99.54 99.38 99.54 99.54 99.54 99.54 99.54 99.54 99.54 99.54 99.54 99.54 99.54 99.54 100.00 99.54 99.54 99.54 99.54 99.54 99.54 99.54 99.54 99.54 99.54 99.8…
54: NEIS2952_46 89.18 89.34 98.14 98.15 97.84 99.23 99.07 99.38 99.23 99.23 99.38 99.38 99.38 99.38 99.38 99.54 99.54 99.54 99.54 99.54 99.54 99.54 99.54 99.38 99.54 99.69 99.69 99.69 99.69 99.69 99.69 99.69 99.69 99.69 99.69 99.69 99.69 99.69 99.69 99.54 99.69 99.69 99.69 99.69 99.69 99.69 99.69 99.69 99.69 99.69 99.69 99.69 99.54 100.00 99.69 99.69 99.69 99.69 99.69 99.69 99.69 99.69 99.69 99.6…
55: NEIS2952_45 89.18 89.34 98.14 98.15 97.84 99.23 99.07 99.38 99.23 99.23 99.38 99.38 99.38 99.38 99.38 99.54 99.54 99.54 99.54 99.54 99.54 99.54 99.54 99.38 99.54 99.69 99.69 99.69 99.69 99.69 99.69 99.69 99.69 99.69 99.69 99.69 99.69 99.69 99.69 99.54 99.69 99.69 99.69 99.69 99.69 99.69 99.69 99.69 99.69 99.69 99.69 99.69 99.54 99.69 100.00 99.69 99.69 99.69 99.69 99.69 99.69 99.69 99.69 99.6…
56: NEIS2952_43 89.18 89.34 98.14 98.15 97.84 99.23 99.07 99.38 99.23 99.23 99.38 99.38 99.38 99.38 99.38 99.54 99.54 99.54 99.54 99.54 99.54 99.54 99.54 99.38 99.54 99.69 99.69 99.69 99.69 99.69 99.69 99.69 99.69 99.69 99.69 99.69 99.69 99.69 99.69 99.54 99.69 99.69 99.69 99.69 99.69 99.69 99.69 99.69 99.69 99.69 99.69 99.69 99.54 99.69 99.69 100.00 99.69 99.69 99.69 99.69 99.69 99.69 99.69 99.6…
57: NEIS2952_42 89.18 89.34 98.14 98.15 97.99 99.23 99.07 99.38 99.23 99.23 99.38 99.38 99.38 99.38 99.38 99.54 99.54 99.54 99.54 99.54 99.54 99.54 99.54 99.38 99.54 99.69 99.69 99.69 99.69 99.69 99.69 99.69 99.69 99.69 99.69 99.69 99.69 99.69 99.69 99.54 99.69 99.69 99.69 99.69 99.69 99.69 99.69 99.69 99.69 99.69 99.69 99.69 99.54 99.69 99.69 99.69 100.00 99.69 99.69 99.69 99.69 99.69 99.69 99.6…
58: NEIS2952_41 89.18 89.34 98.14 98.15 97.84 99.23 99.07 99.38 99.23 99.23 99.38 99.38 99.38 99.38 99.38 99.54 99.54 99.54 99.54 99.54 99.54 99.54 99.54 99.38 99.54 99.69 99.69 99.69 99.69 99.69 99.69 99.69 99.69 99.69 99.69 99.69 99.69 99.69 99.69 99.54 99.69 99.69 99.69 99.69 99.69 99.69 99.69 99.69 99.69 99.69 99.69 99.69 99.54 99.69 99.69 99.69 99.69 100.00 99.69 99.69 99.69 99.69 99.69 99.6…
59: NEIS2952_38 89.18 89.34 98.14 98.15 97.84 99.23 99.07 99.38 99.23 99.23 99.38 99.38 99.38 99.38 99.38 99.54 99.54 99.54 99.54 99.54 99.54 99.54 99.54 99.38 99.54 99.69 99.69 99.69 99.69 99.69 99.69 99.69 99.69 99.69 99.69 99.69 99.69 99.69 99.69 99.54 99.69 99.69 99.69 99.69 99.69 99.69 99.69 99.69 99.69 99.69 99.69 99.69 99.54 99.69 99.69 99.69 99.69 99.69 100.00 99.69 99.69 99.69 99.69 99.6…
60: NEIS2952_37 89.18 89.34 98.14 98.15 97.84 99.23 99.07 99.38 99.23 99.23 99.38 99.38 99.38 99.38 99.38 99.54 99.54 99.54 99.54 99.54 99.54 99.54 99.54 99.38 99.54 99.69 99.69 99.69 99.69 99.69 99.69 99.69 99.69 99.69 99.69 99.69 99.69 99.69 99.69 99.54 99.69 99.69 99.69 99.69 99.69 99.69 99.69 99.69 99.69 99.69 99.69 99.69 99.54 99.69 99.69 99.69 99.69 99.69 99.69 100.00 99.69 99.69 99.69 99.6…
61: NEIS2952_35 89.18 89.34 98.14 98.15 97.84 99.23 99.07 99.38 99.23 99.23 99.38 99.38 99.38 99.38 99.38 99.54 99.54 99.54 99.54 99.54 99.54 99.54 99.54 99.38 99.54 99.69 99.69 99.69 99.69 99.69 99.69 99.69 99.69 99.69 99.69 99.69 99.69 99.69 99.69 99.54 99.69 99.69 99.69 99.69 99.69 99.69 99.69 99.69 99.69 99.69 99.69 99.69 99.54 99.69 99.69 99.69 99.69 99.69 99.69 99.69 100.00 99.69 99.69 99.6…
62: NEIS2952_31 89.18 89.34 98.14 98.15 97.84 99.23 99.07 99.38 99.23 99.23 99.38 99.38 99.38 99.38 99.38 99.54 99.54 99.54 99.54 99.54 99.54 99.54 99.54 99.38 99.54 99.69 99.69 99.69 99.69 99.69 99.69 99.69 99.69 99.69 99.69 99.69 99.69 99.69 99.69 99.54 99.69 99.69 99.69 99.69 99.69 99.69 99.69 99.69 99.69 99.69 99.69 99.69 99.54 99.69 99.69 99.69 99.69 99.69 99.69 99.69 99.69 100.00 99.69 99.6…
63: NEIS2952_30 89.18 89.34 98.14 98.15 97.99 99.23 99.07 99.38 99.23 99.23 99.38 99.38 99.38 99.38 99.38 99.54 99.54 99.54 99.54 99.54 99.54 99.54 99.54 99.38 99.54 99.69 99.69 99.69 99.69 99.69 99.69 99.69 99.69 99.69 99.69 99.69 99.69 99.69 99.69 99.54 99.69 99.69 99.69 99.69 99.69 99.69 99.69 99.69 99.69 99.69 99.69 99.69 99.54 99.69 99.69 99.69 99.69 99.69 99.69 99.69 99.69 99.69 100.00 99.6…
64: NEIS2952_29 89.18 89.34 98.14 98.15 97.84 99.23 99.07 99.38 99.23 99.23 99.38 99.38 99.38 99.38 99.38 99.54 99.54 99.54 99.54 99.54 99.54 99.54 99.54 99.38 99.54 99.69 99.69 99.69 99.69 99.69 99.69 99.69 99.69 99.69 99.69 99.69 99.69 99.69 99.69 99.54 99.69 99.69 99.69 99.69 99.69 99.69 99.69 99.69 99.69 99.69 99.69 99.69 99.85 99.69 99.69 99.69 99.69 99.69 99.69 99.69 99.69 99.69 99.69 100.0…
65: NEIS2952_28 89.18 89.34 98.14 98.15 97.84 99.23 99.07 99.38 99.23 99.23 99.38 99.38 99.38 99.38 99.38 99.54 99.54 99.54 99.54 99.54 99.54 99.54 99.54 99.38 99.54 99.69 99.69 99.69 99.69 99.69 99.69 99.69 99.69 99.69 99.69 99.69 99.69 99.69 99.69 99.54 99.69 99.69 99.69 99.69 99.69 99.69 99.69 99.69 99.69 99.69 99.69 99.69 99.54 99.69 99.69 99.69 99.69 99.69 99.69 99.69 99.69 99.69 99.69 99.69…
66: NEIS2952_27 89.18 89.34 98.14 98.15 97.84 99.23 99.07 99.38 99.23 99.23 99.38 99.38 99.38 99.38 99.38 99.54 99.54 99.54 99.54 99.54 99.54 99.54 99.54 99.38 99.54 99.69 99.69 99.69 99.69 99.69 99.69 99.69 99.69 99.69 99.69 99.69 99.69 99.69 99.69 99.54 99.69 99.69 99.69 99.69 99.69 99.69 99.69 99.69 99.69 99.69 99.69 99.69 99.54 99.69 99.69 99.69 99.69 99.69 99.69 99.69 99.69 99.69 99.69 99.69…
67: NEIS2952_23 89.18 89.34 98.14 98.15 97.84 99.23 99.07 99.38 99.23 99.23 99.38 99.38 99.38 99.38 99.38 99.54 99.54 99.54 99.54 99.54 99.54 99.54 99.54 99.38 99.54 99.69 99.69 99.69 99.69 99.69 99.69 99.69 99.69 99.69 99.69 99.69 99.69 99.69 99.69 99.54 99.69 99.69 99.69 99.69 99.69 99.69 99.69 99.69 99.69 99.69 99.69 99.69 99.54 99.69 99.69 99.69 99.69 99.69 99.69 99.69 99.69 99.69 99.69 99.69…
68: NEIS2952_22 89.18 89.34 98.14 98.15 97.84 99.23 99.07 99.38 99.23 99.23 99.38 99.38 99.38 99.38 99.38 99.54 99.54 99.54 99.54 99.54 99.54 99.54 99.54 99.38 99.54 99.69 99.69 99.69 99.69 99.69 99.69 99.69 99.69 99.69 99.69 99.69 99.69 99.69 99.69 99.54 99.69 99.69 99.69 99.69 99.69 99.69 99.69 99.69 99.69 99.69 99.69 99.69 99.54 99.69 99.69 99.69 99.69 99.69 99.69 99.69 99.69 99.69 99.69 99.69…
69: NEIS2952_19 89.18 89.34 98.14 98.15 97.84 99.23 99.07 99.38 99.23 99.23 99.38 99.38 99.38 99.38 99.38 99.54 99.54 99.54 99.54 99.54 99.54 99.54 99.54 99.38 99.54 99.69 99.69 99.69 99.69 99.69 99.69 99.69 99.69 99.69 99.69 99.69 99.69 99.69 99.69 99.54 99.69 99.69 99.69 99.69 99.69 99.69 99.69 99.69 99.69 99.69 99.69 99.69 99.54 99.69 99.69 99.69 99.69 99.69 99.69 99.69 99.69 99.69 99.69 99.69…
70: NEIS2952_18 89.18 89.34 98.14 98.15 97.84 99.23 99.07 99.38 99.23 99.23 99.38 99.38 99.38 99.38 99.38 99.54 99.54 99.54 99.54 99.54 99.54 99.54 99.54 99.38 99.54 99.69 99.69 99.69 99.69 99.69 99.69 99.69 99.69 99.69 99.69 99.69 99.69 99.69 99.69 99.54 99.69 99.69 99.69 99.69 99.69 99.69 99.69 99.69 99.69 99.69 99.69 99.69 99.54 99.69 99.69 99.69 99.69 99.69 99.69 99.69 99.69 99.69 99.69 99.69…
71: NEIS2952_17 89.18 89.34 98.14 98.15 97.84 99.23 99.07 99.38 99.23 99.23 99.38 99.38 99.38 99.38 99.38 99.54 99.54 99.69 99.54 99.54 99.54 99.54 99.54 99.38 99.54 99.69 99.69 99.69 99.69 99.69 99.69 99.69 99.69 99.69 99.69 99.69 99.69 99.69 99.69 99.54 99.69 99.69 99.69 99.69 99.69 99.69 99.69 99.69 99.69 99.69 99.69 99.69 99.54 99.69 99.69 99.69 99.69 99.69 99.69 99.69 99.69 99.69 99.69 99.69…
72: NEIS2952_16 89.18 89.34 98.14 98.15 97.84 99.23 99.07 99.38 99.23 99.23 99.38 99.38 99.38 99.38 99.38 99.54 99.54 99.54 99.54 99.54 99.54 99.54 99.54 99.38 99.54 99.69 99.69 99.69 99.69 99.69 99.69 99.69 99.69 99.69 99.69 99.69 99.69 99.69 99.69 99.54 99.69 99.69 99.69 99.69 99.69 99.69 99.69 99.69 99.69 99.69 99.69 99.69 99.54 99.69 99.69 99.69 99.69 99.69 99.69 99.69 99.69 99.69 99.69 99.69…
73: NEIS2952_12 89.18 89.34 98.14 98.15 97.84 99.23 99.07 99.38 99.23 99.23 99.38 99.38 99.38 99.38 99.38 99.54 99.54 99.54 99.54 99.54 99.54 99.54 99.54 99.38 99.54 99.69 99.69 99.69 99.69 99.69 99.69 99.69 99.69 99.69 99.69 99.69 99.69 99.69 99.69 99.54 99.69 99.69 99.69 99.69 99.69 99.69 99.69 99.69 99.69 99.69 99.69 99.69 99.54 99.69 99.69 99.69 99.69 99.69 99.69 99.69 99.69 99.69 99.69 99.69…
74: NEIS2952_11 89.18 89.34 98.14 98.15 97.84 99.23 99.07 99.38 99.23 99.23 99.38 99.38 99.38 99.38 99.38 99.54 99.54 99.54 99.54 99.54 99.54 99.54 99.54 99.38 99.54 99.69 99.69 99.69 99.69 99.69 99.69 99.69 99.69 99.69 99.69 99.69 99.69 99.69 99.69 99.54 99.69 99.69 99.69 99.69 99.69 99.69 99.69 99.69 99.69 99.69 99.69 99.69 99.54 99.69 99.69 99.85 99.69 99.69 99.69 99.69 99.69 99.69 99.69 99.69…
75: NEIS2952_9 89.34 89.49 98.14 98.15 97.84 99.23 99.07 99.38 99.23 99.23 99.38 99.38 99.38 99.38 99.38 99.54 99.54 99.54 99.54 99.54 99.54 99.54 99.54 99.38 99.54 99.69 99.69 99.69 99.69 99.69 99.69 99.69 99.69 99.69 99.69 99.69 99.69 99.69 99.69 99.54 99.69 99.69 99.69 99.69 99.69 99.69 99.69 99.69 99.69 99.69 99.69 99.69 99.54 99.69 99.69 99.69 99.69 99.69 99.69 99.69 99.69 99.69 99.69 99.69 …
76: NEIS2952_6 89.18 89.34 98.14 98.15 97.84 99.23 99.07 99.38 99.23 99.23 99.38 99.38 99.38 99.38 99.38 99.54 99.54 99.54 99.54 99.54 99.54 99.54 99.54 99.38 99.54 99.69 99.69 99.69 99.69 99.69 99.69 99.69 99.69 99.69 99.69 99.69 99.69 99.69 99.69 99.54 99.69 99.69 99.69 99.69 99.69 99.69 99.69 99.69 99.69 99.69 99.69 99.69 99.54 99.69 99.69 99.69 99.69 99.69 99.69 99.69 99.69 99.69 99.69 99.69 …
77: NEIS2952_5 89.18 89.34 98.14 98.15 97.84 99.23 99.07 99.38 99.23 99.23 99.38 99.38 99.38 99.38 99.38 99.54 99.54 99.54 99.54 99.54 99.54 99.54 99.54 99.69 99.54 99.69 99.69 99.69 99.69 99.69 99.69 99.69 99.69 99.69 99.69 99.69 99.69 99.69 99.69 99.85 99.69 99.69 99.69 99.69 99.69 99.69 99.69 99.69 99.69 99.69 99.69 99.69 99.54 99.69 99.69 99.69 99.69 99.69 99.69 99.69 99.69 99.69 99.69 99.69 …
78: NEIS2952_3 89.18 89.34 98.14 98.15 97.84 99.23 99.07 99.38 99.23 99.23 99.38 99.38 99.38 99.38 99.38 99.54 99.54 99.54 99.54 99.54 99.54 99.54 99.54 99.38 99.54 99.69 99.69 99.69 99.69 99.69 99.69 99.69 99.69 99.69 99.69 99.69 99.69 99.69 99.69 99.54 99.69 99.69 99.69 99.69 99.69 99.69 99.69 99.69 99.69 99.69 99.69 99.69 99.54 99.69 99.69 99.69 99.69 99.69 99.69 99.69 99.69 99.69 99.69 99.69 …
79: NEIS2952_2 89.34 89.49 98.14 98.15 97.84 99.23 99.07 99.38 99.23 99.23 99.38 99.38 99.38 99.38 99.38 99.54 99.54 99.54 99.54 99.54 99.54 99.54 99.54 99.38 99.54 99.69 99.69 99.69 99.69 99.69 99.69 99.69 99.69 99.69 99.69 99.69 99.69 99.69 99.69 99.54 99.69 99.69 99.69 99.69 99.69 99.69 99.69 99.69 99.69 99.69 99.69 99.69 99.54 99.69 99.69 99.69 99.69 99.69 99.69 99.69 99.69 99.69 99.69 99.69 …
80: NEIS2952_1 89.18 89.34 98.14 98.15 97.84 99.23 99.07 99.38 99.23 99.23 99.38 99.38 99.38 99.38 99.38 99.54 99.54 99.54 99.54 99.54 99.54 99.54 99.54 99.38 99.54 99.69 99.69 99.69 99.69 99.69 99.69 99.69 99.69 99.69 99.69 99.69 99.69 99.69 99.69 99.54 99.69 99.69 99.69 99.69 99.69 99.69 99.69 99.69 99.69 99.69 99.69 99.69 99.54 99.69 99.69 99.69 99.69 99.69 99.69 99.69 99.69 99.69 99.69 99.69 …
81: NEIS2952_4 89.34 89.49 98.30 98.30 97.99 99.38 99.23 99.54 99.38 99.38 99.54 99.54 99.54 99.54 99.54 99.69 99.69 99.69 99.69 99.69 99.69 99.69 99.69 99.54 99.69 99.85 99.85 99.85 99.85 99.85 99.85 99.85 99.85 99.85 99.85 99.85 99.85 99.85 99.85 99.69 99.85 99.85 99.85 99.85 99.85 99.85 99.85 99.85 99.85 99.85 99.85 99.85 99.69 99.85 99.85 99.85 99.85 99.85 99.85 99.85 99.85 99.85 99.85 99.85 …

## Sheet: traM
#
#
# Percent Identity Matrix - created by Clustal2.1
#
#
1: NEIS2241_74 100.00 99.79 95.86 95.65 95.86 95.65 95.86 96.27 95.86 96.07 95.65 96.07 95.86 95.45 95.65 95.65 95.86 96.07 95.86 95.65 95.65 95.86 95.86 97.22 97.29 97.10 96.48 96.27 96.48 96.69 96.89 96.89 97.31 97.10 97.10 97.10 97.10 97.10 96.89 97.10 97.10 97.10 97.10 97.10 97.10 97.10 97.10 97.10 97.10 97.31 97.10 97.10 97.10 97.10 97.10 97.52 97.10 96.89 97.10 96.89 97.10 97.10 97.10 97.10…
2: NEIS2241_80 99.79 100.00 95.65 95.45 95.65 95.45 95.65 96.07 95.65 95.86 95.45 95.86 95.65 95.24 95.45 95.45 95.65 95.86 95.65 95.45 95.45 95.65 95.65 97.00 97.08 97.31 96.27 96.07 96.27 96.48 96.69 96.69 97.10 96.89 96.89 96.89 96.89 96.89 97.10 96.89 96.89 96.89 96.89 96.89 96.89 96.89 96.89 96.89 96.89 97.10 96.89 96.89 96.89 96.89 96.89 97.31 96.89 96.69 96.89 97.10 96.89 96.89 96.89 96.89…
3: NEIS2241_27 95.86 95.65 100.00 98.55 98.76 98.55 98.76 99.17 98.76 98.55 98.55 98.96 98.76 98.34 98.55 98.55 98.76 98.96 97.10 96.89 96.89 97.10 97.10 98.93 98.54 98.34 97.72 97.52 97.72 97.93 98.14 98.14 98.14 98.34 98.34 98.34 98.34 98.34 98.14 98.34 98.34 98.34 98.34 98.34 98.34 98.34 98.34 98.34 98.34 98.34 98.34 98.34 98.34 98.34 98.34 98.34 98.34 98.14 98.34 98.14 98.34 98.34 98.34 98.34…
4: NEIS2241_86 95.65 95.45 98.55 100.00 99.79 99.59 99.38 99.38 98.96 98.76 98.76 99.17 98.96 98.96 99.17 99.17 99.38 99.59 96.89 96.69 96.69 96.89 96.89 98.50 98.33 98.14 97.52 97.31 97.52 97.72 97.93 97.93 97.93 98.14 98.14 98.14 98.14 98.14 97.93 98.14 98.14 98.14 98.14 98.14 98.14 98.14 98.14 98.14 98.14 98.14 98.14 98.14 98.14 98.14 98.14 98.14 98.14 97.93 98.14 97.93 98.14 98.14 98.14 98.14…
5: NEIS2241_6 95.86 95.65 98.76 99.79 100.00 99.79 99.59 99.59 99.17 98.96 98.96 99.38 99.17 99.17 99.38 99.38 99.59 99.79 97.10 96.89 96.89 97.10 97.10 98.72 98.54 98.34 97.72 97.52 97.72 97.93 98.14 98.14 98.14 98.34 98.34 98.34 98.34 98.34 98.14 98.34 98.34 98.34 98.34 98.34 98.34 98.34 98.34 98.34 98.34 98.34 98.34 98.34 98.34 98.34 98.34 98.34 98.34 98.14 98.34 98.14 98.34 98.34 98.34 98.34 …
6: NEIS2241_11 95.65 95.45 98.55 99.59 99.79 100.00 99.38 99.38 98.96 98.76 98.76 99.17 98.96 98.96 99.17 99.17 99.38 99.59 97.10 96.89 96.89 97.10 97.10 98.50 98.33 98.14 97.52 97.31 97.52 97.72 97.93 97.93 97.93 98.14 98.14 98.14 98.14 98.14 97.93 98.14 98.14 98.14 98.14 98.14 98.14 98.14 98.14 98.14 98.14 98.14 98.14 98.14 98.14 98.14 98.14 98.14 98.14 97.93 98.14 97.93 98.14 98.14 98.14 98.14…
7: NEIS2241_35 95.86 95.65 98.76 99.38 99.59 99.38 100.00 99.59 99.59 99.38 99.38 99.79 99.59 99.17 99.38 99.38 99.59 99.79 97.10 96.89 96.89 97.10 97.10 98.72 98.54 98.34 97.72 97.52 97.72 97.93 98.14 98.14 98.14 98.34 98.34 98.34 98.34 98.34 98.14 98.34 98.34 98.34 98.34 98.34 98.34 98.34 98.34 98.34 98.34 98.34 98.34 98.34 98.34 98.34 98.34 98.34 98.34 98.14 98.34 98.14 98.34 98.34 98.34 98.34…
8: NEIS2241_33 96.27 96.07 99.17 99.38 99.59 99.38 99.59 100.00 99.59 99.38 99.38 99.79 99.59 99.17 99.38 99.38 99.59 99.79 97.52 97.31 97.31 97.52 97.52 99.14 98.96 98.76 98.14 97.93 98.14 98.34 98.55 98.55 98.55 98.76 98.76 98.76 98.76 98.76 98.55 98.76 98.76 98.76 98.76 98.76 98.76 98.76 98.76 98.76 98.76 98.76 98.76 98.76 98.76 98.76 98.76 98.76 98.76 98.55 98.76 98.55 98.76 98.76 98.76 98.76…
9: NEIS2241_30 95.86 95.65 98.76 98.96 99.17 98.96 99.59 99.59 100.00 99.38 99.38 99.79 99.59 98.76 98.96 98.96 99.17 99.38 97.10 96.89 96.89 97.10 97.10 98.72 98.54 98.34 97.72 97.52 97.72 97.93 98.14 98.14 98.14 98.34 98.34 98.34 98.34 98.34 98.14 98.34 98.34 98.34 98.34 98.34 98.34 98.34 98.34 98.34 98.34 98.34 98.34 98.34 98.34 98.34 98.34 98.34 98.34 98.14 98.34 98.14 98.34 98.34 98.34 98.34…
10: NEIS2241_23 96.07 95.86 98.55 98.76 98.96 98.76 99.38 99.38 99.38 100.00 99.59 99.59 99.79 98.55 98.76 98.76 98.96 99.17 97.31 97.10 97.10 97.31 97.31 98.93 98.75 98.55 97.93 97.72 97.93 98.14 98.34 98.34 98.34 98.55 98.55 98.55 98.55 98.55 98.34 98.55 98.55 98.55 98.55 98.55 98.55 98.55 98.55 98.55 98.55 98.55 98.55 98.55 98.55 98.55 98.55 98.55 98.55 98.34 98.55 98.34 98.55 98.55 98.55 98.5…
11: NEIS2241_20 95.65 95.45 98.55 98.76 98.96 98.76 99.38 99.38 99.38 99.59 100.00 99.59 99.79 98.55 98.76 98.76 98.96 99.17 96.89 96.69 96.69 96.89 96.89 98.50 98.33 98.14 97.52 97.31 97.52 97.72 97.93 97.93 97.93 98.14 98.14 98.14 98.14 98.34 97.93 98.14 98.14 98.14 98.14 98.14 98.14 98.14 98.14 98.14 98.14 98.14 98.14 98.14 98.14 98.14 98.14 98.14 98.14 97.93 98.14 97.93 98.14 98.14 98.14 98.1…
12: NEIS2241_13 96.07 95.86 98.96 99.17 99.38 99.17 99.79 99.79 99.79 99.59 99.59 100.00 99.79 98.96 99.17 99.17 99.38 99.59 97.31 97.10 97.10 97.31 97.31 98.93 98.75 98.55 97.93 97.72 97.93 98.14 98.34 98.34 98.34 98.55 98.55 98.55 98.55 98.55 98.34 98.55 98.55 98.55 98.55 98.55 98.55 98.55 98.55 98.55 98.55 98.55 98.55 98.55 98.55 98.55 98.55 98.55 98.55 98.34 98.55 98.34 98.55 98.55 98.55 98.5…
13: NEIS2241_22 95.86 95.65 98.76 98.96 99.17 98.96 99.59 99.59 99.59 99.79 99.79 99.79 100.00 98.76 98.96 98.96 99.17 99.38 97.10 96.89 96.89 97.10 97.10 98.72 98.54 98.34 97.72 97.52 97.72 97.93 98.14 98.14 98.14 98.34 98.34 98.34 98.34 98.34 98.14 98.34 98.34 98.34 98.34 98.34 98.34 98.34 98.34 98.34 98.34 98.34 98.34 98.34 98.34 98.34 98.34 98.34 98.34 98.14 98.34 98.14 98.34 98.34 98.34 98.3…
14: NEIS2241_15 95.45 95.24 98.34 98.96 99.17 98.96 99.17 99.17 98.76 98.55 98.55 98.96 98.76 100.00 99.79 99.38 99.59 99.38 96.69 96.48 96.48 96.69 96.69 98.29 98.12 97.93 97.31 97.10 97.31 97.52 97.72 97.72 97.72 97.93 97.93 97.93 97.93 97.93 97.72 97.93 97.93 97.93 97.93 97.93 97.93 97.93 97.93 97.93 97.93 97.93 97.93 97.93 97.93 97.93 97.93 97.93 97.93 97.72 97.93 97.72 97.93 97.93 97.93 97.9…
15: NEIS2241_85 95.65 95.45 98.55 99.17 99.38 99.17 99.38 99.38 98.96 98.76 98.76 99.17 98.96 99.79 100.00 99.59 99.79 99.59 96.89 96.69 96.69 96.89 96.89 98.50 98.33 98.14 97.52 97.31 97.52 97.72 97.93 97.93 97.93 98.14 98.14 98.14 98.14 98.14 97.93 98.14 98.14 98.14 98.14 98.14 98.14 98.14 98.14 98.14 98.14 98.14 98.14 98.14 98.14 98.14 98.14 98.14 98.14 97.93 98.14 97.93 98.14 98.14 98.14 98.1…
16: NEIS2241_72 95.65 95.45 98.55 99.17 99.38 99.17 99.38 99.38 98.96 98.76 98.76 99.17 98.96 99.38 99.59 100.00 99.79 99.59 96.89 96.69 96.69 96.89 96.89 98.50 98.33 98.14 97.52 97.31 97.52 97.72 97.93 97.93 97.93 98.14 98.14 98.14 98.14 98.14 97.93 98.14 98.14 98.14 98.14 98.14 98.14 98.14 98.14 98.14 98.14 98.14 98.14 98.14 98.14 98.14 98.14 98.14 98.14 97.93 98.14 97.93 98.14 98.14 98.14 98.1…
17: NEIS2241_5 95.86 95.65 98.76 99.38 99.59 99.38 99.59 99.59 99.17 98.96 98.96 99.38 99.17 99.59 99.79 99.79 100.00 99.79 97.10 96.89 96.89 97.10 97.10 98.72 98.54 98.34 97.72 97.52 97.72 97.93 98.14 98.14 98.14 98.34 98.34 98.34 98.34 98.34 98.14 98.34 98.34 98.34 98.34 98.34 98.34 98.34 98.34 98.34 98.34 98.34 98.34 98.34 98.34 98.34 98.34 98.34 98.34 98.14 98.34 98.14 98.34 98.34 98.34 98.34…
18: NEIS2241_18 96.07 95.86 98.96 99.59 99.79 99.59 99.79 99.79 99.38 99.17 99.17 99.59 99.38 99.38 99.59 99.59 99.79 100.00 97.31 97.10 97.10 97.31 97.31 98.93 98.75 98.55 97.93 97.72 97.93 98.14 98.34 98.34 98.34 98.55 98.55 98.55 98.55 98.55 98.34 98.55 98.55 98.55 98.55 98.55 98.55 98.55 98.55 98.55 98.55 98.55 98.55 98.55 98.55 98.55 98.55 98.55 98.55 98.34 98.55 98.34 98.55 98.55 98.55 98.5…
19: NEIS2241_41 95.86 95.65 97.10 96.89 97.10 97.10 97.10 97.52 97.10 97.31 96.89 97.31 97.10 96.69 96.89 96.89 97.10 97.31 100.00 98.96 99.17 99.38 99.17 98.50 98.54 98.34 98.14 97.93 97.93 97.93 98.14 98.14 98.14 98.34 98.34 98.34 98.34 98.34 98.14 98.34 98.34 98.34 98.34 98.34 98.34 98.34 98.34 98.34 98.55 98.34 98.34 98.34 98.34 98.34 98.34 98.34 98.34 98.96 98.34 98.14 98.34 98.34 98.34 98.3…
20: NEIS2241_48 95.65 95.45 96.89 96.69 96.89 96.89 96.89 97.31 96.89 97.10 96.69 97.10 96.89 96.48 96.69 96.69 96.89 97.10 98.96 100.00 99.79 99.59 99.38 98.29 98.33 98.14 98.55 98.76 98.76 97.72 97.93 97.93 97.93 98.14 98.14 98.14 98.14 98.14 97.93 98.14 98.14 98.14 98.14 98.14 98.14 98.14 98.14 98.14 98.14 98.14 98.34 98.14 98.14 98.14 98.14 98.14 98.14 98.14 98.14 97.93 98.14 98.14 98.14 98.1…
21: NEIS2241_46 95.65 95.45 96.89 96.69 96.89 96.89 96.89 97.31 96.89 97.10 96.69 97.10 96.89 96.48 96.69 96.69 96.89 97.10 99.17 99.79 100.00 99.79 99.59 98.29 98.33 98.14 98.55 98.76 98.76 97.72 97.93 97.93 97.93 98.14 98.14 98.14 98.14 98.14 97.93 98.14 98.14 98.14 98.14 98.14 98.14 98.14 98.14 98.14 98.14 98.14 98.34 98.14 98.14 98.14 98.14 98.14 98.14 98.14 98.14 97.93 98.14 98.14 98.14 98.1…
22: NEIS2241_42 95.86 95.65 97.10 96.89 97.10 97.10 97.10 97.52 97.10 97.31 96.89 97.31 97.10 96.69 96.89 96.89 97.10 97.31 99.38 99.59 99.79 100.00 99.79 98.50 98.54 98.34 98.76 98.55 98.55 97.93 98.14 98.14 98.14 98.34 98.34 98.34 98.34 98.34 98.14 98.34 98.34 98.34 98.34 98.34 98.34 98.34 98.34 98.34 98.34 98.34 98.55 98.34 98.34 98.34 98.34 98.34 98.34 98.34 98.34 98.14 98.34 98.34 98.34 98.3…
23: NEIS2241_43 95.86 95.65 97.10 96.89 97.10 97.10 97.10 97.52 97.10 97.31 96.89 97.31 97.10 96.69 96.89 96.89 97.10 97.31 99.17 99.38 99.59 99.79 100.00 98.50 98.54 98.34 98.76 98.55 98.55 97.93 98.14 98.14 98.14 98.34 98.34 98.34 98.34 98.34 98.14 98.34 98.34 98.34 98.34 98.34 98.34 98.34 98.34 98.34 98.34 98.34 98.55 98.34 98.34 98.34 98.34 98.34 98.34 98.34 98.34 98.14 98.34 98.34 98.34 98.3…
24: NEIS2241_79 97.22 97.00 98.93 98.50 98.72 98.50 98.72 99.14 98.72 98.93 98.50 98.93 98.72 98.29 98.50 98.50 98.72 98.93 98.50 98.29 98.29 98.50 98.50 100.00 100.00 99.79 99.14 98.93 99.14 99.57 99.57 99.57 99.57 99.79 99.79 99.79 99.79 99.79 99.57 99.79 99.79 99.79 99.79 99.79 99.79 99.79 99.79 99.79 99.79 99.79 99.79 99.79 99.79 99.79 99.79 99.79 99.79 99.57 99.79 99.57 99.79 99.79 99.79 99.…
25: NEIS2241_21 97.29 97.08 98.54 98.33 98.54 98.33 98.54 98.96 98.54 98.75 98.33 98.75 98.54 98.12 98.33 98.33 98.54 98.75 98.54 98.33 98.33 98.54 98.54 100.00 100.00 99.79 99.17 98.96 99.17 99.38 99.58 99.58 99.58 99.79 99.79 99.79 99.79 99.79 99.58 99.79 99.79 99.79 99.79 99.79 99.79 99.79 99.79 99.79 99.79 99.79 99.79 99.79 99.79 99.79 99.79 99.79 99.79 99.58 99.79 99.58 99.79 99.79 99.79 99.…
26: NEIS2241_75 97.10 97.31 98.34 98.14 98.34 98.14 98.34 98.76 98.34 98.55 98.14 98.55 98.34 97.93 98.14 98.14 98.34 98.55 98.34 98.14 98.14 98.34 98.34 99.79 99.79 100.00 98.96 98.76 98.96 99.17 99.38 99.38 99.38 99.59 99.59 99.59 99.59 99.59 99.79 99.59 99.59 99.59 99.59 99.59 99.59 99.59 99.59 99.59 99.59 99.59 99.59 99.59 99.59 99.59 99.59 99.59 99.59 99.38 99.59 99.79 99.59 99.59 99.59 99.5…
27: NEIS2241_47 96.48 96.27 97.72 97.52 97.72 97.52 97.72 98.14 97.72 97.93 97.52 97.93 97.72 97.31 97.52 97.52 97.72 97.93 98.14 98.55 98.55 98.76 98.76 99.14 99.17 98.96 100.00 99.79 99.59 98.55 98.76 98.76 98.76 98.96 98.96 98.96 98.96 98.96 98.76 98.96 98.96 98.96 98.96 98.96 98.96 99.17 98.96 98.96 98.96 98.96 99.17 98.96 98.96 98.96 98.96 98.96 98.96 98.96 98.96 98.76 98.96 98.96 98.96 98.9…
28: NEIS2241_44 96.27 96.07 97.52 97.31 97.52 97.31 97.52 97.93 97.52 97.72 97.31 97.72 97.52 97.10 97.31 97.31 97.52 97.72 97.93 98.76 98.76 98.55 98.55 98.93 98.96 98.76 99.79 100.00 99.79 98.34 98.55 98.55 98.55 98.76 98.76 98.76 98.76 98.76 98.55 98.76 98.76 98.76 98.76 98.76 98.76 98.96 98.76 98.76 98.76 98.76 98.96 98.76 98.76 98.76 98.76 98.76 98.76 98.76 98.76 98.55 98.76 98.76 98.76 98.7…
29: NEIS2241_45 96.48 96.27 97.72 97.52 97.72 97.52 97.72 98.14 97.72 97.93 97.52 97.93 97.72 97.31 97.52 97.52 97.72 97.93 97.93 98.76 98.76 98.55 98.55 99.14 99.17 98.96 99.59 99.79 100.00 98.55 98.76 98.76 98.76 98.96 98.96 98.96 98.96 98.96 98.76 98.96 98.96 98.96 98.96 98.96 98.96 99.17 98.96 98.96 98.96 98.96 99.17 98.96 98.96 98.96 98.96 98.96 98.96 98.96 98.96 98.76 98.96 98.96 98.96 98.9…
30: NEIS2241_39 96.69 96.48 97.93 97.72 97.93 97.72 97.93 98.34 97.93 98.14 97.72 98.14 97.93 97.52 97.72 97.72 97.93 98.14 97.93 97.72 97.72 97.93 97.93 99.57 99.38 99.17 98.55 98.34 98.55 100.00 98.96 98.96 98.96 99.17 99.17 99.17 99.17 99.17 98.96 99.17 99.38 99.17 99.17 99.17 99.17 99.17 99.17 99.17 99.17 99.17 99.17 99.17 99.17 99.17 99.17 99.17 99.17 98.96 99.17 98.96 99.17 99.17 99.17 99.1…
31: NEIS2241_77 96.89 96.69 98.14 97.93 98.14 97.93 98.14 98.55 98.14 98.34 97.93 98.34 98.14 97.72 97.93 97.93 98.14 98.34 98.14 97.93 97.93 98.14 98.14 99.57 99.58 99.38 98.76 98.55 98.76 98.96 100.00 99.17 99.17 99.38 99.38 99.38 99.38 99.38 99.17 99.38 99.38 99.38 99.38 99.38 99.38 99.38 99.38 99.38 99.38 99.38 99.38 99.38 99.38 99.38 99.38 99.38 99.38 99.17 99.38 99.17 99.38 99.38 99.38 99.3…
32: NEIS2241_63 96.89 96.69 98.14 97.93 98.14 97.93 98.14 98.55 98.14 98.34 97.93 98.34 98.14 97.72 97.93 97.93 98.14 98.34 98.14 97.93 97.93 98.14 98.14 99.57 99.58 99.38 98.76 98.55 98.76 98.96 99.17 100.00 99.17 99.38 99.59 99.38 99.38 99.38 99.17 99.38 99.38 99.38 99.38 99.38 99.38 99.38 99.38 99.38 99.38 99.38 99.38 99.38 99.38 99.38 99.38 99.38 99.38 99.17 99.38 99.17 99.38 99.38 99.38 99.3…
33: NEIS2241_34 97.31 97.10 98.14 97.93 98.14 97.93 98.14 98.55 98.14 98.34 97.93 98.34 98.14 97.72 97.93 97.93 98.14 98.34 98.14 97.93 97.93 98.14 98.14 99.57 99.58 99.38 98.76 98.55 98.76 98.96 99.17 99.17 100.00 99.38 99.38 99.38 99.38 99.38 99.17 99.38 99.38 99.38 99.38 99.38 99.38 99.38 99.38 99.38 99.38 99.38 99.38 99.38 99.38 99.38 99.38 99.38 99.38 99.17 99.38 99.17 99.38 99.38 99.38 99.3…
34: NEIS2241_83 97.10 96.89 98.34 98.14 98.34 98.14 98.34 98.76 98.34 98.55 98.14 98.55 98.34 97.93 98.14 98.14 98.34 98.55 98.34 98.14 98.14 98.34 98.34 99.79 99.79 99.59 98.96 98.76 98.96 99.17 99.38 99.38 99.38 100.00 99.59 99.59 99.59 99.59 99.38 99.59 99.59 99.59 99.59 99.59 99.59 99.59 99.59 99.59 99.59 99.59 99.59 99.59 99.59 99.59 99.59 99.59 99.59 99.38 99.59 99.38 99.59 99.59 99.59 99.5…
35: NEIS2241_82 97.10 96.89 98.34 98.14 98.34 98.14 98.34 98.76 98.34 98.55 98.14 98.55 98.34 97.93 98.14 98.14 98.34 98.55 98.34 98.14 98.14 98.34 98.34 99.79 99.79 99.59 98.96 98.76 98.96 99.17 99.38 99.59 99.38 99.59 100.00 99.59 99.59 99.59 99.38 99.59 99.59 99.59 99.59 99.59 99.59 99.59 99.59 99.59 99.59 99.59 99.59 99.59 99.59 99.59 99.59 99.59 99.59 99.38 99.59 99.38 99.59 99.59 99.59 99.5…
36: NEIS2241_78 97.10 96.89 98.34 98.14 98.34 98.14 98.34 98.76 98.34 98.55 98.14 98.55 98.34 97.93 98.14 98.14 98.34 98.55 98.34 98.14 98.14 98.34 98.34 99.79 99.79 99.59 98.96 98.76 98.96 99.17 99.38 99.38 99.38 99.59 99.59 100.00 99.59 99.59 99.38 99.59 99.59 99.59 99.59 99.59 99.59 99.59 99.59 99.59 99.59 99.59 99.59 99.59 99.59 99.59 99.59 99.59 99.59 99.38 99.59 99.38 99.59 99.59 99.59 99.5…
37: NEIS2241_76 97.10 96.89 98.34 98.14 98.34 98.14 98.34 98.76 98.34 98.55 98.14 98.55 98.34 97.93 98.14 98.14 98.34 98.55 98.34 98.14 98.14 98.34 98.34 99.79 99.79 99.59 98.96 98.76 98.96 99.17 99.38 99.38 99.38 99.59 99.59 99.59 100.00 99.59 99.38 99.59 99.59 99.59 99.59 99.59 99.59 99.59 99.59 99.59 99.59 99.59 99.59 99.59 99.59 99.59 99.59 99.59 99.59 99.38 99.59 99.38 99.59 99.59 99.59 99.5…
38: NEIS2241_73 97.10 96.89 98.34 98.14 98.34 98.14 98.34 98.76 98.34 98.55 98.34 98.55 98.34 97.93 98.14 98.14 98.34 98.55 98.34 98.14 98.14 98.34 98.34 99.79 99.79 99.59 98.96 98.76 98.96 99.17 99.38 99.38 99.38 99.59 99.59 99.59 99.59 100.00 99.38 99.59 99.59 99.59 99.59 99.59 99.59 99.59 99.59 99.59 99.59 99.59 99.59 99.59 99.59 99.59 99.59 99.59 99.59 99.38 99.59 99.38 99.59 99.59 99.59 99.5…
39: NEIS2241_71 96.89 97.10 98.14 97.93 98.14 97.93 98.14 98.55 98.14 98.34 97.93 98.34 98.14 97.72 97.93 97.93 98.14 98.34 98.14 97.93 97.93 98.14 98.14 99.57 99.58 99.79 98.76 98.55 98.76 98.96 99.17 99.17 99.17 99.38 99.38 99.38 99.38 99.38 100.00 99.38 99.38 99.38 99.38 99.38 99.38 99.38 99.38 99.38 99.38 99.38 99.38 99.38 99.38 99.38 99.38 99.38 99.38 99.17 99.38 99.59 99.38 99.38 99.38 99.7…
40: NEIS2241_70 97.10 96.89 98.34 98.14 98.34 98.14 98.34 98.76 98.34 98.55 98.14 98.55 98.34 97.93 98.14 98.14 98.34 98.55 98.34 98.14 98.14 98.34 98.34 99.79 99.79 99.59 98.96 98.76 98.96 99.17 99.38 99.38 99.38 99.59 99.59 99.59 99.59 99.59 99.38 100.00 99.59 99.59 99.59 99.59 99.59 99.59 99.59 99.59 99.59 99.59 99.59 99.59 99.59 99.59 99.59 99.59 99.59 99.38 99.59 99.38 99.59 99.59 99.59 99.5…
41: NEIS2241_69 97.10 96.89 98.34 98.14 98.34 98.14 98.34 98.76 98.34 98.55 98.14 98.55 98.34 97.93 98.14 98.14 98.34 98.55 98.34 98.14 98.14 98.34 98.34 99.79 99.79 99.59 98.96 98.76 98.96 99.38 99.38 99.38 99.38 99.59 99.59 99.59 99.59 99.59 99.38 99.59 100.00 99.59 99.59 99.59 99.59 99.59 99.59 99.59 99.59 99.59 99.59 99.59 99.59 99.59 99.59 99.59 99.59 99.38 99.59 99.38 99.59 99.59 99.59 99.5…
42: NEIS2241_68 97.10 96.89 98.34 98.14 98.34 98.14 98.34 98.76 98.34 98.55 98.14 98.55 98.34 97.93 98.14 98.14 98.34 98.55 98.34 98.14 98.14 98.34 98.34 99.79 99.79 99.59 98.96 98.76 98.96 99.17 99.38 99.38 99.38 99.59 99.59 99.59 99.59 99.59 99.38 99.59 99.59 100.00 99.59 99.59 99.59 99.59 99.59 99.59 99.59 99.59 99.59 99.59 99.59 99.59 99.59 99.59 99.59 99.38 99.59 99.38 99.59 99.59 99.59 99.5…
43: NEIS2241_67 97.10 96.89 98.34 98.14 98.34 98.14 98.34 98.76 98.34 98.55 98.14 98.55 98.34 97.93 98.14 98.14 98.34 98.55 98.34 98.14 98.14 98.34 98.34 99.79 99.79 99.59 98.96 98.76 98.96 99.17 99.38 99.38 99.38 99.59 99.59 99.59 99.59 99.59 99.38 99.59 99.59 99.59 100.00 99.59 99.59 99.59 99.59 99.59 99.59 99.59 99.59 99.59 99.59 99.59 99.59 99.59 99.59 99.38 99.59 99.38 99.59 99.59 99.59 99.5…
44: NEIS2241_66 97.10 96.89 98.34 98.14 98.34 98.14 98.34 98.76 98.34 98.55 98.14 98.55 98.34 97.93 98.14 98.14 98.34 98.55 98.34 98.14 98.14 98.34 98.34 99.79 99.79 99.59 98.96 98.76 98.96 99.17 99.38 99.38 99.38 99.59 99.59 99.59 99.59 99.59 99.38 99.59 99.59 99.59 99.59 100.00 99.59 99.59 99.59 99.59 99.59 99.59 99.59 99.59 99.59 99.59 99.59 99.59 99.59 99.38 99.59 99.38 99.59 99.59 99.59 99.5…
45: NEIS2241_65 97.10 96.89 98.34 98.14 98.34 98.14 98.34 98.76 98.34 98.55 98.14 98.55 98.34 97.93 98.14 98.14 98.34 98.55 98.34 98.14 98.14 98.34 98.34 99.79 99.79 99.59 98.96 98.76 98.96 99.17 99.38 99.38 99.38 99.59 99.59 99.59 99.59 99.59 99.38 99.59 99.59 99.59 99.59 99.59 100.00 99.59 99.59 99.59 99.59 99.59 99.59 99.59 99.59 99.59 99.59 99.59 99.59 99.38 99.59 99.38 99.59 99.59 99.59 99.5…
46: NEIS2241_64 97.10 96.89 98.34 98.14 98.34 98.14 98.34 98.76 98.34 98.55 98.14 98.55 98.34 97.93 98.14 98.14 98.34 98.55 98.34 98.14 98.14 98.34 98.34 99.79 99.79 99.59 99.17 98.96 99.17 99.17 99.38 99.38 99.38 99.59 99.59 99.59 99.59 99.59 99.38 99.59 99.59 99.59 99.59 99.59 99.59 100.00 99.59 99.59 99.59 99.59 99.59 99.59 99.59 99.59 99.59 99.59 99.59 99.38 99.59 99.38 99.59 99.59 99.59 99.5…
47: NEIS2241_62 97.10 96.89 98.34 98.14 98.34 98.14 98.34 98.76 98.34 98.55 98.14 98.55 98.34 97.93 98.14 98.14 98.34 98.55 98.34 98.14 98.14 98.34 98.34 99.79 99.79 99.59 98.96 98.76 98.96 99.17 99.38 99.38 99.38 99.59 99.59 99.59 99.59 99.59 99.38 99.59 99.59 99.59 99.59 99.59 99.59 99.59 100.00 99.59 99.59 99.59 99.59 99.59 99.59 99.59 99.59 99.59 99.59 99.38 99.59 99.38 99.59 99.59 99.59 99.5…
48: NEIS2241_61 97.10 96.89 98.34 98.14 98.34 98.14 98.34 98.76 98.34 98.55 98.14 98.55 98.34 97.93 98.14 98.14 98.34 98.55 98.34 98.14 98.14 98.34 98.34 99.79 99.79 99.59 98.96 98.76 98.96 99.17 99.38 99.38 99.38 99.59 99.59 99.59 99.59 99.59 99.38 99.59 99.59 99.59 99.59 99.59 99.59 99.59 99.59 100.00 99.59 99.59 99.59 99.59 99.59 99.59 99.59 99.59 99.59 99.38 99.59 99.38 99.59 99.59 99.59 99.5…
49: NEIS2241_60 97.10 96.89 98.34 98.14 98.34 98.14 98.34 98.76 98.34 98.55 98.14 98.55 98.34 97.93 98.14 98.14 98.34 98.55 98.55 98.14 98.14 98.34 98.34 99.79 99.79 99.59 98.96 98.76 98.96 99.17 99.38 99.38 99.38 99.59 99.59 99.59 99.59 99.59 99.38 99.59 99.59 99.59 99.59 99.59 99.59 99.59 99.59 99.59 100.00 99.59 99.59 99.59 99.59 99.59 99.59 99.59 99.59 99.59 99.59 99.38 99.59 99.59 99.59 99.5…
50: NEIS2241_59 97.31 97.10 98.34 98.14 98.34 98.14 98.34 98.76 98.34 98.55 98.14 98.55 98.34 97.93 98.14 98.14 98.34 98.55 98.34 98.14 98.14 98.34 98.34 99.79 99.79 99.59 98.96 98.76 98.96 99.17 99.38 99.38 99.38 99.59 99.59 99.59 99.59 99.59 99.38 99.59 99.59 99.59 99.59 99.59 99.59 99.59 99.59 99.59 99.59 100.00 99.59 99.59 99.59 99.59 99.59 99.59 99.59 99.38 99.59 99.38 99.59 99.59 99.59 99.5…
51: NEIS2241_58 97.10 96.89 98.34 98.14 98.34 98.14 98.34 98.76 98.34 98.55 98.14 98.55 98.34 97.93 98.14 98.14 98.34 98.55 98.34 98.34 98.34 98.55 98.55 99.79 99.79 99.59 99.17 98.96 99.17 99.17 99.38 99.38 99.38 99.59 99.59 99.59 99.59 99.59 99.38 99.59 99.59 99.59 99.59 99.59 99.59 99.59 99.59 99.59 99.59 99.59 100.00 99.59 99.59 99.59 99.59 99.59 99.59 99.38 99.59 99.38 99.59 99.59 99.59 99.5…
52: NEIS2241_57 97.10 96.89 98.34 98.14 98.34 98.14 98.34 98.76 98.34 98.55 98.14 98.55 98.34 97.93 98.14 98.14 98.34 98.55 98.34 98.14 98.14 98.34 98.34 99.79 99.79 99.59 98.96 98.76 98.96 99.17 99.38 99.38 99.38 99.59 99.59 99.59 99.59 99.59 99.38 99.59 99.59 99.59 99.59 99.59 99.59 99.59 99.59 99.59 99.59 99.59 99.59 100.00 99.59 99.59 99.59 99.59 99.59 99.38 99.59 99.38 99.59 99.59 99.59 99.5…
53: NEIS2241_56 97.10 96.89 98.34 98.14 98.34 98.14 98.34 98.76 98.34 98.55 98.14 98.55 98.34 97.93 98.14 98.14 98.34 98.55 98.34 98.14 98.14 98.34 98.34 99.79 99.79 99.59 98.96 98.76 98.96 99.17 99.38 99.38 99.38 99.59 99.59 99.59 99.59 99.59 99.38 99.59 99.59 99.59 99.59 99.59 99.59 99.59 99.59 99.59 99.59 99.59 99.59 99.59 100.00 99.59 99.59 99.59 99.59 99.38 99.59 99.38 99.59 99.59 99.59 99.5…
54: NEIS2241_55 97.10 96.89 98.34 98.14 98.34 98.14 98.34 98.76 98.34 98.55 98.14 98.55 98.34 97.93 98.14 98.14 98.34 98.55 98.34 98.14 98.14 98.34 98.34 99.79 99.79 99.59 98.96 98.76 98.96 99.17 99.38 99.38 99.38 99.59 99.59 99.59 99.59 99.59 99.38 99.59 99.59 99.59 99.59 99.59 99.59 99.59 99.59 99.59 99.59 99.59 99.59 99.59 99.59 100.00 99.59 99.59 99.59 99.38 99.59 99.38 99.59 99.59 99.59 99.5…
55: NEIS2241_54 97.10 96.89 98.34 98.14 98.34 98.14 98.34 98.76 98.34 98.55 98.14 98.55 98.34 97.93 98.14 98.14 98.34 98.55 98.34 98.14 98.14 98.34 98.34 99.79 99.79 99.59 98.96 98.76 98.96 99.17 99.38 99.38 99.38 99.59 99.59 99.59 99.59 99.59 99.38 99.59 99.59 99.59 99.59 99.59 99.59 99.59 99.59 99.59 99.59 99.59 99.59 99.59 99.59 99.59 100.00 99.59 99.59 99.38 99.59 99.38 99.59 99.59 99.59 99.5…
56: NEIS2241_53 97.52 97.31 98.34 98.14 98.34 98.14 98.34 98.76 98.34 98.55 98.14 98.55 98.34 97.93 98.14 98.14 98.34 98.55 98.34 98.14 98.14 98.34 98.34 99.79 99.79 99.59 98.96 98.76 98.96 99.17 99.38 99.38 99.38 99.59 99.59 99.59 99.59 99.59 99.38 99.59 99.59 99.59 99.59 99.59 99.59 99.59 99.59 99.59 99.59 99.59 99.59 99.59 99.59 99.59 99.59 100.00 99.59 99.38 99.59 99.38 99.59 99.59 99.59 99.5…
57: NEIS2241_52 97.10 96.89 98.34 98.14 98.34 98.14 98.34 98.76 98.34 98.55 98.14 98.55 98.34 97.93 98.14 98.14 98.34 98.55 98.34 98.14 98.14 98.34 98.34 99.79 99.79 99.59 98.96 98.76 98.96 99.17 99.38 99.38 99.38 99.59 99.59 99.59 99.59 99.59 99.38 99.59 99.59 99.59 99.59 99.59 99.59 99.59 99.59 99.59 99.59 99.59 99.59 99.59 99.59 99.59 99.59 99.59 100.00 99.38 99.59 99.38 99.59 99.59 99.59 99.5…
58: NEIS2241_51 96.89 96.69 98.14 97.93 98.14 97.93 98.14 98.55 98.14 98.34 97.93 98.34 98.14 97.72 97.93 97.93 98.14 98.34 98.96 98.14 98.14 98.34 98.34 99.57 99.58 99.38 98.96 98.76 98.96 98.96 99.17 99.17 99.17 99.38 99.38 99.38 99.38 99.38 99.17 99.38 99.38 99.38 99.38 99.38 99.38 99.38 99.38 99.38 99.59 99.38 99.38 99.38 99.38 99.38 99.38 99.38 99.38 100.00 99.38 99.17 99.38 99.38 99.38 99.3…
59: NEIS2241_50 97.10 96.89 98.34 98.14 98.34 98.14 98.34 98.76 98.34 98.55 98.14 98.55 98.34 97.93 98.14 98.14 98.34 98.55 98.34 98.14 98.14 98.34 98.34 99.79 99.79 99.59 98.96 98.76 98.96 99.17 99.38 99.38 99.38 99.59 99.59 99.59 99.59 99.59 99.38 99.59 99.59 99.59 99.59 99.59 99.59 99.59 99.59 99.59 99.59 99.59 99.59 99.59 99.59 99.59 99.59 99.59 99.59 99.38 100.00 99.38 99.59 99.59 99.59 99.5…
60: NEIS2241_49 96.89 97.10 98.14 97.93 98.14 97.93 98.14 98.55 98.14 98.34 97.93 98.34 98.14 97.72 97.93 97.93 98.14 98.34 98.14 97.93 97.93 98.14 98.14 99.57 99.58 99.79 98.76 98.55 98.76 98.96 99.17 99.17 99.17 99.38 99.38 99.38 99.38 99.38 99.59 99.38 99.38 99.38 99.38 99.38 99.38 99.38 99.38 99.38 99.38 99.38 99.38 99.38 99.38 99.38 99.38 99.38 99.38 99.17 99.38 100.00 99.38 99.38 99.38 99.3…
61: NEIS2241_40 97.10 96.89 98.34 98.14 98.34 98.14 98.34 98.76 98.34 98.55 98.14 98.55 98.34 97.93 98.14 98.14 98.34 98.55 98.34 98.14 98.14 98.34 98.34 99.79 99.79 99.59 98.96 98.76 98.96 99.17 99.38 99.38 99.38 99.59 99.59 99.59 99.59 99.59 99.38 99.59 99.59 99.59 99.59 99.59 99.59 99.59 99.59 99.59 99.59 99.59 99.59 99.59 99.59 99.59 99.59 99.59 99.59 99.38 99.59 99.38 100.00 99.59 99.59 99.5…
62: NEIS2241_38 97.10 96.89 98.34 98.14 98.34 98.14 98.34 98.76 98.34 98.55 98.14 98.55 98.34 97.93 98.14 98.14 98.34 98.55 98.34 98.14 98.14 98.34 98.34 99.79 99.79 99.59 98.96 98.76 98.96 99.17 99.38 99.38 99.38 99.59 99.59 99.59 99.59 99.59 99.38 99.59 99.59 99.59 99.59 99.59 99.59 99.59 99.59 99.59 99.59 99.59 99.59 99.59 99.59 99.59 99.59 99.59 99.59 99.38 99.59 99.38 99.59 100.00 99.59 99.5…
63: NEIS2241_37 97.10 96.89 98.34 98.14 98.34 98.14 98.34 98.76 98.34 98.55 98.14 98.55 98.34 97.93 98.14 98.14 98.34 98.55 98.34 98.14 98.14 98.34 98.34 99.79 99.79 99.59 98.96 98.76 98.96 99.17 99.38 99.38 99.38 99.59 99.59 99.59 99.59 99.59 99.38 99.59 99.59 99.59 99.59 99.59 99.59 99.59 99.59 99.59 99.59 99.59 99.59 99.59 99.59 99.59 99.59 99.59 99.59 99.38 99.59 99.38 99.59 99.59 100.00 99.5…
64: NEIS2241_36 97.10 96.89 98.34 98.14 98.34 98.14 98.34 98.76 98.34 98.55 98.14 98.55 98.34 97.93 98.14 98.14 98.34 98.55 98.34 98.14 98.14 98.34 98.34 99.79 99.79 99.59 98.96 98.76 98.96 99.17 99.38 99.38 99.38 99.59 99.59 99.59 99.59 99.59 99.79 99.59 99.59 99.59 99.59 99.59 99.59 99.59 99.59 99.59 99.59 99.59 99.59 99.59 99.59 99.59 99.59 99.59 99.59 99.38 99.59 99.38 99.59 99.59 99.59 100.0…
65: NEIS2241_32 97.10 96.89 98.34 98.14 98.34 98.14 98.34 98.76 98.34 98.55 98.14 98.55 98.34 97.93 98.14 98.14 98.34 98.55 98.34 98.14 98.14 98.34 98.34 99.79 99.79 99.59 98.96 98.76 98.96 99.17 99.38 99.38 99.38 99.59 99.59 99.59 99.59 99.59 99.38 99.59 99.59 99.59 99.59 99.59 99.59 99.59 99.59 99.59 99.59 99.59 99.59 99.59 99.59 99.59 99.59 99.59 99.59 99.38 99.59 99.38 99.59 99.59 99.59 99.59…
66: NEIS2241_31 97.10 96.89 98.34 98.14 98.34 98.14 98.34 98.76 98.34 98.55 98.14 98.55 98.34 97.93 98.14 98.14 98.34 98.55 98.34 98.14 98.14 98.34 98.34 99.79 99.79 99.59 98.96 98.76 98.96 99.17 99.38 99.38 99.38 99.59 99.59 99.59 99.59 99.59 99.38 99.59 99.59 99.59 99.59 99.59 99.59 99.59 99.59 99.59 99.59 99.59 99.59 99.59 99.59 99.59 99.59 99.59 99.59 99.38 99.59 99.38 99.59 99.59 99.59 99.59…
67: NEIS2241_29 97.10 96.89 98.34 98.14 98.34 98.14 98.34 98.76 98.34 98.55 98.14 98.55 98.34 97.93 98.14 98.14 98.34 98.55 98.34 98.14 98.14 98.34 98.34 99.79 99.79 99.59 98.96 98.76 98.96 99.17 99.38 99.38 99.38 99.59 99.59 99.59 99.59 99.59 99.38 99.59 99.59 99.59 99.59 99.59 99.59 99.59 99.59 99.59 99.59 99.59 99.59 99.59 99.59 99.59 99.59 99.59 99.59 99.38 99.59 99.38 99.59 99.59 99.59 99.59…
68: NEIS2241_28 97.10 96.89 98.34 98.14 98.34 98.14 98.34 98.76 98.34 98.55 98.14 98.55 98.34 97.93 98.14 98.14 98.34 98.55 98.34 98.14 98.14 98.34 98.34 99.79 99.79 99.59 98.96 98.76 98.96 99.17 99.38 99.38 99.38 99.59 99.59 99.59 99.59 99.59 99.38 99.59 99.59 99.59 99.59 99.59 99.59 99.59 99.59 99.59 99.59 99.59 99.59 99.59 99.59 99.59 99.59 99.59 99.59 99.38 99.59 99.38 99.59 99.59 99.59 99.59…
69: NEIS2241_26 97.10 96.89 98.34 98.14 98.34 98.14 98.34 98.76 98.34 98.55 98.14 98.55 98.34 97.93 98.14 98.14 98.34 98.55 98.76 98.34 98.34 98.55 98.55 99.79 99.79 99.59 99.17 98.96 99.17 99.17 99.38 99.38 99.38 99.59 99.59 99.59 99.59 99.59 99.38 99.59 99.59 99.59 99.59 99.59 99.59 99.59 99.59 99.59 99.59 99.59 99.59 99.59 99.59 99.59 99.59 99.59 99.59 99.79 99.59 99.38 99.59 99.59 99.59 99.59…
70: NEIS2241_25 97.10 96.89 98.34 98.14 98.34 98.14 98.34 98.76 98.34 98.55 98.14 98.55 98.34 97.93 98.14 98.14 98.34 98.55 98.34 98.14 98.14 98.34 98.34 99.79 99.79 99.59 98.96 98.76 98.96 99.17 99.38 99.38 99.79 99.59 99.59 99.59 99.59 99.59 99.38 99.59 99.59 99.59 99.59 99.59 99.59 99.59 99.59 99.59 99.59 99.59 99.59 99.59 99.59 99.59 99.59 99.59 99.59 99.38 99.59 99.38 99.59 99.59 99.59 99.59…
71: NEIS2241_24 97.10 96.89 98.34 98.14 98.34 98.14 98.34 98.76 98.34 98.55 98.14 98.55 98.34 97.93 98.14 98.14 98.34 98.55 98.34 98.14 98.14 98.34 98.34 99.79 99.79 99.59 98.96 98.76 98.96 99.17 99.38 99.38 99.38 99.59 99.59 99.59 99.59 99.59 99.38 99.59 99.59 99.59 99.59 99.59 99.59 99.59 99.59 99.59 99.59 99.59 99.59 99.59 99.59 99.59 99.59 99.59 99.59 99.38 99.59 99.38 99.59 99.59 99.59 99.59…
72: NEIS2241_17 97.10 96.89 98.34 98.14 98.34 98.14 98.34 98.76 98.34 98.55 98.14 98.55 98.34 97.93 98.14 98.14 98.34 98.55 98.34 98.14 98.14 98.34 98.34 99.79 99.79 99.59 98.96 98.76 98.96 99.17 99.38 99.38 99.38 99.59 99.59 99.59 99.59 99.59 99.38 99.59 99.59 99.59 99.59 99.59 99.59 99.59 99.59 99.59 99.59 99.59 99.59 99.59 99.59 99.59 99.59 99.59 99.59 99.38 99.59 99.38 99.59 99.59 99.59 99.59…
73: NEIS2241_12 97.10 96.89 98.34 98.14 98.34 98.14 98.34 98.76 98.34 98.55 98.14 98.55 98.34 97.93 98.14 98.14 98.34 98.55 98.34 98.14 98.14 98.34 98.34 99.79 99.79 99.59 98.96 98.76 98.96 99.17 99.38 99.38 99.38 99.59 99.59 99.59 99.59 99.59 99.38 99.59 99.59 99.59 99.59 99.59 99.59 99.59 99.59 99.59 99.59 99.59 99.59 99.59 99.59 99.59 99.59 99.59 99.59 99.38 99.59 99.38 99.59 99.59 99.59 99.59…
74: NEIS2241_10 97.10 96.89 98.34 98.14 98.34 98.14 98.34 98.76 98.34 98.55 98.14 98.55 98.34 97.93 98.14 98.14 98.34 98.55 98.55 98.34 98.34 98.55 98.55 99.79 99.79 99.59 99.38 99.17 98.96 99.17 99.38 99.38 99.38 99.59 99.59 99.59 99.59 99.59 99.38 99.59 99.59 99.59 99.59 99.59 99.59 99.59 99.59 99.59 99.59 99.59 99.59 99.59 99.59 99.59 99.59 99.59 99.59 99.38 99.59 99.38 99.59 99.59 99.59 99.59…
75: NEIS2241_9 97.10 96.89 98.34 98.14 98.34 98.14 98.34 98.76 98.34 98.55 98.14 98.55 98.34 97.93 98.14 98.14 98.34 98.55 98.34 98.14 98.14 98.34 98.34 99.79 99.79 99.59 98.96 98.76 98.96 99.17 99.38 99.38 99.38 99.59 99.59 99.59 99.59 99.59 99.38 99.59 99.59 99.59 99.59 99.59 99.59 99.59 99.59 99.59 99.59 99.59 99.59 99.59 99.59 99.59 99.59 99.59 99.59 99.38 99.59 99.38 99.59 99.59 99.59 99.59 …
76: NEIS2241_1 97.31 97.10 98.55 98.34 98.55 98.34 98.55 98.96 98.55 98.76 98.34 98.76 98.55 98.14 98.34 98.34 98.55 98.76 98.55 98.34 98.34 98.55 98.55 100.00 100.00 99.79 99.17 98.96 99.17 99.38 99.59 99.59 99.59 99.79 99.79 99.79 99.79 99.79 99.59 99.79 99.79 99.79 99.79 99.79 99.79 99.79 99.79 99.79 99.79 99.79 99.79 99.79 99.79 99.79 99.79 99.79 99.79 99.59 99.79 99.59 99.79 99.79 99.79 99.7…
77: NEIS2241_2 97.10 97.31 98.34 98.14 98.34 98.14 98.34 98.76 98.34 98.55 98.14 98.55 98.34 97.93 98.14 98.14 98.34 98.55 98.34 98.14 98.14 98.34 98.34 99.79 99.79 100.00 98.96 98.76 98.96 99.17 99.38 99.38 99.38 99.59 99.59 99.59 99.59 99.59 99.79 99.59 99.59 99.59 99.59 99.59 99.59 99.59 99.59 99.59 99.59 99.59 99.59 99.59 99.59 99.59 99.59 99.59 99.59 99.38 99.59 99.79 99.59 99.59 99.59 99.59…
78: NEIS2241_81 97.10 97.10 98.34 98.14 98.34 98.14 98.34 98.76 98.34 98.55 98.14 98.55 98.34 97.93 98.14 98.14 98.34 98.55 98.34 98.14 98.14 98.34 98.34 99.79 99.79 99.79 98.96 98.76 98.96 99.17 99.38 99.38 99.38 99.59 99.59 99.59 99.59 99.59 99.59 99.59 99.59 99.59 99.59 99.59 99.59 99.59 99.59 99.59 99.59 99.59 99.59 99.59 99.59 99.59 99.59 99.59 99.59 99.38 99.59 99.59 99.59 99.59 99.59 99.59…
79: NEIS2241_7 87.34 87.14 89.83 89.83 90.04 89.83 90.04 90.25 90.04 89.63 90.04 90.04 89.83 89.83 90.04 90.04 90.25 90.25 88.38 88.17 88.17 88.38 88.38 89.27 89.77 89.23 89.00 88.80 89.00 88.80 89.00 89.00 89.83 89.21 89.21 89.63 89.21 89.42 89.42 89.21 89.21 89.21 89.21 89.21 89.21 89.21 89.21 89.21 89.42 89.21 89.21 89.21 89.21 89.21 89.21 89.42 89.21 89.42 89.21 89.00 89.21 89.21 89.21 89.63 …
80: NEIS2241_4 87.34 87.14 89.83 89.83 90.04 89.83 90.04 90.25 90.04 89.63 90.04 90.04 89.83 89.83 90.04 90.04 90.25 90.25 88.38 88.17 88.17 88.38 88.38 89.27 89.77 89.23 89.00 88.80 89.00 88.80 89.00 89.00 89.83 89.21 89.21 89.63 89.21 89.42 89.42 89.21 89.21 89.21 89.21 89.21 89.21 89.21 89.21 89.21 89.42 89.21 89.21 89.21 89.21 89.21 89.21 89.42 89.21 89.42 89.21 89.00 89.21 89.21 89.21 89.63 …
81: NEIS2241_8 87.55 87.34 90.04 90.04 90.25 90.04 90.25 90.46 90.25 89.83 90.25 90.25 90.04 90.04 90.25 90.25 90.46 90.46 88.59 88.38 88.38 88.59 88.59 89.48 89.98 89.44 89.21 89.00 89.21 89.00 89.21 89.21 90.04 89.42 89.42 89.83 89.42 89.63 89.63 89.42 89.42 89.42 89.42 89.42 89.42 89.42 89.42 89.42 89.63 89.42 89.42 89.42 89.42 89.42 89.42 89.63 89.42 89.63 89.42 89.21 89.42 89.42 89.42 89.83 …
82: NEIS2241_84 78.84 78.84 81.33 82.16 81.95 82.16 81.54 81.74 81.54 81.12 81.54 81.54 81.33 81.33 81.54 81.54 81.74 81.74 80.29 80.08 80.08 80.29 80.29 81.12 81.21 80.95 80.71 80.50 80.71 80.50 80.50 80.50 81.33 80.71 80.71 81.12 80.71 80.91 81.12 80.71 81.12 80.71 80.71 80.71 80.71 81.12 80.71 81.12 80.91 80.71 80.71 80.71 80.71 80.71 80.71 80.91 80.71 80.91 80.71 80.71 81.12 80.71 80.91 81.12…
83: NEIS2241_19 79.25 79.25 81.74 82.57 82.37 82.57 81.95 82.16 81.95 81.54 81.95 81.95 81.74 81.74 81.95 81.95 82.16 82.16 80.71 80.50 80.50 80.71 80.71 81.55 81.63 81.37 81.12 80.91 81.12 80.91 80.91 80.91 81.74 81.12 81.12 81.54 81.12 81.33 81.54 81.12 81.54 81.12 81.12 81.12 81.12 81.54 81.12 81.54 81.33 81.12 81.12 81.12 81.12 81.12 81.12 81.33 81.12 81.33 81.12 81.12 81.54 81.12 81.33 81.54…
84: NEIS2241_16 78.84 78.84 81.33 82.16 81.95 82.16 81.54 81.74 81.54 81.12 81.54 81.54 81.33 81.33 81.54 81.54 81.74 81.74 80.29 80.08 80.08 80.29 80.29 81.12 81.21 80.95 80.71 80.50 80.71 80.50 80.50 80.50 81.33 80.71 80.71 81.12 80.71 80.91 81.12 80.71 81.12 80.71 80.71 80.71 80.71 81.12 80.71 81.12 80.91 80.71 80.71 80.71 80.71 80.71 80.71 80.91 80.71 80.91 80.71 80.71 81.12 80.71 80.91 81.12…
85: NEIS2241_3 79.05 79.05 81.54 82.37 82.16 82.37 81.74 81.95 81.74 81.33 81.74 81.74 81.54 81.54 81.74 81.74 81.95 81.95 80.50 80.29 80.29 80.50 80.50 81.33 81.42 81.16 80.91 80.71 80.91 80.71 80.71 80.71 81.54 80.91 80.91 81.33 80.91 81.12 81.33 80.91 81.33 80.91 80.91 80.91 80.91 81.33 80.91 81.33 81.12 80.91 80.91 80.91 80.91 80.91 80.91 81.12 80.91 81.12 80.91 80.91 81.33 80.91 81.12 81.33 …
86: NEIS2241_14 78.84 78.84 81.33 82.16 81.95 82.16 81.54 81.74 81.54 81.12 81.54 81.54 81.33 81.33 81.54 81.54 81.74 81.74 80.29 80.08 80.08 80.29 80.29 81.33 81.21 80.95 80.71 80.50 80.71 80.50 80.50 80.50 81.33 80.71 80.71 81.12 80.71 80.91 81.12 80.71 81.12 80.71 80.71 80.71 80.71 81.12 80.71 81.12 80.91 80.71 80.71 80.71 80.71 80.71 80.71 80.91 80.71 80.91 80.71 80.71 81.12 80.71 80.91 81.12…

## Sheet: trbC
#
#
# Percent Identity Matrix - created by Clustal2.1
#
#
1: NEIS2230_55 100.00 94.01 93.75 94.01 94.01 94.27 94.01 94.27 94.27 94.53 94.01 94.27 95.77 95.30 94.01 95.31 95.57 95.57 95.57 95.57 95.57 95.57 95.57 95.31 95.57 95.57 95.57 95.57 95.57 95.57 95.57 95.57 95.57 95.57 95.57 95.57 95.57 95.57 95.57 95.57 95.31 95.57 95.57 95.57 95.57 95.57 95.57 95.57 95.83 95.83 95.57 94.53 94.79 94.79 95.05 95.05 95.31 95.31 95.05
2: NEIS2230_18 94.01 100.00 99.22 99.48 99.48 99.74 99.48 98.18 98.18 98.44 97.92 98.18 97.62 97.13 97.40 97.40 97.40 97.40 97.40 97.40 97.40 97.40 97.40 97.14 97.40 97.66 97.40 97.40 97.40 97.40 97.40 97.40 97.40 97.40 97.40 97.40 97.92 97.40 97.40 97.92 97.14 97.40 97.40 97.40 97.40 97.40 97.40 97.66 97.40 97.66 97.40 97.92 97.66 97.14 97.40 97.40 97.40 97.66 97.92
3: NEIS2230_17 93.75 99.22 100.00 99.22 99.74 99.48 99.22 97.92 97.92 98.18 97.66 97.92 97.35 96.87 97.14 97.14 97.14 97.14 97.14 97.14 97.14 97.14 97.14 96.88 97.14 97.14 97.14 97.14 97.14 97.14 97.14 97.40 97.14 97.14 97.14 97.14 97.66 97.14 97.14 97.66 96.88 97.14 97.14 97.14 97.14 97.14 97.14 97.40 97.14 97.40 97.14 97.66 97.40 96.88 97.14 97.14 97.14 97.40 97.14
4: NEIS2230_9 94.01 99.48 99.22 100.00 99.48 99.74 99.48 98.18 98.18 98.44 97.92 98.18 97.62 97.13 97.40 97.40 97.40 97.40 97.40 97.40 97.40 97.40 97.40 97.14 97.40 97.40 97.40 97.40 97.40 97.40 97.40 97.40 97.40 97.40 97.40 97.40 97.92 97.40 97.40 97.92 97.14 97.40 97.40 97.40 97.40 97.40 97.40 97.66 97.40 97.66 97.40 97.92 97.66 97.14 97.40 97.40 97.40 97.66 97.40
5: NEIS2230_7 94.01 99.48 99.74 99.48 100.00 99.74 99.48 98.18 98.18 98.44 97.92 98.18 97.62 97.13 97.40 97.40 97.40 97.40 97.40 97.40 97.40 97.40 97.40 97.14 97.40 97.40 97.40 97.40 97.40 97.40 97.40 97.40 97.40 97.40 97.40 97.40 97.92 97.40 97.40 97.92 97.14 97.40 97.40 97.40 97.40 97.40 97.40 97.66 97.40 97.66 97.40 97.92 97.66 97.14 97.40 97.40 97.40 97.66 97.40
6: NEIS2230_2 94.27 99.74 99.48 99.74 99.74 100.00 99.74 98.44 98.44 98.70 98.18 98.44 97.88 97.39 97.66 97.66 97.66 97.66 97.66 97.66 97.66 97.66 97.66 97.40 97.66 97.66 97.66 97.66 97.66 97.66 97.66 97.66 97.66 97.66 97.66 97.66 98.18 97.66 97.66 98.18 97.40 97.66 97.66 97.66 97.66 97.66 97.66 97.92 97.66 97.92 97.66 98.18 97.92 97.40 97.66 97.66 97.66 97.92 97.66
7: NEIS2230_5 94.01 99.48 99.22 99.48 99.48 99.74 100.00 98.18 98.18 98.44 97.92 98.18 97.62 97.13 97.40 97.40 97.40 97.40 97.40 97.40 97.40 97.40 97.40 97.14 97.40 97.40 97.40 97.40 97.40 97.40 97.40 97.40 97.40 97.40 97.40 97.40 97.92 97.40 97.40 97.92 97.14 97.40 97.40 97.40 97.40 97.40 97.40 97.66 97.40 97.66 97.40 97.92 97.66 97.14 97.40 97.40 97.40 97.66 97.40
8: NEIS2230_20 94.27 98.18 97.92 98.18 98.18 98.44 98.18 100.00 99.48 99.74 99.22 99.48 97.88 97.39 96.61 97.66 97.66 97.66 97.66 97.66 97.66 97.66 97.66 97.40 97.66 97.66 97.66 97.66 97.66 97.66 97.66 97.66 97.66 97.66 97.66 97.66 98.18 97.66 97.66 98.18 97.40 97.66 97.66 97.66 97.66 97.66 97.66 97.92 97.66 97.92 97.66 98.18 97.92 97.92 98.18 98.18 98.18 98.44 98.18
9: NEIS2230_14 94.27 98.18 97.92 98.18 98.18 98.44 98.18 99.48 100.00 99.74 99.22 99.48 97.88 97.39 96.61 97.66 97.66 97.66 97.66 97.66 97.66 97.66 97.66 97.40 97.66 97.66 97.66 97.66 97.66 97.66 97.66 97.66 97.66 97.66 97.66 97.66 98.18 98.18 97.66 98.18 97.40 97.66 97.66 97.66 97.66 97.66 97.66 97.92 97.66 97.92 97.66 98.18 97.92 97.92 98.18 98.18 98.18 98.44 98.18
10: NEIS2230_8 94.53 98.44 98.18 98.44 98.44 98.70 98.44 99.74 99.74 100.00 99.48 99.74 98.15 97.65 96.88 97.92 97.92 97.92 97.92 97.92 97.92 97.92 97.92 97.66 97.92 97.92 97.92 97.92 97.92 97.92 97.92 97.92 97.92 97.92 97.92 97.92 98.44 97.92 97.92 98.44 97.66 97.92 97.92 97.92 97.92 97.92 97.92 98.18 97.92 98.18 97.92 98.44 98.18 98.18 98.44 98.44 98.44 98.70 98.44
11: NEIS2230_3 94.01 97.92 97.66 97.92 97.92 98.18 97.92 99.22 99.22 99.48 100.00 99.74 97.88 97.39 96.61 97.66 97.66 97.66 97.66 97.66 97.66 97.66 97.66 97.40 97.66 97.66 97.66 97.66 97.66 97.66 97.66 97.66 97.66 97.66 97.66 97.66 98.18 97.66 97.66 98.18 97.40 97.66 97.66 97.66 97.66 97.66 97.66 97.92 97.66 97.92 97.66 98.18 97.92 97.92 98.18 98.18 98.18 98.44 98.18
12: NEIS2230_6 94.27 98.18 97.92 98.18 98.18 98.44 98.18 99.48 99.48 99.74 99.74 100.00 98.15 97.65 96.88 97.92 97.92 97.92 97.92 97.92 97.92 97.92 97.92 97.66 97.92 97.92 97.92 97.92 97.92 97.92 97.92 97.92 97.92 97.92 97.92 97.92 98.44 97.92 97.92 98.44 97.66 97.92 97.92 97.92 97.92 97.92 97.92 98.18 97.92 98.18 97.92 98.44 98.18 98.18 98.44 98.44 98.44 98.70 98.44
13: NEIS2230_57 95.77 97.62 97.35 97.62 97.62 97.88 97.62 97.88 97.88 98.15 97.88 98.15 100.00 99.20 98.15 99.21 99.47 99.47 99.47 99.47 99.47 99.47 99.47 99.21 99.47 99.47 99.47 99.47 99.47 99.47 99.47 99.47 99.47 99.47 99.47 99.47 99.47 99.47 99.47 99.47 99.21 99.47 99.47 99.47 99.47 99.47 99.47 99.47 99.47 99.74 99.47 98.41 98.68 98.68 98.94 98.94 98.94 99.21 98.94
14: NEIS2230_54 95.30 97.13 96.87 97.13 97.13 97.39 97.13 97.39 97.39 97.65 97.39 97.65 99.20 100.00 97.65 98.96 99.22 99.22 99.22 99.22 99.22 99.22 99.22 98.96 99.22 99.22 99.22 99.22 99.22 99.22 99.22 99.22 99.22 99.22 99.22 99.22 99.22 99.22 99.22 99.22 98.96 99.22 99.22 99.22 99.22 99.22 99.22 99.22 99.22 99.48 99.22 98.17 98.43 98.43 98.69 98.69 98.69 98.96 98.69
15: NEIS2230_26 94.01 97.40 97.14 97.40 97.40 97.66 97.40 96.61 96.61 96.88 96.61 96.88 98.15 97.65 100.00 97.66 97.92 97.92 97.92 97.92 97.92 97.92 97.92 97.66 97.92 97.92 97.92 97.92 97.92 97.92 97.92 97.92 97.92 97.92 97.92 97.92 98.44 97.92 97.92 97.92 97.66 97.92 97.92 97.92 97.92 97.92 97.92 98.18 97.92 98.18 97.92 98.44 98.70 98.18 97.92 97.92 97.92 98.18 97.92
16: NEIS2230_41 95.31 97.40 97.14 97.40 97.40 97.66 97.40 97.66 97.66 97.92 97.66 97.92 99.21 98.96 97.66 100.00 99.22 99.22 99.22 99.22 99.22 99.22 99.22 98.96 99.22 99.22 99.22 99.22 99.22 99.22 99.22 99.22 99.22 99.22 99.22 99.22 99.22 99.22 99.22 99.48 98.96 99.22 99.22 99.22 99.22 99.22 99.22 99.22 99.22 99.48 99.22 98.18 98.44 98.44 98.70 98.70 98.70 98.96 98.70
17: NEIS2230_59 95.57 97.40 97.14 97.40 97.40 97.66 97.40 97.66 97.66 97.92 97.66 97.92 99.47 99.22 97.92 99.22 100.00 99.48 99.48 99.48 99.48 99.48 99.48 99.22 99.48 99.48 99.48 99.48 99.48 99.48 99.48 99.48 99.48 99.48 99.48 99.48 99.48 99.48 99.48 99.48 99.22 99.48 99.48 99.48 99.48 99.48 99.48 99.48 99.48 99.74 99.48 98.44 98.70 98.70 98.96 98.96 98.96 99.22 98.96
18: NEIS2230_58 95.57 97.40 97.14 97.40 97.40 97.66 97.40 97.66 97.66 97.92 97.66 97.92 99.47 99.22 97.92 99.22 99.48 100.00 99.48 99.48 99.48 99.48 99.48 99.22 99.48 99.48 99.48 99.48 99.48 99.48 99.48 99.48 99.48 99.48 99.48 99.48 99.48 99.48 99.48 99.48 99.22 99.48 99.48 99.48 99.48 99.48 99.48 99.48 99.48 99.74 99.48 98.44 98.70 98.70 98.96 98.96 98.96 99.22 98.96
19: NEIS2230_56 95.57 97.40 97.14 97.40 97.40 97.66 97.40 97.66 97.66 97.92 97.66 97.92 99.47 99.22 97.92 99.22 99.48 99.48 100.00 99.48 99.48 99.48 99.48 99.22 99.48 99.48 99.48 99.48 99.48 99.48 99.48 99.48 99.48 99.48 99.48 99.48 99.48 99.48 99.48 99.48 99.22 99.48 99.48 99.48 99.48 99.48 99.48 99.48 99.48 99.74 99.48 98.44 98.70 98.70 98.96 98.96 98.96 99.22 98.96
20: NEIS2230_53 95.57 97.40 97.14 97.40 97.40 97.66 97.40 97.66 97.66 97.92 97.66 97.92 99.47 99.22 97.92 99.22 99.48 99.48 99.48 100.00 99.48 99.48 99.48 99.22 99.48 99.48 99.48 99.48 99.48 99.48 99.48 99.48 99.48 99.48 99.48 99.48 99.48 99.48 99.48 99.48 99.22 99.48 99.48 99.48 99.48 99.48 99.48 99.48 99.48 99.74 99.48 98.44 98.70 98.70 98.96 98.96 98.96 99.22 98.96
21: NEIS2230_52 95.57 97.40 97.14 97.40 97.40 97.66 97.40 97.66 97.66 97.92 97.66 97.92 99.47 99.22 97.92 99.22 99.48 99.48 99.48 99.48 100.00 99.48 99.48 99.22 99.48 99.48 99.48 99.48 99.48 99.48 99.48 99.48 99.48 99.48 99.48 99.48 99.48 99.48 99.48 99.48 99.22 99.48 99.48 99.48 99.48 99.48 99.48 99.48 99.48 99.74 99.48 98.44 98.70 98.70 98.96 98.96 98.96 99.22 98.96
22: NEIS2230_51 95.57 97.40 97.14 97.40 97.40 97.66 97.40 97.66 97.66 97.92 97.66 97.92 99.47 99.22 97.92 99.22 99.48 99.48 99.48 99.48 99.48 100.00 99.48 99.22 99.48 99.48 99.48 99.48 99.48 99.48 99.48 99.48 99.48 99.48 99.48 99.48 99.48 99.48 99.48 99.48 99.22 99.48 99.48 99.48 99.48 99.48 99.48 99.48 99.48 99.74 99.48 98.44 98.70 98.70 98.96 98.96 98.96 99.22 98.96
23: NEIS2230_49 95.57 97.40 97.14 97.40 97.40 97.66 97.40 97.66 97.66 97.92 97.66 97.92 99.47 99.22 97.92 99.22 99.48 99.48 99.48 99.48 99.48 99.48 100.00 99.22 99.48 99.48 99.48 99.48 99.48 99.48 99.48 99.48 99.48 99.48 99.48 99.48 99.48 99.48 99.48 99.48 99.22 99.48 99.48 99.48 99.48 99.48 99.48 99.48 99.48 99.74 99.48 98.44 98.70 98.70 98.96 98.96 98.96 99.22 98.96
24: NEIS2230_48 95.31 97.14 96.88 97.14 97.14 97.40 97.14 97.40 97.40 97.66 97.40 97.66 99.21 98.96 97.66 98.96 99.22 99.22 99.22 99.22 99.22 99.22 99.22 100.00 99.22 99.22 99.22 99.22 99.74 99.22 99.22 99.22 99.22 99.22 99.22 99.22 99.22 99.22 99.22 99.22 99.48 99.22 99.22 99.22 99.22 99.22 99.22 99.22 99.22 99.48 99.74 98.18 98.44 98.44 98.70 98.70 98.70 98.96 98.70
25: NEIS2230_47 95.57 97.40 97.14 97.40 97.40 97.66 97.40 97.66 97.66 97.92 97.66 97.92 99.47 99.22 97.92 99.22 99.48 99.48 99.48 99.48 99.48 99.48 99.48 99.22 100.00 99.48 99.48 99.48 99.48 99.48 99.48 99.48 99.48 99.48 99.48 99.48 99.48 99.48 99.48 99.48 99.22 99.48 99.48 99.48 99.48 99.48 99.48 99.48 99.48 99.74 99.48 98.44 98.70 98.70 98.96 98.96 98.96 99.22 98.96
26: NEIS2230_46 95.57 97.66 97.14 97.40 97.40 97.66 97.40 97.66 97.66 97.92 97.66 97.92 99.47 99.22 97.92 99.22 99.48 99.48 99.48 99.48 99.48 99.48 99.48 99.22 99.48 100.00 99.48 99.48 99.48 99.48 99.48 99.48 99.48 99.48 99.48 99.48 99.48 99.48 99.48 99.48 99.22 99.48 99.48 99.48 99.48 99.48 99.48 99.48 99.48 99.74 99.48 98.44 98.70 98.70 98.96 98.96 98.96 99.22 99.22
27: NEIS2230_45 95.57 97.40 97.14 97.40 97.40 97.66 97.40 97.66 97.66 97.92 97.66 97.92 99.47 99.22 97.92 99.22 99.48 99.48 99.48 99.48 99.48 99.48 99.48 99.22 99.48 99.48 100.00 99.48 99.48 99.48 99.48 99.48 99.48 99.48 99.48 99.48 99.48 99.48 99.48 99.48 99.22 99.48 99.48 99.48 99.48 99.48 99.48 99.48 99.48 99.74 99.48 98.44 98.70 98.70 98.96 98.96 98.96 99.22 98.96
28: NEIS2230_44 95.57 97.40 97.14 97.40 97.40 97.66 97.40 97.66 97.66 97.92 97.66 97.92 99.47 99.22 97.92 99.22 99.48 99.48 99.48 99.48 99.48 99.48 99.48 99.22 99.48 99.48 99.48 100.00 99.48 99.48 99.48 99.48 99.48 99.48 99.48 99.48 99.48 99.48 99.48 99.48 99.22 99.48 99.48 99.48 99.48 99.48 99.48 99.48 99.48 99.74 99.48 98.44 98.70 98.70 98.96 98.96 98.96 99.22 98.96
29: NEIS2230_43 95.57 97.40 97.14 97.40 97.40 97.66 97.40 97.66 97.66 97.92 97.66 97.92 99.47 99.22 97.92 99.22 99.48 99.48 99.48 99.48 99.48 99.48 99.48 99.74 99.48 99.48 99.48 99.48 100.00 99.48 99.48 99.48 99.48 99.48 99.48 99.48 99.48 99.48 99.48 99.48 99.22 99.48 99.48 99.48 99.48 99.48 99.48 99.48 99.48 99.74 99.48 98.44 98.70 98.70 98.96 98.96 98.96 99.22 98.96
30: NEIS2230_42 95.57 97.40 97.14 97.40 97.40 97.66 97.40 97.66 97.66 97.92 97.66 97.92 99.47 99.22 97.92 99.22 99.48 99.48 99.48 99.48 99.48 99.48 99.48 99.22 99.48 99.48 99.48 99.48 99.48 100.00 99.48 99.48 99.48 99.48 99.48 99.48 99.48 99.48 99.48 99.48 99.22 99.48 99.48 99.48 99.48 99.48 99.48 99.48 99.48 99.74 99.48 98.44 98.70 98.70 98.96 98.96 98.96 99.22 98.96
31: NEIS2230_40 95.57 97.40 97.14 97.40 97.40 97.66 97.40 97.66 97.66 97.92 97.66 97.92 99.47 99.22 97.92 99.22 99.48 99.48 99.48 99.48 99.48 99.48 99.48 99.22 99.48 99.48 99.48 99.48 99.48 99.48 100.00 99.48 99.48 99.48 99.48 99.48 99.48 99.48 99.48 99.48 99.22 99.48 99.48 99.48 99.48 99.48 99.48 99.48 99.48 99.74 99.48 98.44 98.70 98.70 98.96 98.96 98.96 99.22 98.96
32: NEIS2230_39 95.57 97.40 97.40 97.40 97.40 97.66 97.40 97.66 97.66 97.92 97.66 97.92 99.47 99.22 97.92 99.22 99.48 99.48 99.48 99.48 99.48 99.48 99.48 99.22 99.48 99.48 99.48 99.48 99.48 99.48 99.48 100.00 99.48 99.48 99.48 99.48 99.48 99.48 99.48 99.48 99.22 99.48 99.48 99.48 99.48 99.48 99.48 99.48 99.48 99.74 99.48 98.44 98.70 98.70 98.96 98.96 98.96 99.22 98.96
33: NEIS2230_38 95.57 97.40 97.14 97.40 97.40 97.66 97.40 97.66 97.66 97.92 97.66 97.92 99.47 99.22 97.92 99.22 99.48 99.48 99.48 99.48 99.48 99.48 99.48 99.22 99.48 99.48 99.48 99.48 99.48 99.48 99.48 99.48 100.00 99.48 99.48 99.48 99.48 99.48 99.48 99.48 99.22 99.48 99.48 99.48 99.48 99.48 99.48 99.48 99.48 99.74 99.48 98.44 98.70 98.70 98.96 98.96 98.96 99.22 98.96
34: NEIS2230_37 95.57 97.40 97.14 97.40 97.40 97.66 97.40 97.66 97.66 97.92 97.66 97.92 99.47 99.22 97.92 99.22 99.48 99.48 99.48 99.48 99.48 99.48 99.48 99.22 99.48 99.48 99.48 99.48 99.48 99.48 99.48 99.48 99.48 100.00 99.48 99.48 99.48 99.48 99.48 99.48 99.22 99.48 99.48 99.48 99.48 99.48 99.48 99.48 99.48 99.74 99.48 98.44 98.70 98.70 98.96 98.96 98.96 99.22 98.96
35: NEIS2230_36 95.57 97.40 97.14 97.40 97.40 97.66 97.40 97.66 97.66 97.92 97.66 97.92 99.47 99.22 97.92 99.22 99.48 99.48 99.48 99.48 99.48 99.48 99.48 99.22 99.48 99.48 99.48 99.48 99.48 99.48 99.48 99.48 99.48 99.48 100.00 99.48 99.48 99.48 99.48 99.48 99.22 99.48 99.48 99.48 99.48 99.48 99.48 99.48 99.48 99.74 99.48 98.44 98.70 98.70 98.96 98.96 98.96 99.22 98.96
36: NEIS2230_35 95.57 97.40 97.14 97.40 97.40 97.66 97.40 97.66 97.66 97.92 97.66 97.92 99.47 99.22 97.92 99.22 99.48 99.48 99.48 99.48 99.48 99.48 99.48 99.22 99.48 99.48 99.48 99.48 99.48 99.48 99.48 99.48 99.48 99.48 99.48 100.00 99.48 99.48 99.48 99.48 99.74 99.48 99.48 99.48 99.48 99.48 99.48 99.48 99.48 99.74 99.48 98.44 98.70 98.70 98.96 98.96 98.96 99.22 98.96
37: NEIS2230_34 95.57 97.92 97.66 97.92 97.92 98.18 97.92 98.18 98.18 98.44 98.18 98.44 99.47 99.22 98.44 99.22 99.48 99.48 99.48 99.48 99.48 99.48 99.48 99.22 99.48 99.48 99.48 99.48 99.48 99.48 99.48 99.48 99.48 99.48 99.48 99.48 100.00 99.48 99.48 99.48 99.22 99.48 99.48 99.48 99.48 99.48 99.48 99.74 99.48 99.74 99.48 98.96 99.22 99.22 99.48 99.48 99.48 99.74 99.48
38: NEIS2230_33 95.57 97.40 97.14 97.40 97.40 97.66 97.40 97.66 98.18 97.92 97.66 97.92 99.47 99.22 97.92 99.22 99.48 99.48 99.48 99.48 99.48 99.48 99.48 99.22 99.48 99.48 99.48 99.48 99.48 99.48 99.48 99.48 99.48 99.48 99.48 99.48 99.48 100.00 99.48 99.48 99.22 99.48 99.48 99.48 99.48 99.48 99.48 99.48 99.48 99.74 99.48 98.44 98.70 98.70 98.96 98.96 98.96 99.22 98.96
39: NEIS2230_32 95.57 97.40 97.14 97.40 97.40 97.66 97.40 97.66 97.66 97.92 97.66 97.92 99.47 99.22 97.92 99.22 99.48 99.48 99.48 99.48 99.48 99.48 99.48 99.22 99.48 99.48 99.48 99.48 99.48 99.48 99.48 99.48 99.48 99.48 99.48 99.48 99.48 99.48 100.00 99.48 99.22 99.48 99.48 99.48 99.48 99.48 99.48 99.48 99.48 99.74 99.48 98.44 98.70 98.70 98.96 98.96 98.96 99.22 98.96
40: NEIS2230_30 95.57 97.92 97.66 97.92 97.92 98.18 97.92 98.18 98.18 98.44 98.18 98.44 99.47 99.22 97.92 99.48 99.48 99.48 99.48 99.48 99.48 99.48 99.48 99.22 99.48 99.48 99.48 99.48 99.48 99.48 99.48 99.48 99.48 99.48 99.48 99.48 99.48 99.48 99.48 100.00 99.22 99.48 99.48 99.48 99.48 99.48 99.48 99.48 99.48 99.74 99.48 98.44 98.70 98.70 98.96 98.96 98.96 99.22 98.96
41: NEIS2230_29 95.31 97.14 96.88 97.14 97.14 97.40 97.14 97.40 97.40 97.66 97.40 97.66 99.21 98.96 97.66 98.96 99.22 99.22 99.22 99.22 99.22 99.22 99.22 99.48 99.22 99.22 99.22 99.22 99.22 99.22 99.22 99.22 99.22 99.22 99.22 99.74 99.22 99.22 99.22 99.22 100.00 99.22 99.22 99.22 99.22 99.22 99.22 99.22 99.22 99.48 99.74 98.18 98.44 98.44 98.70 98.70 98.70 98.96 98.70
42: NEIS2230_28 95.57 97.40 97.14 97.40 97.40 97.66 97.40 97.66 97.66 97.92 97.66 97.92 99.47 99.22 97.92 99.22 99.48 99.48 99.48 99.48 99.48 99.48 99.48 99.22 99.48 99.48 99.48 99.48 99.48 99.48 99.48 99.48 99.48 99.48 99.48 99.48 99.48 99.48 99.48 99.48 99.22 100.00 99.48 99.48 99.48 99.48 99.48 99.48 99.48 99.74 99.48 98.44 98.70 98.70 98.96 98.96 98.96 99.22 98.96
43: NEIS2230_27 95.57 97.40 97.14 97.40 97.40 97.66 97.40 97.66 97.66 97.92 97.66 97.92 99.47 99.22 97.92 99.22 99.48 99.48 99.48 99.48 99.48 99.48 99.48 99.22 99.48 99.48 99.48 99.48 99.48 99.48 99.48 99.48 99.48 99.48 99.48 99.48 99.48 99.48 99.48 99.48 99.22 99.48 100.00 99.48 99.48 99.48 99.48 99.48 99.48 99.74 99.48 98.44 98.70 98.70 98.96 98.96 98.96 99.22 98.96
44: NEIS2230_24 95.57 97.40 97.14 97.40 97.40 97.66 97.40 97.66 97.66 97.92 97.66 97.92 99.47 99.22 97.92 99.22 99.48 99.48 99.48 99.48 99.48 99.48 99.48 99.22 99.48 99.48 99.48 99.48 99.48 99.48 99.48 99.48 99.48 99.48 99.48 99.48 99.48 99.48 99.48 99.48 99.22 99.48 99.48 100.00 99.48 99.48 99.48 99.48 99.48 99.74 99.48 98.44 98.70 98.70 98.96 98.96 98.96 99.22 98.96
45: NEIS2230_23 95.57 97.40 97.14 97.40 97.40 97.66 97.40 97.66 97.66 97.92 97.66 97.92 99.47 99.22 97.92 99.22 99.48 99.48 99.48 99.48 99.48 99.48 99.48 99.22 99.48 99.48 99.48 99.48 99.48 99.48 99.48 99.48 99.48 99.48 99.48 99.48 99.48 99.48 99.48 99.48 99.22 99.48 99.48 99.48 100.00 99.48 99.48 99.48 99.48 99.74 99.48 98.44 98.70 98.70 98.96 98.96 98.96 99.22 98.96
46: NEIS2230_22 95.57 97.40 97.14 97.40 97.40 97.66 97.40 97.66 97.66 97.92 97.66 97.92 99.47 99.22 97.92 99.22 99.48 99.48 99.48 99.48 99.48 99.48 99.48 99.22 99.48 99.48 99.48 99.48 99.48 99.48 99.48 99.48 99.48 99.48 99.48 99.48 99.48 99.48 99.48 99.48 99.22 99.48 99.48 99.48 99.48 100.00 99.48 99.48 99.48 99.74 99.48 98.44 98.70 98.70 98.96 98.96 98.96 99.22 98.96
47: NEIS2230_19 95.57 97.40 97.14 97.40 97.40 97.66 97.40 97.66 97.66 97.92 97.66 97.92 99.47 99.22 97.92 99.22 99.48 99.48 99.48 99.48 99.48 99.48 99.48 99.22 99.48 99.48 99.48 99.48 99.48 99.48 99.48 99.48 99.48 99.48 99.48 99.48 99.48 99.48 99.48 99.48 99.22 99.48 99.48 99.48 99.48 99.48 100.00 99.48 99.48 99.74 99.48 98.44 98.70 98.70 98.96 98.96 98.96 99.22 98.96
48: NEIS2230_12 95.57 97.66 97.40 97.66 97.66 97.92 97.66 97.92 97.92 98.18 97.92 98.18 99.47 99.22 98.18 99.22 99.48 99.48 99.48 99.48 99.48 99.48 99.48 99.22 99.48 99.48 99.48 99.48 99.48 99.48 99.48 99.48 99.48 99.48 99.48 99.48 99.74 99.48 99.48 99.48 99.22 99.48 99.48 99.48 99.48 99.48 99.48 100.00 99.48 99.74 99.48 98.70 98.96 98.96 99.22 99.22 99.22 99.48 99.22
49: NEIS2230_11 95.83 97.40 97.14 97.40 97.40 97.66 97.40 97.66 97.66 97.92 97.66 97.92 99.47 99.22 97.92 99.22 99.48 99.48 99.48 99.48 99.48 99.48 99.48 99.22 99.48 99.48 99.48 99.48 99.48 99.48 99.48 99.48 99.48 99.48 99.48 99.48 99.48 99.48 99.48 99.48 99.22 99.48 99.48 99.48 99.48 99.48 99.48 99.48 100.00 99.74 99.48 98.44 98.70 98.70 98.96 98.96 98.96 99.22 98.96
50: NEIS2230_1 95.83 97.66 97.40 97.66 97.66 97.92 97.66 97.92 97.92 98.18 97.92 98.18 99.74 99.48 98.18 99.48 99.74 99.74 99.74 99.74 99.74 99.74 99.74 99.48 99.74 99.74 99.74 99.74 99.74 99.74 99.74 99.74 99.74 99.74 99.74 99.74 99.74 99.74 99.74 99.74 99.48 99.74 99.74 99.74 99.74 99.74 99.74 99.74 99.74 100.00 99.74 98.70 98.96 98.96 99.22 99.22 99.22 99.48 99.22
51: NEIS2230_10 95.57 97.40 97.14 97.40 97.40 97.66 97.40 97.66 97.66 97.92 97.66 97.92 99.47 99.22 97.92 99.22 99.48 99.48 99.48 99.48 99.48 99.48 99.48 99.74 99.48 99.48 99.48 99.48 99.48 99.48 99.48 99.48 99.48 99.48 99.48 99.48 99.48 99.48 99.48 99.48 99.74 99.48 99.48 99.48 99.48 99.48 99.48 99.48 99.48 99.74 100.00 98.44 98.70 98.70 98.96 98.96 98.96 99.22 98.96
52: NEIS2230_13 94.53 97.92 97.66 97.92 97.92 98.18 97.92 98.18 98.18 98.44 98.18 98.44 98.41 98.17 98.44 98.18 98.44 98.44 98.44 98.44 98.44 98.44 98.44 98.18 98.44 98.44 98.44 98.44 98.44 98.44 98.44 98.44 98.44 98.44 98.44 98.44 98.96 98.44 98.44 98.44 98.18 98.44 98.44 98.44 98.44 98.44 98.44 98.70 98.44 98.70 98.44 100.00 99.74 98.70 98.96 98.96 98.96 99.22 98.96
53: NEIS2230_25 94.79 97.66 97.40 97.66 97.66 97.92 97.66 97.92 97.92 98.18 97.92 98.18 98.68 98.43 98.70 98.44 98.70 98.70 98.70 98.70 98.70 98.70 98.70 98.44 98.70 98.70 98.70 98.70 98.70 98.70 98.70 98.70 98.70 98.70 98.70 98.70 99.22 98.70 98.70 98.70 98.44 98.70 98.70 98.70 98.70 98.70 98.70 98.96 98.70 98.96 98.70 99.74 100.00 98.96 99.22 99.22 99.22 99.48 99.22
54: NEIS2230_15 94.79 97.14 96.88 97.14 97.14 97.40 97.14 97.92 97.92 98.18 97.92 98.18 98.68 98.43 98.18 98.44 98.70 98.70 98.70 98.70 98.70 98.70 98.70 98.44 98.70 98.70 98.70 98.70 98.70 98.70 98.70 98.70 98.70 98.70 98.70 98.70 99.22 98.70 98.70 98.70 98.44 98.70 98.70 98.70 98.70 98.70 98.70 98.96 98.70 98.96 98.70 98.70 98.96 100.00 99.74 99.22 99.22 99.48 99.22
55: NEIS2230_21 95.05 97.40 97.14 97.40 97.40 97.66 97.40 98.18 98.18 98.44 98.18 98.44 98.94 98.69 97.92 98.70 98.96 98.96 98.96 98.96 98.96 98.96 98.96 98.70 98.96 98.96 98.96 98.96 98.96 98.96 98.96 98.96 98.96 98.96 98.96 98.96 99.48 98.96 98.96 98.96 98.70 98.96 98.96 98.96 98.96 98.96 98.96 99.22 98.96 99.22 98.96 98.96 99.22 99.74 100.00 99.48 99.48 99.74 99.48
56: NEIS2230_50 95.05 97.40 97.14 97.40 97.40 97.66 97.40 98.18 98.18 98.44 98.18 98.44 98.94 98.69 97.92 98.70 98.96 98.96 98.96 98.96 98.96 98.96 98.96 98.70 98.96 98.96 98.96 98.96 98.96 98.96 98.96 98.96 98.96 98.96 98.96 98.96 99.48 98.96 98.96 98.96 98.70 98.96 98.96 98.96 98.96 98.96 98.96 99.22 98.96 99.22 98.96 98.96 99.22 99.22 99.48 100.00 99.48 99.74 99.48
57: NEIS2230_31 95.31 97.40 97.14 97.40 97.40 97.66 97.40 98.18 98.18 98.44 98.18 98.44 98.94 98.69 97.92 98.70 98.96 98.96 98.96 98.96 98.96 98.96 98.96 98.70 98.96 98.96 98.96 98.96 98.96 98.96 98.96 98.96 98.96 98.96 98.96 98.96 99.48 98.96 98.96 98.96 98.70 98.96 98.96 98.96 98.96 98.96 98.96 99.22 98.96 99.22 98.96 98.96 99.22 99.22 99.48 99.48 100.00 99.74 99.48
58: NEIS2230_4 95.31 97.66 97.40 97.66 97.66 97.92 97.66 98.44 98.44 98.70 98.44 98.70 99.21 98.96 98.18 98.96 99.22 99.22 99.22 99.22 99.22 99.22 99.22 98.96 99.22 99.22 99.22 99.22 99.22 99.22 99.22 99.22 99.22 99.22 99.22 99.22 99.74 99.22 99.22 99.22 98.96 99.22 99.22 99.22 99.22 99.22 99.22 99.48 99.22 99.48 99.22 99.22 99.48 99.48 99.74 99.74 99.74 100.00 99.74
59: NEIS2230_16 95.05 97.92 97.14 97.40 97.40 97.66 97.40 98.18 98.18 98.44 98.18 98.44 98.94 98.69 97.92 98.70 98.96 98.96 98.96 98.96 98.96 98.96 98.96 98.70 98.96 99.22 98.96 98.96 98.96 98.96 98.96 98.96 98.96 98.96 98.96 98.96 99.48 98.96 98.96 98.96 98.70 98.96 98.96 98.96 98.96 98.96 98.96 99.22 98.96 99.22 98.96 98.96 99.22 99.22 99.48 99.48 99.48 99.74 100.00
