# Supplementary material for: Evolution and exchange of plasmids in pathogenic Neisseria
Source: mSphere. 2023 Oct 18;8(6):e00441-23. doi: 10.1128/msphere.00441-23 (PMC10732060; doi:10.1128/msphere.00441-23)
Supplement: Table S10 — Raw data and calculations of conjugation frequencies for all conjugation reactions. [file msphere.00441-23-s0008.xlsx]

## Sheet: Sheet1
Condition
Experiment 1	Raw counts on GCB (all)				Raw counts on Kanamycin (Recipient)				Raw counts on Erythromycin and Tetracycline (Donor)				Raw counts on Kanamycin and Tetracycline (Transconjugants)
pConj var 1 donor - ∆pilD recipient	42	52	58		21	21	14		29	30	29		20	16	14
pConj var 1 with trbL45 donor - ∆pilD recipient	31	35	34		33	20	28		15	19	16		60	69	69
pConj var 2 - ∆pilD recipient	27	27	26		10	14	15		13	9	16		3	3	5
pConj var 1 donor	33	31	31						33	30	31
pConj var 1 with trbL45 donor	32	33	31						30	23	25
pConj var 2 donor	42	28	40						26	29	28
∆pilD recipient	39	40	40		41	40	34
Experiment 2
pConj var 1 donor - ∆pilD recipient	47	42	49		33	37	31		10	14	17		68	68	77
pConj var 1 with trbL45 donor - ∆pilD recipient	41	40	37		30	31	32		15	12	10		51	42	56
pConj var 2 - ∆pilD recipient	52	40	49		35	37	38		15	13	13		2	1	1
pConj var 1 donor	45	51	54						42	49	46
pConj var 1 with trbL45 donor	39	36	54						27	36	23
pConj var 2 donor	53	48	42						27	35	40
∆pilD recipient	44	38	39		54	37	39
Experiment 3
pConj var 1 donor - ∆pilD recipient	50	69	67		31	40	39		20	18	19		23	31	24
pConj var 1 with trbL45 donor - ∆pilD recipient	61	64	61		24	37	39		19	19	19		19	16	15
pConj var 2 - ∆pilD recipient	54	45	64		43	37	32		11	4	8		9	3	7
pConj var 1 donor	51	42	53
pConj var 1 with trbL45 donor	46	44	47
pConj var 2 donor	32	57	49
∆pilD recipient	47	43	51		34	46	59
Experiment 1	Counts per conjugation spot on GCB				Counts per conjugation spot on Kanamycin				Counts per conjugation spot on Erythromycin and Tetracycline				Counts per conjugation spot on Kanamycin and Tetracycline				%transconjugants
pConj var 1 donor - ∆pilD recipient	840000000	1040000000	1160000000		420000000	420000000	280000000		580000000	600000000	580000000		400000000	320000000	280000000		89.2857
pConj var 1 with trbL45 donor - ∆pilD recipient	620000000	700000000	680000000		660000000	400000000	560000000		300000000	380000000	320000000		12000	13800	13800		0.00244444
pConj var 2 - ∆pilD recipient	540000000	540000000	520000000		200000000	280000000	300000000		260000000	180000000	320000000		600	600	1000		0.000282051
pConj var 1 donor	660000000	620000000	620000000						660000000	600000000	620000000
pConj var 1 with trbL45 donor	640000000	660000000	620000000						600000000	460000000	500000000
pConj var 2 donor	840000000	560000000	800000000						520000000	580000000	560000000
∆pilD recipient	780000000	800000000	800000000		820000000	800000000	680000000
Experiment 2
pConj var 1 donor - ∆pilD recipient	940000000	840000000	980000000		660000000	740000000	620000000		200000000	280000000	340000000		136000000	136000000	154000000		21.0891
pConj var 1 with trbL45 donor - ∆pilD recipient	820000000	800000000	740000000		600000000	620000000	640000000		300000000	240000000	200000000		10200	8400	11200		0.00160215
pConj var 2 - ∆pilD recipient	1040000000	800000000	980000000		700000000	740000000	760000000		300000000	260000000	260000000		400	200	200		3.63636e-05
pConj var 1 donor	900000000	1020000000	1080000000						840000000	980000000	920000000
pConj var 1 with trbL45 donor	780000000	720000000	1080000000						540000000	720000000	460000000
pConj var 2 donor	1060000000	960000000	840000000						540000000	700000000	800000000
∆pilD recipient	880000000	760000000	780000000		1080000000	740000000	780000000
Experiment 3
pConj var 1 donor - ∆pilD recipient	1000000000	1380000000	1340000000		620000000	800000000	780000000		400000000	360000000	380000000		460000000	620000000	480000000		70.9091
pConj var 1 with trbL45 donor - ∆pilD recipient	1220000000	1280000000	1220000000		480000000	740000000	780000000		380000000	380000000	380000000		38000	32000	30000		0.005
pConj var 2 - ∆pilD recipient	1080000000	900000000	1280000000		860000000	740000000	640000000		220000000	80000000	160000000		1800	600	1400		0.000169643
pConj var 1 donor	1020000000	840000000	1060000000
pConj var 1 with trbL45 donor	920000000	880000000	940000000
pConj var 2 donor	640000000	1140000000	980000000
∆pilD recipient	940000000	860000000	1020000000		680000000	920000000	1180000000
